# Supplementary material for: Isolation of a cytolytic subpopulation of extracellular vesicles derived from NK cells containing NKG7 and cytolytic proteins
Source: Front Immunol. 2022 Sep 15;13:977353. doi: 10.3389/fimmu.2022.977353 (PMC9520454; doi:10.3389/fimmu.2022.977353)
Supplement: Supplementary file 2 [file Table_1.xlsx]

## Sheet: Sheet1
Protein names	Gene names	Intensity FL5_1	Intensity FL5_2	Intensity FL5_3	Intensity FL6_1	Intensity FL6_2	Intensity FL6_3	Intensity FL7_1	Intensity FL7_2	Intensity FL7_3
Extended synaptotagmin-2	ESYT2	6.39085	0	6.57818	8.27935	8.02861	7.7716	0	0	0
Golgin subfamily A member 8N;Golgin subfamily A member 8O;Golgin subfamily A member 8R	GOLGA8N;GOLGA8O;GOLGA8Q;GOLGA8R	8.28003	8.16107	8.1934	7.56367	7.46817	7.3098	0	0	0
rRNA 2-O-methyltransferase fibrillarin;rRNA/tRNA 2-O-methyltransferase fibrillarin-like protein 1	FBL;FBLL1	0	0	0	0	7.82821	7.70916	0	0	0
Small nuclear ribonucleoprotein G;Putative small nuclear ribonucleoprotein G-like protein 15	SNRPG;SNRPGP15	0	0	0	7.98698	7.98561	0	0	0	0
Unconventional myosin-Ig;Minor histocompatibility antigen HA-2	MYO1G	8.13985	7.79935	8.13691	9.58795	9.51315	9.4673	7.1273	7.47279	7.05219
Eukaryotic translation initiation factor 3 subunit C;Eukaryotic translation initiation factor 3 subunit C-like protein	EIF3C;EIF3CL	6.40582	0	6.01528	7.35949	7.41536	6.85188	0	6.97315	0
Immunoglobulin lambda-like polypeptide 5;Ig lambda-1 chain C regions	IGLL5;IGLC1	0	6.64028	0	7.40026	7.46672	7.1066	7.95783	7.78547	7.73628
Nascent polypeptide-associated complex subunit alpha, muscle-specific form;Nascent polypeptide-associated complex subunit alpha	NACA	7.06021	6.86606	6.32909	8.5246	8.53721	8.36844	0	0	0
Alkyldihydroxyacetonephosphate synthase, peroxisomal	AGPS	0	0	0	7.92675	7.51384	7.82479	0	0	0
Cytosolic acyl coenzyme A thioester hydrolase	ACOT7	0	0	6.29636	8.16468	8.23065	7.93097	7.07033	0	0
Unconventional myosin-If	MYO1F	0	0	0	8.69814	8.53931	8.24716	0	0	0
Synaptosomal-associated protein 23	SNAP23	0	6.27084	6.56599	0	0	0	0	0	0
Syntaxin-binding protein 3	STXBP3	6.98652	6.54854	7.04505	8.02723	7.66124	0	0	0	0
26S proteasome non-ATPase regulatory subunit 11	PSMD11	0	0	0	7.75022	7.59393	0	0	0	0
26S proteasome non-ATPase regulatory subunit 12	PSMD12	0	0	0	8.37238	8.06498	7.89221	0	0	0
Chloride intracellular channel protein 1	CLIC1	8.60772	8.67391	8.41863	9.51598	9.4009	9.30194	8.72305	8.42024	8.07591
Eukaryotic translation initiation factor 3 subunit F	EIF3F	0	0	0	7.98047	7.85065	7.48167	7.30468	7.19016	7.13069
Sulfhydryl oxidase 1	QSOX1	0	0	0	7.68076	7.46355	7.26944	7.9538	7.87177	8.01812
Importin-5	IPO5	0	0	0	8.13197	7.06513	8.43087	0	5.51064	0
Dynamin-1-like protein	DNM1L	0	0	0	7.62461	7.61902	7.2383	0	0	0
Butyrophilin subfamily 3 member A3	BTN3A3	6.63021	0	6.47686	0	0	0	0	0	0
Nucleolar protein 56	NOP56	0	0	0	8.40598	8.38703	8.28526	5.719	0	0
Pirin	PIR	0	0	0	9.50769	9.21043	8.07686	0	0	0
Eukaryotic translation initiation factor 1A, X-chromosomal;Eukaryotic translation initiation factor 1A, Y-chromosomal	EIF1AX;EIF1AY	6.81103	0	6.52492	7.55986	7.26463	0	0	0	0
Syntaxin-16	STX16	6.60115	6.89625	0	0	0	0	0	0	0
Disintegrin and metalloproteinase domain-containing protein 10	ADAM10	8.4468	7.76615	8.58675	8.81431	8.80334	8.42645	5.96043	0	6.60613
Programmed cell death protein 5	PDCD5	7.79576	8.2849	7.00634	0	7.42269	0	0	0	0
Na(+)/H(+) exchange regulatory cofactor NHE-RF1	SLC9A3R1	9.51252	9.77136	8.78874	8.67213	8.83082	8.76927	0	0	5.47676
Proteasome subunit alpha type-7;Proteasome subunit alpha type-7-like	PSMA7;PSMA8	0	0	0	8.02333	7.8956	7.6138	0	0	7.62804
Secretory carrier-associated membrane protein 3	SCAMP3	8.47047	8.14448	8.22549	8.19421	8.53189	8.31794	0	0	0
Natural cytotoxicity triggering receptor 3	NCR3	7.42243	7.13078	7.1506	0	0	0	0	0	0
Ubiquitin/ISG15-conjugating enzyme E2 L6	UBE2L6	0	0	0	8.26834	8.31758	8.5224	0	7.3195	0
Myosin regulatory light chain 12A;Myosin regulatory light chain 12B	MYL12A;MYL12B	7.37135	7.73049	7.16596	8.66928	8.84327	8.15628	7.56744	7.4634	8.22999
Hepatocyte growth factor-regulated tyrosine kinase substrate	HGS	6.5508	0	6.46691	0	0	0	0	0	0
Exportin-1	XPO1	0	0	0	8.4595	8.48964	8.45947	7.35305	7.15933	7.32154
FYN-binding protein	FYB	7.25229	7.39124	6.9099	0	0	0	0	0	0
Secretory carrier-associated membrane protein 1	SCAMP1	6.95143	7.05603	6.2845	0	0	0	0	0	0
Secretory carrier-associated membrane protein 2	SCAMP2	7.78711	6.9744	7.41012	8.66099	8.38227	8.10636	0	0	0
Importin subunit alpha-5;Importin subunit alpha-5, N-terminally processed;Importin subunit alpha-7;Importin subunit alpha-6	KPNA1;KPNA6;KPNA5	0	0	0	7.47611	7.68704	7.77801	0	0	0
Actin-related protein 2/3 complex subunit 1B	ARPC1B	7.90617	7.87413	7.29977	8.80236	8.8754	8.731	7.78849	7.43265	7.7467
Actin-related protein 2/3 complex subunit 2	ARPC2	7.077	7.06251	6.40572	7.4424	7.64946	7.16167	7.16086	0	7.42116
Actin-related protein 2/3 complex subunit 3	ARPC3	0	0	0	8.21307	8.11089	0	0	0	0
Prefoldin subunit 6	PFDN6	7.33357	7.59649	5.79523	7.65806	7.63181	0	0	0	0
Surfeit locus protein 4	SURF4	0	0	0	8.23586	8.01837	7.7868	0	0	0
Serine palmitoyltransferase 1	SPTLC1	0	0	6.32679	7.30131	0	7.39573	0	0	0
Actin-related protein 2/3 complex subunit 5	ARPC5	0	5.98256	0	7.53513	7.62546	0	0	0	0
Tapasin	TAPBP	0	0	0	8.46992	7.6988	0	0	0	0
Pre-mRNA-splicing factor ATP-dependent RNA helicase DHX15	DHX15	0	0	0	8.16277	8.2017	7.81261	7.64834	0	0
Cytochrome b5 type B	CYB5B	6.62301	0	0	0	7.47857	7.7602	0	0	0
26S proteasome non-ATPase regulatory subunit 3	PSMD3	0	0	0	7.85298	7.58181	7.5137	7.22953	0	0
Eukaryotic translation elongation factor 1 epsilon-1	EEF1E1	6.97708	7.121	0	8.18324	8.09019	7.58736	0	0	0
Heterogeneous nuclear ribonucleoprotein R	HNRNPR	0	0	0	8.18913	8.16879	8.24438	0	0	0
Ragulator complex protein LAMTOR5	LAMTOR5	6.89517	0	6.58139	7.61438	7.58129	7.34708	0	0	0
WAS/WASL-interacting protein family member 1	WIPF1	8.38906	8.5027	7.96073	6.8027	7.78345	7.92029	0	0	0
Linker for activation of T-cells family member 1	LAT	7.91664	7.94487	7.80522	0	0	0	0	0	0
Proline-serine-threonine phosphatase-interacting protein 1	PSTPIP1	7.00017	7.00017	6.93695	0	0	0	0	0	0
2-deoxynucleoside 5-phosphate N-hydrolase 1	DNPH1	7.0278	7.23598	6.31467	7.5743	7.70127	7.6288	7.7098	7.40446	7.21598
Mitochondrial import inner membrane translocase subunit TIM44	TIMM44	0	0	0	7.41372	7.17513	0	0	0	0
Charged multivesicular body protein 2a	CHMP2A	8.22108	7.97779	7.91354	0	0	0	0	0	0
Alpha-actinin-4	ACTN4	8.51057	8.23581	7.91453	9.06565	8.95486	8.81118	0	0	0
Alpha-endosulfine	ENSA	7.79254	8.20949	6.8893	0	0	0	0	0	0
Asparagine--tRNA ligase, cytoplasmic	NARS	6.96098	7.20911	6.44489	8.15993	8.12444	8.00355	7.2035	0	7.05388
Cleavage and polyadenylation specificity factor subunit 5	NUDT21	0	6.60208	0	7.34201	6.96031	0	7.18147	7.01115	6.99955
Calumenin	CALU	6.89197	6.95254	6.35124	0	0	0	0	0	0
TYRO protein tyrosine kinase-binding protein	TYROBP	8.50148	8.15906	8.21659	8.10315	8.15694	7.51291	0	0	0
Glia maturation factor gamma	GMFG	6.87217	7.10639	6.57349	7.49672	7.67241	7.93197	0	7.12136	0
Intron-binding protein aquarius	AQR	0	0	0	7.33104	7.41106	0	0	0	0
Long-chain-fatty-acid--CoA ligase 4	ACSL4	0	0	0	8.19582	8.04864	8.00108	0	5.80462	0
Sorting nexin-3	SNX3	6.77463	6.74802	6.62476	0	0	0	0	0	0
Heterogeneous nuclear ribonucleoprotein Q	SYNCRIP	7.24209	7.16268	6.39967	8.87368	8.47397	7.92061	7.14351	0	0
Protein diaphanous homolog 1	DIAPH1	6.53571	0	6.49159	7.65085	7.51394	7.60989	0	0	0
Leupaxin	LPXN	7.19543	7.16844	7.05595	7.60232	7.32127	7.44807	0	0	0
Histone H2B type 1-K;Histone H2B type F-S	HIST1H2BK;H2BFS	7.90813	8.29237	7.41599	8.65816	9.28983	8.02181	0	0	0
PRA1 family protein 2	PRAF2	0	0	0	8.12535	8.00745	7.49797	0	0	0
H/ACA ribonucleoprotein complex subunit 4	DKC1	0	0	0	7.87301	7.92797	7.92338	7.22412	7.16679	7.23634
Eukaryotic translation initiation factor 5B	EIF5B	0	6.98104	0	8.07243	7.999	7.39705	0	0	0
Endothelial differentiation-related factor 1	EDF1	6.87213	7.24267	6.34406	8.33931	8.45289	0	8.6565	0	8.05637
SH2 domain-containing protein 1A	SH2D1A	7.42247	7.68648	7.04072	8.2303	8.22699	8.37882	0	0	0
DnaJ homolog subfamily A member 2	DNAJA2	0	0	0	7.90642	7.7818	7.63162	0	0	0
Prefoldin subunit 1	PFDN1	7.24785	7.91269	5.26017	0	0	0	0	0	0
SLIT-ROBO Rho GTPase-activating protein 2	SRGAP2	7.69483	7.61822	7.40377	0	0	0	0	0	0
WD repeat-containing protein 1	WDR1	7.86642	7.74303	7.78066	9.35442	9.29721	8.91776	8.29363	8.06666	7.99106
ICOS ligand	ICOSLG	0	0	5.75943	7.3075	0	0	7.42338	0	7.06606
Programmed cell death protein 6	PDCD6	0	6.43886	6.18512	7.80843	7.8553	7.30144	0	0	0
Tubulin-specific chaperone A	TBCA	8.51128	8.78907	7.84256	6.65243	0	7.29252	0	0	0
V-type proton ATPase subunit G 1	ATP6V1G1	7.39044	7.88313	0	0	0	0	0	0	0
Vacuolar protein sorting-associated protein 4B	VPS4B	6.96817	7.27268	6.22084	7.21677	7.3425	7.55525	0	7.39907	0
Core histone macro-H2A.1	H2AFY	0	0	0	10.0779	10.1774	10.125	7.44447	8.09019	8.6279
SH3 domain-binding glutamic acid-rich-like protein	SH3BGRL	7.4651	7.93701	6.5882	0	7.19056	7.37427	0	0	0
Filamin-B	FLNB	7.93203	7.52931	7.41444	0	0	0	0	0	0
Citrate synthase, mitochondrial	CS	0	0	0	7.82727	7.89543	7.67421	7.1442	0	6.82802
Leucine-rich repeat and calponin homology domain-containing protein 4	LRCH4	7.51676	7.84574	6.81634	7.4263	7.11089	7.22735	0	0	0
Serine/threonine-protein kinase/endoribonuclease IRE1;Serine/threonine-protein kinase;Endoribonuclease	ERN1	0	0	0	7.70059	7.58554	7.6494	7.98181	7.67969	8.11032
NADH dehydrogenase [ubiquinone] iron-sulfur protein 3, mitochondrial	NDUFS3	0	0	0	7.83047	7.56831	7.28142	0	0	0
Barrier-to-autointegration factor;Barrier-to-autointegration factor, N-terminally processed	BANF1	7.20925	7.64286	6.60033	9.51227	9.33425	9.08679	0	0	7.55402
Splicing factor 3B subunit 1	SF3B1	0	0	0	8.35524	8.3529	8.22626	7.62716	0	7.62247
Syntaxin-11	STX11	7.78237	7.64464	7.91445	0	0	0	6.96629	0	0
Acyl-protein thioesterase 1	LYPLA1	0	0	0	7.76519	7.40266	0	0	0	0
Protein CREG1	CREG1	6.53665	6.76427	0	0	7.8536	7.9384	0	0	0
U5 small nuclear ribonucleoprotein 200 kDa helicase	SNRNP200	6.69994	0	0	8.51925	8.30578	8.07595	0	0	7.56185
Eukaryotic translation initiation factor 3 subunit J	EIF3J	7.47117	7.45773	7.08336	0	0	0	0	0	7.37403
Attractin	ATRN	6.45978	5.91273	6.56214	9.2093	9.08375	8.47334	9.42966	9.23568	9.35568
PRA1 family protein 3	ARL6IP5	0	0	0	8.13078	8.0505	7.96237	0	0	0
DnaJ homolog subfamily C member 8	DNAJC8	6.53187	6.47371	0	0	0	0	0	0	0
Flotillin-1	FLOT1	8.12038	8.10806	7.74247	8.93941	9.0381	8.45794	8.21344	0	8.32391
Carboxypeptidase D	CPD	6.90167	0	6.81229	0	0	0	0	0	0
SAM and SH3 domain-containing protein 3	SASH3	7.25013	7.63865	6.66168	0	0	0	0	0	0
Ribosomal L1 domain-containing protein 1	RSL1D1	0	0	0	8.16649	8.01907	7.79146	0	0	0
Wolframin	WFS1	6.53619	6.76743	0	0	0	0	0	0	0
Signal recognition particle subunit SRP72	SRP72	0	0	0	7.47134	7.30572	0	0	0	0
Serine/threonine-protein kinase 10	STK10	8.24546	8.13865	8.06852	7.7552	0	7.5066	0	0	0
AP-2 complex subunit alpha-1;AP-2 complex subunit alpha-2	AP2A1;AP2A2	0	0	0	7.93443	7.93763	7.70178	0	0	0
Vesicle-associated membrane protein 5	VAMP5	7.70769	7.77016	7.62216	0	7.39643	0	0	0	0
Golgi SNAP receptor complex member 1	GOSR1	7.197	6.94167	6.84456	0	0	0	0	0	0
NADH dehydrogenase [ubiquinone] 1 alpha subcomplex subunit 10, mitochondrial	NDUFA10	0	0	0	7.81926	7.61796	7.61566	0	0	0
Structural maintenance of chromosomes protein 2	SMC2	0	0	0	7.53268	0	7.45542	0	0	0
Acyl-protein thioesterase 2	LYPLA2	0	0	0	7.27245	7.27135	7.35449	7.38019	7.56438	7.16224
Importin-7	IPO7	0	0	0	8.28176	8.19304	8.02502	5.77645	7.11099	7.35263
Tumor necrosis factor alpha-induced protein 8	TNFAIP8	0	0	0	7.77969	7.60965	7.48786	7.12015	0	0
Activator of 90 kDa heat shock protein ATPase homolog 1	AHSA1	0	0	0	8.13213	8.01808	8.18563	0	0	0
Apolipoprotein M	APOM	6.58378	0	6.66437	8.91468	8.69718	0	8.94125	8.60867	8.70367
Proteasome assembly chaperone 1	PSMG1	0	6.60758	6.42966	0	0	0	0	0	0
Formin-like protein 1	FMNL1	7.79371	7.28135	8.04281	8.00979	8.30717	8.86388	6.15528	8.57574	0
Latrophilin-2	LPHN2	7.51346	7.32261	7.72519	8.04992	8.03173	8.37477	7.44365	0	7.95275
Pantetheinase	VNN1	0	0	0	0	0	0	8.23697	8.28814	8.16286
Vesicle transport protein SFT2B	SFT2D2	6.01106	6.32677	6.90961	0	0	0	0	0	0
Synaptosomal-associated protein 29	SNAP29	7.18164	7.32309	6.75693	0	6.88594	7.20852	0	0	0
Mitogen-activated protein kinase kinase kinase kinase 4	MAP4K4	7.49846	7.33893	7.00736	0	0	0	0	0	0
Thioredoxin domain-containing protein 12	TXNDC12	6.55459	6.9973	0	0	0	0	0	0	0
Natural cytotoxicity triggering receptor 2	NCR2	6.26505	0	6.36935	0	0	0	0	0	0
NADH dehydrogenase [ubiquinone] 1 beta subcomplex subunit 10	NDUFB10	0	0	0	7.84133	7.34498	7.48528	0	0	0
L-lactate dehydrogenase A chain	LDHA	8.51513	8.12182	8.31979	9.25302	9.19449	8.66683	7.7748	7.78058	8.27003
Glutathione reductase, mitochondrial	GSR	7.81899	7.54689	7.51242	8.01376	8.05339	7.93373	0	0	0
Cytochrome c oxidase subunit 2	MT-CO2	0	0	0	8.31194	8.02857	7.2748	0	0	0
Superoxide dismutase [Cu-Zn]	SOD1	9.07306	9.28787	8.27166	7.5744	0	7.61191	0	0	0
Ceruloplasmin	CP	0	0	6.29922	9.52325	9.52558	9.09096	9.82363	9.6982	9.75325
Hypoxanthine-guanine phosphoribosyltransferase	HPRT1	0	0	0	7.82827	7.8854	7.77157	0	0	0
Epidermal growth factor receptor	EGFR	0	0	0	0	0	0	7.45729	7.45355	7.4839
Phosphoglycerate kinase 1	PGK1	8.202	8.07423	8.10877	9.21315	9.26729	9.09461	9.31783	9.02514	9.11039
Complement C1r subcomponent;Complement C1r subcomponent heavy chain;Complement C1r subcomponent light chain	C1R	0	0	6.5422	0	8.50904	7.77773	8.55859	8.50556	8.63227
Haptoglobin;Haptoglobin alpha chain;Haptoglobin beta chain	HP	9.64271	9.52793	9.87847	11.4948	11.4222	10.9367	11.6789	11.5761	11.7072
Haptoglobin-related protein	HPR	0	0	0	8.51223	8.54982	7.6111	9.08257	8.86576	8.92118
ATP synthase subunit a	MT-ATP6	0	0	0	8.15752	7.87149	7.44133	0	0	0
Carbonic anhydrase 1	CA1	6.36974	6.37011	6.42594	8.43371	8.60238	7.21176	8.92308	8.71718	8.58274
Alpha-1-antitrypsin;Short peptide from AAT	SERPINA1	0	0	6.48545	9.54043	9.43662	8.98817	9.4661	9.50218	9.51075
Alpha-1-antichymotrypsin;Alpha-1-antichymotrypsin His-Pro-less	SERPINA3	0	0	0	9.03185	8.89893	8.3543	9.27699	9.19382	9.32685
Angiotensinogen;Angiotensin-1;Angiotensin-2;Angiotensin-3;Angiotensin-4;Angiotensin 1-9;Angiotensin 1-7;Angiotensin 1-5;Angiotensin 1-4	AGT	0	6.92464	6.34563	9.86925	9.78815	9.49799	9.86451	9.96738	10.0016
Complement C3;Complement C3 beta chain;C3-beta-c;Complement C3 alpha chain;C3a anaphylatoxin;Acylation stimulating protein;Complement C3b alpha chain;Complement C3c alpha chain fragment 1;Complement C3dg fragment;Complement C3g fragment;Complement C3d fragment;Complement C3f fragment;Complement C3c alpha chain fragment 2	C3	0	0	0	7.66347	7.36534	0	7.87908	7.56476	7.84717
Kininogen-1;Kininogen-1 heavy chain;T-kinin;Bradykinin;Lysyl-bradykinin;Kininogen-1 light chain;Low molecular weight growth-promoting factor	KNG1	7.24222	6.95399	7.19181	9.68717	9.66409	8.97738	9.90736	9.7883	9.91379
GTPase NRas	NRAS	7.73085	7.81459	7.84277	8.14709	8.03914	8.12192	0	0	0
Insulin;Insulin B chain;Insulin A chain;Insulin, isoform 2	INS;INS-IGF2	6.83966	7.30884	7.00208	9.11374	9.11628	7.93275	8.19324	8.66759	7.41589
Tumor necrosis factor;Tumor necrosis factor, membrane form;Intracellular domain 1;Intracellular domain 2;C-domain 1;C-domain 2;Tumor necrosis factor, soluble form	TNF	6.91248	6.37625	7.0026	0	0	0	0	0	0
Ig kappa chain C region	IGKC	0	0	0	8.99553	9.1583	8.66885	9.24667	8.97399	9.13139
Ig alpha-1 chain C region;Ig alpha-2 chain C region	IGHA1;IGHA2	0	0	0	7.81062	7.40948	0	7.48646	7.4302	7.24445
HLA class I histocompatibility antigen, B-7 alpha chain	HLA-B	9.92103	9.67714	9.92114	9.78544	9.8029	9.35614	7.84458	7.6634	8.44629
Putative HLA class I histocompatibility antigen, alpha chain H	HLA-H	6.63992	6.40804	7.47188	0	0	0	0	0	0
Hemoglobin subunit delta	HBD	0	0	0	7.99801	8.05888	7.89228	7.78909	8.00894	7.78035
Apolipoprotein A-I;Proapolipoprotein A-I;Truncated apolipoprotein A-I	APOA1	5.79937	5.75938	0	9.33971	9.1036	8.54032	9.48971	9.30758	9.40821
Apolipoprotein E	APOE	0	0	6.95217	8.14535	8.11578	0	0	0	0
Apolipoprotein A-II;Proapolipoprotein A-II;Truncated apolipoprotein A-II	APOA2	8.17435	8.01132	8.28809	10.6241	10.5077	10.1951	10.561	10.4785	10.6527
Apolipoprotein C-I;Truncated apolipoprotein C-I	APOC1	7.11454	6.29763	6.79462	7.8228	7.63018	0	7.64898	7.35658	8.22251
Apolipoprotein C-II;Proapolipoprotein C-II	APOC2	0	0	6.40381	8.31395	0	0	8.43234	8.20941	8.4072
Apolipoprotein C-III	APOC3	7.1623	7.00035	7.10151	8.86312	9.00307	7.91087	9.2236	8.83488	9.21037
Myelin basic protein	MBP	8.14029	7.98347	7.90648	0	0	0	0	0	0
Beta-2-glycoprotein 1	APOH	8.09419	7.30724	8.31141	9.99429	9.86444	9.72235	9.98822	9.80563	9.96006
Leucine-rich alpha-2-glycoprotein	LRG1	7.80824	7.3829	8.0491	10.4818	10.4831	10.1564	10.6578	10.5771	10.5913
Retinol-binding protein 4;Plasma retinol-binding protein(1-182);Plasma retinol-binding protein(1-181);Plasma retinol-binding protein(1-179);Plasma retinol-binding protein(1-176)	RBP4	0	0	0	7.88775	8.09934	7.34323	8.76451	8.66987	8.58344
Protein AMBP;Alpha-1-microglobulin;Inter-alpha-trypsin inhibitor light chain;Trypstatin	AMBP	6.92093	6.26512	7.63654	9.82489	9.74924	9.40043	10.0045	9.86214	9.88542
Alpha-1-acid glycoprotein 1	ORM1	0	0	6.1983	9.22113	9.17214	8.7994	9.61739	9.51367	9.55763
Alpha-2-HS-glycoprotein;Alpha-2-HS-glycoprotein chain A;Alpha-2-HS-glycoprotein chain B	AHSG	8.39442	8.09722	8.38773	10.5263	10.2708	9.89308	10.737	10.4995	10.6806
Transthyretin	TTR	7.21885	6.90118	6.96695	9.91294	9.77273	9.39959	10.1601	10.0096	10.0134
Vitamin D-binding protein	GC	0	0	0	9.58071	9.46231	8.50725	9.53396	9.61817	9.76489
Transferrin receptor protein 1;Transferrin receptor protein 1, serum form	TFRC	7.71045	7.71497	7.76333	7.70668	7.58589	8.27992	0	0	0
Serotransferrin	TF	0	0	7.11116	8.27114	8.38917	7.73862	8.49534	8.37208	8.74747
Hemopexin	HPX	9.05219	8.75318	9.20415	11.3485	11.253	10.989	11.4972	11.3792	11.3912
Ferritin heavy chain;Ferritin heavy chain, N-terminally processed	FTH1	7.09996	7.2909	6.73897	8.11508	8.72545	0	0	7.61072	7.96686
Coagulation factor XI;Coagulation factor XIa heavy chain;Coagulation factor XIa light chain;Plasma kallikrein;Plasma kallikrein heavy chain;Plasma kallikrein light chain	F11;KLKB1	0	0	0	8.81958	8.76028	0	9.20634	9.11177	8.90151
Tissue alpha-L-fucosidase	FUCA1	0	0	0	7.91638	7.61567	7.33488	8.20796	8.11378	8.10938
Fructose-bisphosphate aldolase A	ALDOA	9.33636	9.30923	8.87211	9.44042	9.37192	9.00087	7.72099	7.96416	7.93461
Cystatin-B	CSTB	7.24522	7.07588	6.81359	0	0	0	0	0	0
Phosphatidylcholine-sterol acyltransferase	LCAT	0	0	0	9.12054	9.06307	8.52234	9.24596	8.99829	9.25307
Alpha-1B-glycoprotein	A1BG	8.89402	8.92075	8.78464	11.0154	10.9219	10.4562	11.1494	11.0449	11.1448
Sex hormone-binding globulin	SHBG	0	0	0	8.01682	8.02914	7.91904	8.76433	8.3365	8.70979
Glyceraldehyde-3-phosphate dehydrogenase	GAPDH	8.59553	8.29695	8.42109	9.79554	9.68668	9.32611	9.38518	9.12753	9.04591
HLA class I histocompatibility antigen, A-3 alpha chain	HLA-A	9.72096	9.56699	9.76966	9.94862	10.0192	9.59857	8.11411	8.03937	8.47948
HLA class II histocompatibility antigen, DP beta 1 chain;HLA class II histocompatibility antigen, DRB1-15 beta chain	HLA-DPB1;HLA-DRB1	7.43506	6.77798	7.23096	0	0	0	0	0	0
Dolichyl-diphosphooligosaccharide--protein glycosyltransferase subunit 1	RPN1	7.34096	6.52786	0	9.22935	8.97126	8.78981	0	0	0
Dolichyl-diphosphooligosaccharide--protein glycosyltransferase subunit 2	RPN2	6.86097	0	0	8.63872	8.22487	8.34315	0	0	0
Guanine nucleotide-binding protein G(i) subunit alpha-2	GNAI2	8.48029	8.18304	8.70069	9.41731	9.00937	8.97147	8.0302	7.63779	8.1003
Anion exchange protein 2	SLC4A2	7.75571	7.9952	7.30159	0	7.50361	0	0	0	0
Glycophorin-C	GYPC	7.44293	7.33909	7.46549	0	0	0	0	0	0
Sodium/potassium-transporting ATPase subunit alpha-1	ATP1A1	8.67928	8.32263	8.8597	9.21614	9.10958	8.85724	0	0	7.8406
Apolipoprotein D	APOD	0	0	0	8.92628	8.80377	0	8.62808	8.51936	8.28217
Integrin beta-2	ITGB2	9.56091	9.1122	9.57701	9.7496	9.62964	9.71351	0	6.12946	5.98176
Plasma protease C1 inhibitor	SERPING1	0	5.96293	7.08536	9.80995	9.65547	9.24652	10.2244	10.008	10.015
Complement factor I;Complement factor I heavy chain;Complement factor I light chain	CFI	0	0	0	0	0	0	7.31643	0	7.61495
Eukaryotic translation initiation factor 2 subunit 1	EIF2S1	6.76356	0	0	6.84014	7.61348	6.62451	0	0	0
Non-histone chromosomal protein HMG-17	HMGN2	6.71975	6.75191	6.20981	8.22699	8.11277	0	0	0	0
Intercellular adhesion molecule 1	ICAM1	9.5585	9.56059	9.03531	9.53979	9.57238	9.43136	7.67319	7.68757	7.43199
60S acidic ribosomal protein P1	RPLP1	8.11321	8.47508	0	8.76254	8.58116	8.48889	8.08131	7.80225	8.23155
60S acidic ribosomal protein P2	RPLP2	8.05888	8.1344	7.31595	8.82141	8.96965	8.62374	7.16596	7.439	0
60S acidic ribosomal protein P0;60S acidic ribosomal protein P0-like	RPLP0;RPLP0P6	6.69687	0	0	9.05269	8.85908	8.59363	7.86282	7.84318	7.81904
Lupus La protein	SSB	0	0	0	8.09902	8.10082	7.93642	7.00971	7.3324	0
Thyroxine-binding globulin	SERPINA7	0	0	5.98759	9.09082	8.97153	8.37803	9.45169	9.28531	9.30114
Integrin beta-1	ITGB1	8.98052	8.51343	9.0023	8.94064	9.00182	8.79405	0	0	0
Protein kinase C beta type	PRKCB	7.10609	7.33443	7.02235	7.63797	7.78631	0	0	0	0
Keratin, type I cytoskeletal 18	KRT18	7.64328	0	5.97275	0	0	0	0	0	0
Tyrosine-protein kinase Lck	LCK	6.77696	6.54248	7.53469	8.47295	8.22113	8.32436	0	0	0
Tyrosine-protein kinase Fyn;Tyrosine-protein kinase Yes;Proto-oncogene tyrosine-protein kinase Src	FYN;YES1;SRC	0	6.27692	6.69748	0	0	0	0	0	0
Cholinesterase	BCHE	0	0	0	9.03205	8.77265	8.13732	9.30209	9.05937	9.27021
Prothymosin alpha;Prothymosin alpha, N-terminally processed;Thymosin alpha-1	PTMA	8.09688	8.50975	7.96049	0	0	0	6.83103	0	0
Cyclin-dependent kinase 1	CDK1	0	0	7.05545	7.86853	7.75406	0	0	0	0
ATP synthase subunit beta, mitochondrial	ATP5B	6.4961	6.54069	0	8.98339	8.76011	8.52118	7.76423	7.80094	7.84288
Protein S100-A6	S100A6	6.99703	7.17624	6.78242	0	8.80749	7.40398	7.46728	0	7.42177
T-cell surface antigen CD2	CD2	8.41384	8.53979	8.50887	8.63074	8.53801	6.23269	5.5938	0	0
Creatine kinase M-type;Creatine kinase M-type, N-terminally processed	CKM	0	0	0	7.4018	0	0	7.75819	7.57284	7.63793
Alpha-enolase	ENO1	9.3145	9.21123	8.95983	9.65502	9.71703	9.50577	9.11952	9.07276	8.9859
Glucose-6-phosphate isomerase	GPI	8.09293	7.87595	7.75429	8.77773	8.45231	8.67195	0	0	0
Nucleophosmin	NPM1	7.89224	8.05515	0	9.03117	8.75293	8.72687	7.37645	0	0
Tropomyosin alpha-3 chain	TPM3	8.37608	8.63236	7.93653	8.19706	8.26729	0	7.10363	0	0
Beta-hexosaminidase subunit alpha	HEXA	0	0	0	7.48535	7.54832	7.45815	0	0	0
Acyl-CoA-binding protein	DBI	7.0566	7.56151	6.50436	0	0	0	0	0	0
L-lactate dehydrogenase B chain	LDHB	8.90958	8.28948	8.4387	8.57759	8.65551	8.23555	0	0	6.56375
Protein disulfide-isomerase	P4HB	0	0	0	8.2014	8.14805	7.86253	0	0	0
Macrophage colony-stimulating factor 1 receptor	CSF1R	0	6.63427	0	8.10223	7.99498	7.90939	7.91413	7.85386	7.89628
Cathepsin D;Cathepsin D light chain;Cathepsin D heavy chain	CTSD	0	0	6.41867	8.51352	8.2733	7.77141	8.09479	8.01149	7.92983
Annexin A2;Putative annexin A2-like protein	ANXA2;ANXA2P2	8.51939	8.28205	8.52071	9.30664	9.35887	9.45731	0	7.95221	7.97813
Platelet glycoprotein Ib alpha chain;Glycocalicin	GP1BA	0	0	0	7.85651	7.65591	0	8.21964	7.6707	8.1685
Tubulin beta chain;Tubulin beta-2B chain;Tubulin beta-2A chain	TUBB;TUBB2B;TUBB2A	8.26302	8.34918	8.07769	9.70031	9.58907	9.41199	8.2055	8.26342	8.32576
Beta-hexosaminidase subunit beta;Beta-hexosaminidase subunit beta chain B;Beta-hexosaminidase subunit beta chain A	HEXB	6.27722	6.5365	6.3429	7.97364	8.02983	8.50609	0	0	0
Profilin-1	PFN1	9.0766	9.43329	8.48813	9.55889	9.40066	9.39285	8.50974	8.47659	8.39389
Adenine phosphoribosyltransferase	APRT	6.91702	6.32785	0	8.10257	7.77792	7.42169	0	0	0
T-cell surface glycoprotein CD3 epsilon chain	CD3E	7.42284	6.99108	7.0282	0	0	0	0	0	0
Bifunctional glutamate/proline--tRNA ligase;Glutamate--tRNA ligase;Proline--tRNA ligase	EPRS	6.97605	0	0	7.95264	7.97515	7.85594	0	6.68531	0
Heat shock protein HSP 90-alpha	HSP90AA1	8.09889	7.80059	8.07802	8.93803	8.82683	8.80098	7.89602	7.64146	8.61285
Heterogeneous nuclear ribonucleoproteins C1/C2	HNRNPC	6.97347	6.87076	0	8.85889	8.92642	8.65782	7.44168	7.50838	7.69256
Tyrosine-protein kinase Lyn	LYN	7.09311	0	7.49329	7.79557	7.96069	7.98789	0	0	0
Annexin A6	ANXA6	8.39277	8.15369	8.57876	9.53418	9.48217	9.45306	7.12688	7.28199	0
Corticosteroid-binding globulin	SERPINA6	0	0	0	9.26274	9.00143	8.46725	9.39641	9.14029	9.28914
4F2 cell-surface antigen heavy chain	SLC3A2	8.69432	8.63853	8.51174	9.23172	9.16524	9.18749	8.42702	0	7.24269
Beta-glucuronidase	GUSB	6.74648	6.95755	6.95003	7.59142	7.29715	0	0	0	7.03302
Heat shock protein HSP 90-beta	HSP90AB1	9.06412	7.82522	8.78492	9.82731	9.65625	9.35079	8.8107	8.52507	8.67322
Pleckstrin	PLEK	0	0	0	8.25665	8.11992	8.30107	0	0	0
Monocyte differentiation antigen CD14;Monocyte differentiation antigen CD14, urinary form;Monocyte differentiation antigen CD14, membrane-bound form	CD14	0	0	0	9.07904	9.05679	8.65424	9.32765	9.13985	8.99543
Receptor-type tyrosine-protein phosphatase C	PTPRC	9.0816	8.92567	9.20696	9.7521	9.68637	9.5844	6.17647	6.77087	0
Low affinity immunoglobulin gamma Fc region receptor III-A	FCGR3A	0	0	0	7.98636	0	0	7.69178	7.38459	7.73296
Vimentin	VIM	9.07987	9.1423	8.15195	9.05698	9.13414	8.67985	8.35748	7.97395	7.99993
Alpha-2-antiplasmin	SERPINF2	0	0	0	8.42075	8.54132	8.19307	8.84425	8.65792	8.69073
40S ribosomal protein S17	RPS17	7.33086	7.78859	6.96673	8.54984	7.76476	7.27017	7.49342	0	0
Guanine nucleotide-binding protein G(k) subunit alpha	GNAI3	7.7237	7.2564	7.94367	7.90098	7.62939	8.0498	0	0	0
Annexin A5	ANXA5	7.73803	7.74842	7.26895	8.59339	8.54539	8.46639	0	0	0
40S ribosomal protein SA	RPSA	7.15112	7.07291	7.03487	9.05919	8.88726	8.72697	8.87163	8.73976	8.3331
Glutathione S-transferase P	GSTP1	8.27307	8.19151	8.19786	9.61724	9.42146	9.4207	8.91991	8.68875	8.8005
CD48 antigen	CD48	8.04305	7.62506	8.66221	9.62888	9.44182	9.47356	0	0	7.42695
Galectin-1	LGALS1	9.43769	9.6893	8.90488	9.83585	9.90306	9.69078	8.47054	8.73415	8.70253
High mobility group protein B1;Putative high mobility group protein B1-like 1	HMGB1;HMGB1P1	6.98504	7.18156	6.6492	8.88236	9.2284	8.17377	7.23837	7.79837	6.13287
Clathrin light chain A	CLTA	7.25392	7.80691	0	0	0	0	0	0	0
Clathrin light chain B	CLTB	6.704	7.08739	0	0	0	0	0	0	0
Annexin A4	ANXA4	0	0	0	0	7.26378	7.55363	0	0	0
2,3-cyclic-nucleotide 3-phosphodiesterase	CNP	6.34963	7.17354	7.42692	7.79587	7.72205	0	0	0	0
T-cell antigen CD7	CD7	7.01728	0	6.61502	0	0	0	0	0	0
Platelet-derived growth factor receptor beta	PDGFRB	7.72173	7.03575	7.92884	8.41459	8.51342	8.01745	7.069	0	6.95228
Dihydrolipoyl dehydrogenase, mitochondrial	DLD	6.4335	0	0	7.84222	7.02309	0	0	0	0
Heterogeneous nuclear ribonucleoprotein A1;Heterogeneous nuclear ribonucleoprotein A1, N-terminally processed;Heterogeneous nuclear ribonucleoprotein A1-like 2	HNRNPA1;HNRNPA1L2	7.98402	7.60871	7.07207	8.83685	8.58939	8.10408	6.81226	0	0
U2 small nuclear ribonucleoprotein A	SNRPA1	0	0	0	8.03197	8.12356	7.08443	0	0	7.29811
Poly [ADP-ribose] polymerase 1	PARP1	0	0	0	7.91523	7.94866	7.59134	0	0	0
Complement C4-B;Complement C4 beta chain;Complement C4-B alpha chain;C4a anaphylatoxin;C4b-B;C4d-B;Complement C4 gamma chain	C4B	0	0	0	8.77322	8.65876	8.43181	8.88926	8.81794	8.9653
Histone H2A.V;Histone H2A.Z	H2AFV;H2AFZ	7.24085	6.66743	7.12607	10.3293	10.6885	10.687	9.12509	8.69813	9.35551
Histone H2A type 1;Histone H2A type 1-J;Histone H2A type 1-H;Histone H2A.J	HIST1H2AG;HIST1H2AJ;HIST1H2AH;H2AFJ	8.82223	8.13069	8.52389	11.1671	11.0692	11.1714	10.0091	10.0568	10.3702
Polyubiquitin-C;Ubiquitin;Polyubiquitin-B;Ubiquitin;Ubiquitin-60S ribosomal protein L40;Ubiquitin;60S ribosomal protein L40	UBC;UBB;UBA52	6.5222	0	6.72079	0	0	0	0	0	0
Zinc finger protein 676;Zinc finger protein 728	ZNF676;ZNF728	0	0	0	0	0	0	7.5601	7.45306	7.5903
Splicing factor U2AF 35 kDa subunit	U2AF1	0	0	0	0	7.97324	7.69503	0	0	0
		0	0	0	0	0	0	7.62361	0	7.66012
Ig lambda-6 chain C region	IGLC6	6.64298	6.14308	6.43721	8.58807	8.79271	7.00817	9.01582	8.67283	8.51867
		9.65473	9.74391	9.46328	9.1482	9.18645	9.02036	7.86251	8.13335	8.1782
Granzyme B	GZMB	7.71544	7.6794	7.8433	10.3524	10.3073	9.79535	9.45521	9.38075	9.05698
C-C motif chemokine 3;MIP-1-alpha(4-69)	CCL3	8.10697	8.55623	7.39046	8.37061	8.26465	8.6127	0	0	0
HLA class I histocompatibility antigen, Cw-7 alpha chain	HLA-C	8.28298	8.02849	8.461	9.2659	9.22812	8.44173	7.58111	6.6157	6.29745
Histone H1.4	HIST1H1E	7.25062	6.66157	6.61413	9.63645	9.73278	8.57237	8.00988	0	7.43785
Dihydrolipoyllysine-residue acetyltransferase component of pyruvate dehydrogenase complex, mitochondrial	DLAT	0	0	0	8.24743	8.05142	7.55904	0	0	0
Thioredoxin	TXN	7.71763	7.9077	7.51041	8.14258	8.27596	7.86402	0	0	0
cAMP-dependent protein kinase type I-alpha regulatory subunit;cAMP-dependent protein kinase type I-alpha regulatory subunit, N-terminally processed	PRKAR1A	6.95971	7.48674	0	0	0	0	0	0	0
60 kDa heat shock protein, mitochondrial	HSPD1	8.51887	7.9216	7.59894	9.13751	9.00479	8.66713	7.48632	6.81891	7.40861
Clusterin;Clusterin beta chain;Clusterin alpha chain	CLU	0	0	0	8.00582	7.65252	7.93081	8.08945	7.86991	7.86304
Growth hormone receptor;Growth hormone-binding protein	GHR	0	0	0	7.57877	7.38277	0	0	0	0
78 kDa glucose-regulated protein	HSPA5	8.0443	7.872	7.52615	9.60525	9.39438	9.26562	0	6.77603	0
Leukocyte antigen CD37	CD37	6.984	6.6287	7.18571	0	0	0	0	0	0
Lysosomal acid phosphatase	ACP2	7.4678	7.37925	7.03767	0	0	0	0	0	0
Heat shock cognate 71 kDa protein	HSPA8	8.80206	8.34054	8.76374	9.84837	9.66118	9.49425	8.8606	8.62134	8.78061
Solute carrier family 2, facilitated glucose transporter member 1	SLC2A1	7.67657	7.30283	8.00745	8.41454	8.32013	8.1283	0	0	0
Solute carrier family 2, facilitated glucose transporter member 3;Solute carrier family 2, facilitated glucose transporter member 14	SLC2A3;SLC2A14	7.3593	6.46162	7.7888	0	0	0	0	0	6.99568
Protein 4.1	EPB41	8.42627	8.30709	8.32638	0	7.56895	6.6626	0	0	0
Integrin alpha-M	ITGAM	0	0	6.63222	0	7.15909	7.72914	0	0	0
Ras-related protein Ral-A	RALA	7.26993	0	7.44956	7.88932	7.43562	7.89473	0	0	0
Ras-related protein Ral-B	RALB	7.75454	7.66688	7.95035	8.09149	8.16247	7.43406	9.29618	8.53171	8.6965
Lysosome-associated membrane glycoprotein 1	LAMP1	8.03846	7.64545	7.57544	8.37732	8.22368	8.15797	6.57795	0	0
Medium-chain specific acyl-CoA dehydrogenase, mitochondrial	ACADM	0	0	0	7.47325	7.38046	7.21275	0	0	0
DNA topoisomerase 1	TOP1	0	0	0	9.05972	9.08113	8.52345	0	0	7.50349
DNA topoisomerase 2-alpha	TOP2A	0	5.99985	4.97479	8.71848	8.65712	8.21112	7.62629	0	7.35501
Glucose-6-phosphate 1-dehydrogenase	G6PD	7.81764	7.90766	7.67011	9.40341	9.36541	9.2611	8.43707	8.45017	8.38191
C-1-tetrahydrofolate synthase, cytoplasmic;Methylenetetrahydrofolate dehydrogenase;Methenyltetrahydrofolate cyclohydrolase;Formyltetrahydrofolate synthetase;C-1-tetrahydrofolate synthase, cytoplasmic, N-terminally processed	MTHFD1	7.0714	7.11803	6.96175	8.07867	8.44532	7.89996	7.34836	0	0
Cation-independent mannose-6-phosphate receptor	IGF2R	7.97905	7.47134	7.41095	8.00741	7.95531	7.7417	0	0	0
Polyadenylate-binding protein 1	PABPC1	7.58593	7.63363	7.30839	8.8714	8.81454	8.62768	0	0	0
Proliferating cell nuclear antigen	PCNA	7.16542	7.07849	6.55629	8.35738	8.25787	7.83908	7.21453	7.08938	0
Histidine--tRNA ligase, cytoplasmic	HARS	6.1931	6.71081	0	0	0	0	0	0	0
ADP/ATP translocase 3;ADP/ATP translocase 3, N-terminally processed	SLC25A6	7.64381	0	0	9.33118	9.28071	8.84492	7.14145	0	0
Inosine-5-monophosphate dehydrogenase 2	IMPDH2	7.05945	6.9764	0	8.62826	8.50499	8.3004	0	0	0
Granzyme A	GZMA	8.269	8.32619	8.62927	10.6611	10.7119	10.3636	7.90844	8.44284	8.49852
Angiotensin-converting enzyme;Angiotensin-converting enzyme, soluble form	ACE	0	0	0	0	0	0	7.40303	0	7.52595
Cadherin-1;E-Cad/CTF1;E-Cad/CTF2;E-Cad/CTF3	CDH1	0	0	0	7.77538	7.90765	7.03727	8.20271	7.64477	7.59971
Xaa-Pro dipeptidase	PEPD	0	0	0	8.67624	8.55172	7.55563	8.65619	8.33604	8.82561
X-ray repair cross-complementing protein 6	XRCC6	0	0	0	9.15512	9.07019	8.88795	8.14576	7.80088	8.02395
X-ray repair cross-complementing protein 5	XRCC5	6.99458	0	6.0029	9.03048	8.85425	8.49899	7.42831	7.18444	7.62941
Interferon-induced transmembrane protein 1	IFITM1	8.93814	8.79841	8.723	8.05576	8.10941	7.98158	0	0	0
Lysosome-associated membrane glycoprotein 2	LAMP2	0	0	0	7.52156	8.28659	7.38032	6.67534	0	0
Ribonuclease inhibitor	RNH1	0	0	0	8.32013	8.20044	7.99704	0	0	0
Myosin-8	MYH8	0	0	0	7.97359	7.63414	0	8.30274	8.44151	7.9565
Neural cell adhesion molecule 1	NCAM1	8.97861	8.8496	8.99755	8.36126	8.35904	8.29039	0	0	7.44988
Integrin alpha-4	ITGA4	9.06584	8.89439	8.98314	9.17129	9.18156	9.12126	6.4732	0	7.43257
Sodium/potassium-transporting ATPase subunit alpha-3	ATP1A3	7.21856	7.28939	7.06752	7.53386	7.23442	7.81775	0	0	0
Elongation factor 2	EEF2	8.40647	8.23292	8.12953	9.22927	9.13944	9.06024	8.14965	7.8789	8.24147
Protein disulfide-isomerase A4	PDIA4	0	0	0	8.6883	8.08558	7.54752	8.30192	0	0
Translationally-controlled tumor protein	TPT1	7.91716	8.11254	7.2605	8.31559	8.24075	0	7.58572	6.4816	0
HLA class I histocompatibility antigen, alpha chain E	HLA-E	7.26654	7.03411	7.19948	0	0	0	0	0	0
Plastin-2	LCP1	8.31349	8.15424	8.36195	9.50319	9.4748	9.48483	7.6285	7.32062	0
Electron transfer flavoprotein subunit alpha, mitochondrial	ETFA	6.72234	0	0	8.50463	8.37053	8.07849	0	0	0
Glycogen [starch] synthase, muscle	GYS1	0	0	0	8.04751	8.13389	8.05015	7.6063	0	0
L-selectin	SELL	0	0	0	7.62191	7.21101	6.65472	7.96044	7.54271	7.61875
Macrophage migration inhibitory factor	MIF	8.63889	8.8999	7.88738	8.41343	8.49222	7.45378	0	0	0
CD99 antigen	CD99	7.70636	8.05323	8.25612	0	0	0	0	0	0
Perforin-1	PRF1	8.38139	7.95111	8.04638	9.90092	9.80337	9.55916	8.02036	7.90754	7.926
Glucosidase 2 subunit beta	PRKCSH	7.24259	7.34317	6.01355	8.15984	7.93274	0	0	0	6.77202
Hematopoietic lineage cell-specific protein	HCLS1	8.22771	8.46367	7.44353	0	0	0	0	7.22087	0
Farnesyl pyrophosphate synthase	FDPS	0	0	0	8.32724	7.82229	7.72575	0	0	0
Cytochrome c oxidase subunit 7A2, mitochondrial	COX7A2	0	0	0	7.77832	7.93501	7.78713	0	0	0
Alcohol dehydrogenase [NADP(+)]	AKR1A1	0	0	0	7.5373	7.4638	7.34447	0	0	0
Pyruvate kinase PKM	PKM	9.04301	8.88609	8.68135	10.0907	9.93098	9.50096	9.34873	9.28767	9.17435
Endoplasmin	HSP90B1	7.61757	6.95551	6.54261	8.84678	8.62285	8.40164	0	7.62497	0
G2/mitotic-specific cyclin-B1	CCNB1	6.98658	0	6.69264	0	0	0	0	0	0
Small nuclear ribonucleoprotein-associated proteins B and B;Small nuclear ribonucleoprotein-associated protein N	SNRPB;SNRPN	0	6.35036	0	7.84811	7.84904	7.31044	0	0	0
Interleukin-2 receptor subunit beta	IL2RB	8.24339	7.75877	7.9159	8.2405	8.28517	7.65834	0	0	0
Heterogeneous nuclear ribonucleoprotein L	HNRNPL	6.39794	6.4622	6.43342	8.37037	8.4686	8.51611	0	0	0
Aspartate--tRNA ligase, cytoplasmic	DARS	6.54832	6.5859	0	8.65612	8.67928	7.88629	7.77521	7.83947	7.51967
Cytochrome b-c1 complex subunit 7	UQCRB	0	0	0	7.51004	7.58175	7.55405	0	0	0
Glutamine synthetase	GLUL	7.02015	7.02383	6.4975	7.30279	0	7.69014	0	0	0
Aldose reductase	AKR1B1	0	0	0	0	0	0	7.77942	7.80857	7.57486
Aminopeptidase N	ANPEP	0	0	0	8.071	7.63445	7.14417	8.58257	8.2887	8.24748
Poliovirus receptor	PVR	0	0	0	8.13316	7.95829	0	7.93851	7.98811	7.67709
Ras-related C3 botulinum toxin substrate 2	RAC2	8.48366	8.23093	8.64547	9.61615	9.49787	9.04017	7.61977	8.18299	7.29623
Eukaryotic peptide chain release factor GTP-binding subunit ERF3A	GSPT1	0	0	0	7.49046	0	7.82039	0	0	0
Interferon gamma receptor 1	IFNGR1	7.34904	6.96719	7.24343	0	7.40432	0	0	0	0
Ezrin	EZR	9.15827	9.37256	8.77978	8.77216	8.95628	8.76624	0	7.07265	0
40S ribosomal protein S2	RPS2	7.60497	6.58586	7.04112	9.38122	9.38059	8.92321	0	8.39118	8.14082
Replication protein A 32 kDa subunit	RPA2	0	0	0	7.80534	7.45037	0	0	0	0
CD44 antigen	CD44	9.07412	8.99868	9.02119	8.62247	8.63577	8.10346	6.55711	0	7.41996
Histone H2AX	H2AFX	0	0	0	10.0781	10.3395	10.4348	8.25609	8.12264	8.74862
Leukosialin	SPN	8.65744	8.75608	8.60674	7.96878	7.93233	6.0548	6.57651	0	0
Cytoplasmic protein NCK1;Cytoplasmic protein NCK2	NCK1;NCK2	6.47862	6.9802	0	0	0	0	0	0	0
Potassium voltage-gated channel subfamily A member 3;Potassium voltage-gated channel subfamily A member 2;Potassium voltage-gated channel subfamily A member 1	KCNA3;KCNA2;KCNA1	6.93122	0	7.09332	0	0	0	0	0	0
Histone H1.5	HIST1H1B	0	0	0	9.82809	10.0106	8.91564	6.41981	0	0
Histone H1.3	HIST1H1D	0	0	0	8.02338	7.95968	7.5037	0	0	0
Histone H1.2	HIST1H1C	0	0	0	8.05736	8.20688	5.26956	0	0	0
Sarcoplasmic/endoplasmic reticulum calcium ATPase 2;Sarcoplasmic/endoplasmic reticulum calcium ATPase 3	ATP2A2;ATP2A3	0	0	0	8.01603	7.43008	7.56759	7.43425	0	0
1-phosphatidylinositol 4,5-bisphosphate phosphodiesterase gamma-2	PLCG2	0	0	0	7.21187	7.25331	0	0	0	0
Fumarylacetoacetase	FAH	7.25399	7.1295	6.90623	8.19565	8.11544	7.76314	8.1247	7.91585	8.05979
Stathmin	STMN1	8.67582	9.1068	7.96199	7.97585	8.26926	8.01637	7.8419	0	7.27019
Y-box-binding protein 3	YBX3	7.23495	7.68295	0	0	0	0	0	0	0
Heat shock 70 kDa protein 6;Putative heat shock 70 kDa protein 7	HSPA6;HSPA7	7.89414	7.6816	7.78433	8.12159	8.2032	6.06703	0	0	0
High mobility group protein HMG-I/HMG-Y	HMGA1	0	0	0	8.30159	8.07441	0	0	0	0
Aspartate aminotransferase, cytoplasmic	GOT1	7.05327	7.11301	6.58545	0	0	0	0	0	0
Calpain-2 catalytic subunit	CAPN2	6.74767	7.14429	6.25866	7.87435	7.7295	0	0	0	6.98369
HLA class I histocompatibility antigen, alpha chain G	HLA-G	7.92173	7.34203	8.39487	0	8.20793	0	0	0	0
CTP synthase 1	CTPS1	0	0	0	7.71063	7.89597	7.1954	0	0	0
Probable ATP-dependent RNA helicase DDX5	DDX5	0	0	0	8.43913	8.39083	7.8637	0	0	0
ATP-dependent 6-phosphofructokinase, liver type	PFKL	0	0	0	8.02731	7.52718	6.5125	0	0	0
Galectin-3	LGALS3	7.38775	6.9077	6.33355	7.37674	0	0	0	0	0
26S protease regulatory subunit 6A	PSMC3	0	0	0	8.04434	8.07711	7.74372	6.92628	0	0
T-complex protein 1 subunit alpha	TCP1	6.44213	6.59531	0	8.46103	8.28896	8.15752	0	0	0
Integrin beta-5	ITGB5	7.24893	6.88734	7.69952	9.22565	9.08792	7.92111	8.3357	0	8.3019
60S ribosomal protein L7	RPL7	7.13799	7.15458	7.01774	8.6109	8.64744	8.14983	7.89342	7.73745	7.88915
Vinculin	VCL	6.67156	0	6.05789	0	0	0	0	0	0
Receptor-type tyrosine-protein phosphatase alpha	PTPRA	7.3296	0	7.67526	7.584	7.58777	7.55704	0	0	0
Integrin beta-6	ITGB6	7.58057	7.08077	7.88421	0	8.70028	7.49527	0	0	0
60S ribosomal protein L17	RPL17	7.25624	7.06819	6.34191	8.01465	8.12895	5.36167	5.65928	0	0
Phosphoglycerate mutase 1	PGAM1	8.05736	8.14814	7.63656	8.75102	8.62106	8.81443	8.3076	7.46352	8.23239
1-phosphatidylinositol 4,5-bisphosphate phosphodiesterase gamma-1	PLCG1	7.08027	7.06922	6.75565	0	0	0	0	0	0
Nucleolin	NCL	7.13881	7.48018	6.81885	8.56126	8.58018	8.3766	0	0	0
Hexokinase-1	HK1	0	0	0	7.68666	7.26682	7.26162	0	0	0
Leukocyte surface antigen CD53	CD53	0	0	0	8.9817	8.80417	0	0	0	0
Tumor necrosis factor receptor superfamily member 1A;Tumor necrosis factor receptor superfamily member 1A, membrane form;Tumor necrosis factor-binding protein 1	TNFRSF1A	7.18096	6.18027	6.67106	0	0	0	0	0	6.28255
Gamma-glutamyltranspeptidase 1;Gamma-glutamyltranspeptidase 1 heavy chain;Gamma-glutamyltranspeptidase 1 light chain;Inactive gamma-glutamyltranspeptidase 2;Putative gamma-glutamyltranspeptidase 3;Putative gamma-glutamyltranspeptidase 3 heavy chain;Putative gamma-glutamyltranspeptidase 3 light chain	GGT1;GGT2;GGT3P	7.3072	7.49096	7.2721	0	0	0	0	0	0
Spermidine synthase	SRM	0	0	0	7.83035	7.68419	7.68232	0	0	0
Alpha-1-acid glycoprotein 2	ORM2	6.91199	4.97008	7.17855	9.81086	9.4691	8.95082	10.0318	10.0202	9.84276
Thymidine phosphorylase	TYMP	0	0	0	7.18409	7.0707	6.79658	0	0	0
Plasma membrane calcium-transporting ATPase 1;Plasma membrane calcium-transporting ATPase 2;Plasma membrane calcium-transporting ATPase 3	ATP2B1;ATP2B2;ATP2B3	7.53852	7.06826	7.2893	0	0	0	0	0	0
Eukaryotic translation initiation factor 2 subunit 2	EIF2S2	0	6.99538	0	7.83582	7.77548	7.52222	7.25322	0	0
Annexin A7	ANXA7	6.25537	0	6.40341	7.95331	8.0089	7.94769	0	0	0
TATA-box-binding protein	TBP	0	0	0	7.79309	7.78947	7.73522	0	0	0
Arachidonate 5-lipoxygenase-activating protein	ALOX5AP	0	0	6.8227	9.01853	8.95609	8.50656	0	0	7.19537
Tumor necrosis factor receptor superfamily member 1B;Tumor necrosis factor receptor superfamily member 1b, membrane form;Tumor necrosis factor-binding protein 2	TNFRSF1B	8.41165	7.98287	7.98644	7.30423	0	7.69624	0	0	0
Ras-related protein Rab-5A	RAB5A	6.51912	0	6.92889	0	0	0	0	0	0
Ras-related protein Rab-6A;Ras-related protein Rab-6B;Ras-related protein Rab-39A	RAB6A;RAB6B;RAB39A	0	0	6.71672	8.71544	8.44356	8.13975	0	7.52823	7.23892
Interferon-induced GTP-binding protein Mx1;Interferon-induced GTP-binding protein Mx1, N-terminally processed	MX1	0	0	0	7.97234	8.07361	7.90153	0	7.12372	0
Cation-dependent mannose-6-phosphate receptor	M6PR	6.77516	0	6.56811	0	7.4323	7.19711	0	0	0
Histone H2A type 1-D	HIST1H2AD	0	0	0	7.71481	7.88133	0	0	0	0
Cytochrome c oxidase subunit 5A, mitochondrial	COX5A	0	0	0	8.08736	8.11641	0	7.29568	0	0
Lamin-B1	LMNB1	7.43656	8.09513	6.47648	8.09844	8.06352	8.17661	0	0	0
Integrin alpha-L	ITGAL	8.79804	8.70985	8.94961	9.6965	9.69371	9.9256	0	6.77847	7.5264
Integrin alpha-X	ITGAX	7.55365	6.11424	7.65733	8.74573	8.87229	8.81376	0	0	0
Granzyme H	GZMH	0	0	0	8.48473	8.38443	7.75573	7.49131	7.32597	0
Calpastatin	CAST	7.36286	7.55604	6.66845	0	0	0	0	0	0
Parathymosin	PTMS	7.10237	7.49198	0	7.2412	0	0	0	0	0
T-cell surface glycoprotein CD3 zeta chain	CD247	7.67153	7.43559	7.57527	0	0	0	7.20919	0	0
Cysteine and glycine-rich protein 1	CSRP1	6.93358	7.48413	6.59856	6.58367	0	0	0	0	0
Filamin-A	FLNA	6.82878	7.14255	6.96209	0	0	0	0	0	0
Tumor necrosis factor alpha-induced protein 3;A20p50;A20p37	TNFAIP3	8.45238	8.17566	8.21408	0	0	0	0	0	0
Trifunctional purine biosynthetic protein adenosine-3;Phosphoribosylamine--glycine ligase;Phosphoribosylformylglycinamidine cyclo-ligase;Phosphoribosylglycinamide formyltransferase	GART	0	0	0	8.1645	8.20041	8.23001	0	0	0
Multifunctional protein ADE2;Phosphoribosylaminoimidazole-succinocarboxamide synthase;Phosphoribosylaminoimidazole carboxylase	PAICS	7.6129	7.75044	7.40288	8.67309	8.81373	8.58304	6.76345	7.14866	7.6064
Ubiquitin-like modifier-activating enzyme 1	UBA1	7.40981	6.67118	7.16388	8.57129	8.59445	8.60402	8.35156	7.94792	8.15521
Nucleoside diphosphate kinase B	NME2	7.95	7.7985	7.58596	8.42413	8.549	8.27788	0	0	0
Heterogeneous nuclear ribonucleoproteins A2/B1	HNRNPA2B1	7.58254	7.11076	6.77862	9.11764	8.97567	8.40708	6.2183	6.74937	0
E3 ubiquitin-protein ligase CBL	CBL	6.92674	6.66101	6.93465	0	0	0	0	0	0
Cytochrome b-c1 complex subunit 2, mitochondrial	UQCRC2	5.93436	0	0	8.29861	7.60119	7.12538	0	0	0
Granulysin	GNLY	6.38673	0	0	8.66544	8.36739	8.23378	0	6.85097	7.17947
Carboxypeptidase N subunit 2	CPN2	0	0	0	9.30638	9.32609	8.911	9.44807	9.41644	9.46019
Protein EVI2A	EVI2A	8.11889	8.0092	8.01288	0	0	7.5524	0	0	0
Integrin alpha-6;Integrin alpha-6 heavy chain;Integrin alpha-6 light chain;Processed integrin alpha-6	ITGA6	8.29215	8.03495	8.46623	8.35811	8.41544	8.42238	7.39162	0	6.85617
Splicing factor, proline- and glutamine-rich	SFPQ	6.48811	6.92515	6.09251	7.91183	8.34739	8.00852	7.53014	0	0
Peptidyl-prolyl cis-trans isomerase B	PPIB	6.75605	6.06554	0	9.02313	8.86333	8.4588	7.35746	0	7.12375
NAD-dependent malic enzyme, mitochondrial	ME2	0	0	0	7.7932	7.64822	7.41083	0	6.94468	0
Tryptophan--tRNA ligase, cytoplasmic;T1-TrpRS;T2-TrpRS	WARS	7.3095	7.02432	6.65004	8.42547	7.97259	7.84148	0	0	7.28807
40S ribosomal protein S3	RPS3	7.37951	7.29365	7.20887	9.17219	9.10315	8.36961	8.51323	8.46043	8.55731
Tyrosine-protein kinase JAK1	JAK1	6.38952	0	7.03691	7.99603	7.69503	7.72994	0	0	0
Receptor-type tyrosine-protein phosphatase gamma	PTPRG	0	0	0	0	0	0	7.82257	7.58923	7.70281
Adenosylhomocysteinase	AHCY	7.19689	7.27619	5.87827	7.97534	8.09927	0	7.03945	6.95614	7.58235
Histone H2B type 1-B;Histone H2B type 2-E;Histone H2B type 1-O	HIST1H2BB;HIST2H2BE;HIST1H2BO	7.35839	7.04092	7.19676	9.99535	10.1323	10.1211	8.29041	8.34351	8.51002
Cofilin-1	CFL1	9.41784	9.77363	9.03383	9.80201	9.7038	9.4358	9.03778	9.4807	8.88087
Eukaryotic translation initiation factor 4B	EIF4B	7.01123	7.17254	6.25254	0	0	0	0	0	0
Plasma membrane calcium-transporting ATPase 4	ATP2B4	8.56513	8.44826	8.56326	8.74876	8.55517	8.69288	7.27983	7.59137	5.98611
Interleukin-32	IL32	7.56943	7.02934	7.53855	8.30361	8.21365	8.40316	0	0	0
Interleukin-4 receptor subunit alpha;Soluble interleukin-4 receptor subunit alpha	IL4R	7.69253	6.76147	7.39134	0	0	0	0	0	0
Elongation factor 1-beta	EEF1B2	8.06141	8.39808	7.2861	0	0	0	0	0	0
Beta-adrenergic receptor kinase 1;Beta-adrenergic receptor kinase 2	ADRBK1;ADRBK2	0	0	0	7.85373	7.68375	0	0	0	0
Platelet-activating factor receptor	PTAFR	7.23335	7.08228	7.20976	0	0	0	0	0	0
DNA replication licensing factor MCM3	MCM3	0	0	0	8.81372	8.4397	8.39874	6.85146	7.05026	0
Zinc-alpha-2-glycoprotein	AZGP1	0	6.25312	0	8.5908	8.51941	8.21317	8.72839	8.54012	8.70084
3-mercaptopyruvate sulfurtransferase	MPST	0	0	0	7.87267	7.74827	7.42131	6.86509	0	0
40S ribosomal protein S12	RPS12	8.59072	7.85341	7.52871	8.74265	8.77894	8.5382	8.17834	8.03571	8.19095
Tumor necrosis factor receptor superfamily member 6	FAS	7.72809	7.80954	7.31188	7.77974	7.86625	0	0	0	0
DnaJ homolog subfamily B member 1	DNAJB1	7.02678	6.98039	6.3886	0	0	0	0	0	0
ATP synthase subunit alpha, mitochondrial	ATP5A1	0	0	0	9.08311	8.84668	8.67713	7.47793	7.38412	7.48207
Proteasome subunit alpha type-1	PSMA1	7.05146	6.57879	0	7.67408	7.75085	0	0	0	7.4417
Proteasome subunit alpha type-2	PSMA2	7.18336	6.57558	6.23419	8.28803	8.25	8.01418	0	0	7.58587
Integrin beta-7	ITGB7	8.73958	8.33195	8.75774	8.33021	8.41108	7.8467	6.28625	0	6.94998
Moesin	MSN	9.65259	9.58271	9.53343	9.57547	9.58086	9.43588	8.38347	8.23012	8.13615
Probable ATP-dependent RNA helicase DDX6	DDX6	0	0	0	7.55387	7.47848	7.16702	0	0	0
Splicing factor U2AF 65 kDa subunit	U2AF2	6.83958	6.56624	0	0	0	0	0	0	0
60S ribosomal protein L13	RPL13	7.43348	7.44245	7.3055	7.64027	7.56424	5.80427	6.91824	7.2878	6.50596
High mobility group protein B2	HMGB2	0	0	0	8.84088	8.69493	0	6.64465	0	0
Polypyrimidine tract-binding protein 1	PTBP1	6.99286	6.92797	0	7.58876	7.48234	7.22118	0	0	7.33266
Valine--tRNA ligase	VARS	0	0	6.61419	7.90395	8.11939	7.77548	0	0	7.18653
Elongation factor 1-gamma	EEF1G	7.79944	7.63751	7.61055	9.14805	9.07096	8.84092	8.82225	8.83706	8.75759
Peptidyl-prolyl cis-trans isomerase FKBP2	FKBP2	6.24042	6.56773	0	7.74145	0	0	0	0	0
Erythrocyte band 7 integral membrane protein	STOM	9.28749	8.9912	9.22409	8.83622	8.6529	8.99205	0	0	7.18438
Serum paraoxonase/arylesterase 1	PON1	0	0	0	6.98861	0	0	7.12385	7.18463	7.26524
14-3-3 protein theta	YWHAQ	7.9087	7.87473	7.45509	8.56144	8.4081	8.25327	7.94503	7.95162	7.87345
Dipeptidyl peptidase 4;Dipeptidyl peptidase 4 membrane form;Dipeptidyl peptidase 4 soluble form	DPP4	8.22925	7.83944	8.21283	9.08643	8.84051	8.6051	8.43297	8.34372	8.42706
60S ribosomal protein L10;60S ribosomal protein L10-like	RPL10;RPL10L	0	6.19463	6.4014	8.4327	8.16655	0	0	7.12097	0
DNA-(apurinic or apyrimidinic site) lyase;DNA-(apurinic or apyrimidinic site) lyase, mitochondrial	APEX1	0	0	0	7.18772	7.18901	0	0	0	0
CD82 antigen	CD82	6.98333	0	7.04933	0	0	0	7.2968	0	0
CAD protein;Glutamine-dependent carbamoyl-phosphate synthase;Aspartate carbamoyltransferase;Dihydroorotase	CAD	6.65588	0	6.23457	8.01858	7.95357	7.6677	0	0	0
Calreticulin	CALR	7.11096	6.93007	7.18676	9.07427	8.94433	8.66443	0	0	6.84487
Calnexin	CANX	6.3757	7.16897	6.43838	8.97347	8.83397	8.72784	7.95676	7.14198	7.88029
Proteasome subunit beta type-8	PSMB8	7.15442	6.89617	6.8535	7.49261	0	7.66892	0	0	0
Proteasome subunit alpha type-5	PSMA5	7.54487	6.93521	6.86144	8.22448	8.17035	7.85018	6.50363	0	8.02197
Proteasome subunit beta type-4	PSMB4	6.78076	0	6.16253	0	0	0	0	0	0
NADH-ubiquinone oxidoreductase 75 kDa subunit, mitochondrial	NDUFS1	0	0	0	7.44838	7.15149	7.70528	0	0	0
Granulins;Acrogranin;Paragranulin;Granulin-1;Granulin-2;Granulin-3;Granulin-4;Granulin-5;Granulin-6;Granulin-7	GRN	7.36361	6.72318	7.01519	0	0	0	0	0	0
Cytosol aminopeptidase	LAP3	6.63346	0	6.55742	7.86913	7.89406	8.00074	0	0	0
ADP-ribosyl cyclase/cyclic ADP-ribose hydrolase 1	CD38	7.75921	7.57616	8.19493	9.43702	9.2292	9.221	0	6.48527	0
Tripeptidyl-peptidase 2	TPP2	7.1827	7.44968	6.55449	0	0	0	0	0	0
SHC-transforming protein 1	SHC1	7.42134	7.20777	6.98526	0	7.14987	0	7.47769	0	0
Transketolase	TKT	7.44939	7.19215	6.66924	7.58192	7.26975	0	0	0	0
Elongation factor 1-delta	EEF1D	8.07284	8.39594	7.14774	7.97021	8.02144	7.72705	0	7.27804	0
Peroxiredoxin-6	PRDX6	7.71594	7.71958	7.2355	8.7382	8.79989	8.72643	7.1543	7.2836	7.45333
Peroxiredoxin-5, mitochondrial	PRDX5	6.72931	6.90752	0	8.30967	8.29704	8.10836	0	0	0
D-dopachrome decarboxylase;D-dopachrome decarboxylase-like protein	DDT;DDTL	7.43406	7.59347	0	7.47356	7.36674	7.37308	7.03918	6.92978	0
Thioredoxin-dependent peroxide reductase, mitochondrial	PRDX3	0	0	0	7.79406	7.77754	7.36027	0	0	0
60S ribosomal protein L12	RPL12	7.09628	7.45573	6.68122	8.08973	8.12401	7.33175	7.3667	0	7.1303
UMP-CMP kinase	CMPK1	6.78365	6.92267	6.37535	0	0	7.11677	0	0	0
Phosphatidylethanolamine-binding protein 1;Hippocampal cholinergic neurostimulating peptide	PEBP1	6.40719	7.03611	6.4868	0	0	0	7.26033	0	0
Protein disulfide-isomerase A3	PDIA3	8.01949	8.00113	7.38435	9.22013	9.01021	8.72826	0	6.39095	7.35052
Serine/threonine-protein phosphatase 2A 65 kDa regulatory subunit A alpha isoform;Serine/threonine-protein phosphatase 2A 65 kDa regulatory subunit A beta isoform	PPP2R1A;PPP2R1B	7.00402	6.78574	6.86286	8.67014	8.50722	8.49382	7.3298	7.61082	7.56355
Glycylpeptide N-tetradecanoyltransferase 1	NMT1	0	0	0	7.33068	7.07203	0	0	0	0
Sorcin	SRI	6.3467	7.25916	7.15005	8.1498	8.18868	7.79752	7.72083	7.52976	7.47887
Leukocyte elastase inhibitor	SERPINB1	0	0	6.58493	8.29866	8.07026	0	0	0	0
GTP cyclohydrolase 1	GCH1	6.69181	6.59233	0	0	0	0	0	0	0
High affinity cationic amino acid transporter 1	SLC7A1	0	6.42645	7.22575	8.33407	7.96917	7.73354	0	0	0
Aldehyde dehydrogenase X, mitochondrial	ALDH1B1	0	0	0	7.37289	7.15827	6.84235	0	0	0
Coronin-1A	CORO1A	9.17484	9.03866	8.81027	9.66261	9.65545	9.35201	8.45284	7.78211	7.84681
Rab GDP dissociation inhibitor alpha	GDI1	6.43573	0	6.31821	0	0	0	0	0	0
S-adenosylmethionine synthase isoform type-2;S-adenosylmethionine synthase isoform type-1	MAT2A;MAT1A	0	0	6.20968	7.34672	0	7.40205	0	0	0
DnaJ homolog subfamily A member 1	DNAJA1	0	0	6.38851	8.15442	8.44325	8.31942	0	7.06134	0
Cytokine receptor common subunit gamma	IL2RG	7.50035	0	7.02239	8.29918	8.23333	8.27545	0	0	0
Cytochrome b-c1 complex subunit 1, mitochondrial	UQCRC1	6.5035	0	0	7.89226	7.93001	7.66934	0	0	0
Bifunctional purine biosynthesis protein PURH;Phosphoribosylaminoimidazolecarboxamide formyltransferase;IMP cyclohydrolase	ATIC	7.75147	7.73319	7.29168	8.53196	8.5647	8.496	7.4587	0	0
Heterogeneous nuclear ribonucleoprotein H3	HNRNPH3	0	0	0	7.63942	7.43573	7.46273	0	0	0
Heterogeneous nuclear ribonucleoprotein H;Heterogeneous nuclear ribonucleoprotein H, N-terminally processed	HNRNPH1	7.14554	6.53836	0	8.44199	8.46838	8.20298	0	0	0
14-3-3 protein beta/alpha;14-3-3 protein beta/alpha, N-terminally processed	YWHAB	8.28865	8.17193	7.81956	8.25088	8.35155	7.87656	7.33868	7.27779	0
14-3-3 protein sigma	SFN	0	6.94504	7.53585	8.53051	8.45678	0	6.34357	7.46282	0
Stress-induced-phosphoprotein 1	STIP1	8.50914	8.5856	7.91225	7.84926	8.31685	8.08611	6.42794	0	6.85036
C-C chemokine receptor type 1	CCR1	0	7.30865	7.09965	0	0	0	0	0	0
Interferon-induced guanylate-binding protein 1	GBP1	7.78386	7.70124	7.41032	8.76223	7.97641	7.5404	7.67087	7.76198	7.59373
Interferon-induced guanylate-binding protein 2	GBP2	7.56377	6.8685	7.43773	0	0	0	0	0	0
60S ribosomal protein L9	RPL9	6.93239	0	0	8.58103	8.46064	8.29254	0	7.8591	7.31376
Long-chain-fatty-acid--CoA ligase 1	ACSL1	0	0	0	7.66685	7.57919	7.07144	0	0	0
Cleavage stimulation factor subunit 2;Cleavage stimulation factor subunit 2 tau variant	CSTF2;CSTF2T	6.54816	6.88826	0	0	0	0	0	0	0
Lymphocyte-specific protein 1	LSP1	8.49799	8.77605	7.9155	7.67904	7.70314	8.06085	0	0	0
Deoxyuridine 5-triphosphate nucleotidohydrolase, mitochondrial	DUT	8.01536	8.46136	6.77445	8.14001	7.90381	8.21421	0	0	0
T-lymphocyte activation antigen CD80	CD80	0	0	0	7.51428	7.56122	7.88523	0	0	0
DNA replication licensing factor MCM4	MCM4	7.10326	0	0	8.22742	8.22071	7.87647	0	0	0
DNA replication licensing factor MCM7	MCM7	6.32075	0	0	8.62762	8.55769	8.37458	0	0	7.185
Serine hydroxymethyltransferase, mitochondrial	SHMT2	6.79203	0	0	8.41787	8.28328	7.99718	7.60094	7.59221	0
Protein EVI2B	EVI2B	6.9585	0	6.89297	0	0	0	0	0	0
Trypsin-3	PRSS3	7.25118	7.41259	7.61315	0	0	0	0	0	0
Prohibitin	PHB	7.71949	0	6.6857	9.35033	9.08906	8.92518	0	0	0
Merlin	NF2	6.9688	0	7.23862	7.51488	7.24996	6.98703	0	6.94138	0
Radixin	RDX	8.24954	8.0936	7.31439	0	0	0	0	0	0
Replication protein A 14 kDa subunit	RPA3	0	0	0	8.19557	8.39443	8.07445	7.98692	7.80596	7.73151
60S ribosomal protein L22	RPL22	6.77999	6.88937	6.60352	0	0	0	0	0	0
Myosin-9	MYH9	8.28194	8.49586	7.64776	9.8398	9.81468	9.62525	8.7286	8.58539	8.44643
Alpha-adducin	ADD1	7.1518	6.53513	6.97127	0	0	0	0	0	0
Basigin	BSG	8.50709	8.09947	8.52127	8.67427	8.60049	8.38032	6.8565	0	0
Protein DEK	DEK	0	0	0	7.96215	7.94509	7.71329	7.39609	0	7.31249
Insulin-like growth factor-binding protein complex acid labile subunit	IGFALS	0	0	0	7.43955	7.27598	7.42581	8.02641	7.80702	8.05846
26S protease regulatory subunit 7	PSMC2	0	0	0	7.89901	7.88074	7.32718	0	0	0
Chitinase-3-like protein 1	CHI3L1	0	0	0	8.77909	8.62399	7.6394	7.403	7.37497	0
ATP synthase subunit gamma, mitochondrial	ATP5C1	0	0	0	7.77774	7.54189	7.44243	0	0	0
V-type proton ATPase subunit E 1	ATP6V1E1	0	0	0	7.87015	7.81874	7.77822	0	0	7.29473
60S ribosomal protein L4	RPL4	7.48098	7.54423	7.23053	8.96283	8.88843	8.72071	7.94835	7.94756	7.91643
Serine/threonine-protein phosphatase PP1-gamma catalytic subunit	PPP1CC	0	0	0	7.34669	7.38496	7.59952	0	0	0
Signal recognition particle 14 kDa protein	SRP14	6.90695	7.16295	6.58005	8.50344	8.43271	8.60409	7.91145	7.60634	7.78002
Transgelin-2	TAGLN2	8.65703	8.82359	7.96372	9.05618	9.05385	9.00856	8.37376	8.11879	7.97889
Transaldolase	TALDO1	6.39636	0	0	8.24132	8.23333	7.48167	8.13919	0	6.78564
Stress-70 protein, mitochondrial	HSPA9	8.19684	7.83989	7.61481	9.07026	8.95699	8.79949	6.2403	6.87252	0
40S ribosomal protein S19	RPS19	7.08207	7.42129	6.91461	8.18673	8.1765	0	0	7.09015	7.27066
60S ribosomal protein L3	RPL3	7.2718	7.09618	6.375	0	7.82492	0	0	0	0
Dolichyl-diphosphooligosaccharide--protein glycosyltransferase 48 kDa subunit	DDOST	0	0	0	8.98973	9.16524	8.26626	0	8.48136	9.0149
Acidic leucine-rich nuclear phosphoprotein 32 family member A;Acidic leucine-rich nuclear phosphoprotein 32 family member B	ANP32A;ANP32B	0	0	0	7.66542	7.79217	7.76619	0	0	0
Interleukin-6 receptor subunit beta	IL6ST	6.79097	6.40049	0	0	0	0	0	0	0
Alpha-taxilin	TXLNA	6.8816	7.14295	6.19421	0	0	0	0	0	0
T-complex protein 1 subunit zeta	CCT6A	6.61132	6.91255	6.2606	8.21701	8.39876	7.81594	7.63286	7.22081	0
Proteasome subunit beta type-10	PSMB10	6.86962	0	5.84624	0	0	0	0	0	0
60S ribosomal protein L13a;Putative 60S ribosomal protein L13a protein RPL13AP3	RPL13A;RPL13AP3	0	0	6.06285	8.37188	8.20232	7.92477	7.73183	0	7.08019
Ubiquitin carboxyl-terminal hydrolase 8	USP8	6.82008	0	6.59325	0	0	0	0	0	0
Malate dehydrogenase, cytoplasmic	MDH1	6.72087	0	6.39606	7.02135	0	0	0	0	0
Malate dehydrogenase, mitochondrial	MDH2	7.21474	7.06232	6.67745	9.00147	9.02792	8.65792	8.55308	8.40365	8.56165
Trifunctional enzyme subunit alpha, mitochondrial;Long-chain enoyl-CoA hydratase;Long chain 3-hydroxyacyl-CoA dehydrogenase	HADHA	6.85553	0	0	7.84897	7.36858	7.1648	0	0	0
Eukaryotic translation initiation factor 2 subunit 3;Putative eukaryotic translation initiation factor 2 subunit 3-like protein	EIF2S3;EIF2S3L	6.8345	7.25069	0	8.67761	8.54501	8.15455	7.82847	0	0
Prostaglandin-H2 D-isomerase	PTGDS	0	0	0	7.745	7.72262	7.38527	7.98479	7.73382	7.78988
Tyrosine-protein kinase CSK	CSK	6.83274	6.88005	7.05945	8.10302	8.02412	8.0936	7.06119	7.06341	0
Glycine--tRNA ligase	GARS	0	0	0	7.82853	7.74177	0	0	0	0
Isoleucine--tRNA ligase, cytoplasmic	IARS	0	0	0	8.21992	8.06937	7.92448	7.65547	0	7.55718
Folate transporter 1	SLC19A1	7.87842	7.80191	7.76664	0	0	0	0	0	0
Eukaryotic translation initiation factor 1	EIF1	7.19262	7.48324	0	0	0	0	0	0	0
Lamina-associated polypeptide 2, isoforms beta/gamma;Thymopoietin;Thymopentin;Lamina-associated polypeptide 2, isoform alpha;Thymopoietin;Thymopentin	TMPO	6.62177	7.20282	0	0	0	0	0	0	0
Rho GTPase-activating protein 25	ARHGAP25	6.61373	0	6.45682	7.42521	7.6544	7.13545	0	0	0
40S ribosomal protein S27;40S ribosomal protein S27-like	RPS27;RPS27L	6.59324	0	0	8.22417	8.36536	0	6.89951	7.02226	6.59509
Leucine-rich PPR motif-containing protein, mitochondrial	LRPPRC	0	0	0	7.76542	7.44096	7.1917	0	0	0
60S ribosomal protein L35	RPL35	0	0	0	8.38419	8.17667	7.50541	0	0	6.87765
Wiskott-Aldrich syndrome protein	WAS	8.06569	8.09339	7.80701	7.34315	8.08461	7.99299	0	0	0
Endothelin-converting enzyme 1	ECE1	6.48872	6.64969	7.16068	8.34522	8.39475	8.41073	0	0	7.15603
Neutral amino acid transporter A	SLC1A4	8.62589	8.36782	8.6833	7.63024	7.92479	8.14314	5.86202	0	0
Cell surface glycoprotein MUC18	MCAM	0	0	0	7.72516	7.75439	0	7.92722	7.87899	7.77693
Biotinidase	BTD	0	0	6.35031	8.67333	8.52199	7.71762	9.12846	9.01553	8.49545
Translocon-associated protein subunit alpha	SSR1	0	0	0	7.97306	7.90204	7.51465	0	0	0
Tyrosine-protein kinase ZAP-70	ZAP70	6.66947	0	6.81904	8.66762	8.57227	8.5797	6.94859	0	7.02078
Ran-specific GTPase-activating protein	RANBP1	7.69209	7.63766	7.4227	8.27492	7.95016	0	0	0	0
Nicotinamide phosphoribosyltransferase	NAMPT	6.91009	6.54954	0	0	0	0	0	0	0
Afamin	AFM	8.13982	7.67331	8.48357	11.0271	10.9275	10.2909	11.0416	11.066	11.0215
Voltage-dependent anion-selective channel protein 2	VDAC2	7.11754	0	0	7.76541	0	7.5225	0	0	0
Ubiquitin carboxyl-terminal hydrolase 5	USP5	0	0	0	7.76391	7.57795	7.72828	0	0	0
Ran GTPase-activating protein 1	RANGAP1	6.28106	6.83896	0	0	0	0	0	0	0
Adapter molecule crk	CRK	6.91876	6.96623	0	0	0	0	0	0	0
Crk-like protein	CRKL	7.7683	7.87224	7.07693	0	0	0	0	0	0
Neurogenic locus notch homolog protein 1;Notch 1 extracellular truncation;Notch 1 intracellular domain	NOTCH1	6.86917	6.50938	6.18523	0	0	0	0	0	0
60S ribosomal protein L27a	RPL27A	7.00402	7.37302	6.50683	9.01582	8.89333	7.27919	5.159	7.07788	7.19992
60S ribosomal protein L5	RPL5	7.6239	6.60802	6.23114	8.6196	8.618	8.38666	8.16259	8.17618	7.98672
60S ribosomal protein L21	RPL21	6.816	6.50955	0	8.10772	8.2257	0	0	0	0
60S ribosomal protein L28	RPL28	7.14647	7.21806	7.07408	7.82659	0	0	0	0	6.81652
40S ribosomal protein S9	RPS9	6.18639	0	0	9.30572	9.1991	8.3492	8.12681	8.25833	7.80088
40S ribosomal protein S5;40S ribosomal protein S5, N-terminally processed	RPS5	7.16101	7.32954	6.71246	9.33672	9.12642	9.16755	7.9672	8.08149	0
40S ribosomal protein S10;Putative 40S ribosomal protein S10-like	RPS10;RPS10P5	7.21075	7.23782	7.1023	0	0	0	7.96263	7.80777	7.72455
Utrophin	UTRN	7.19976	7.39067	7.04763	8.24316	8.55924	8.18735	0	0	7.01624
Ras GTPase-activating-like protein IQGAP1	IQGAP1	8.33995	7.97782	8.20265	9.52009	9.28373	9.397	8.24765	7.82705	7.74493
Glycogenin-1	GYG1	7.33786	7.38628	7.20648	7.5396	7.56337	0	0	0	0
F-actin-capping protein subunit beta	CAPZB	7.84775	7.6963	7.44773	7.70898	7.38353	0	8.62374	8.34529	8.59855
Glutamine--tRNA ligase	QARS	0	0	0	7.63176	7.45527	0	0	0	0
60S ribosomal protein L29	RPL29	6.77438	7.20801	6.68435	8.34339	8.25127	0	0	6.74198	0
Cytokine SCM-1 beta;Lymphotactin	XCL2;XCL1	0	0	0	8.15464	8.07965	0	7.59233	7.71539	8.06141
Prolyl endopeptidase	PREP	0	0	0	7.47132	7.42334	7.4989	0	0	0
Phosphatidylinositol 5-phosphate 4-kinase type-2 alpha	PIP4K2A	7.50273	7.69283	7.27326	0	0	0	0	0	0
Coatomer subunit delta	ARCN1	0	0	0	7.73298	7.43729	7.52542	0	0	6.83739
CD151 antigen	CD151	7.21192	7.16011	7.45905	0	0	0	0	0	0
26S proteasome non-ATPase regulatory subunit 8	PSMD8	0	0	0	7.60399	7.55902	7.20469	0	0	0
Protein PRRC2A	PRRC2A	6.82674	7.21527	0	0	0	0	0	0	0
T-complex protein 1 subunit epsilon	CCT5	7.33041	6.86008	6.81684	8.39315	8.53968	8.31756	7.38468	7.73356	7.95425
Phosphatidylserine synthase 1	PTDSS1	0	0	0	0	7.46512	7.35141	0	0	0
Isocitrate dehydrogenase [NADP], mitochondrial	IDH2	0	5.62434	0	9.27432	9.12892	8.81202	7.20227	0	0
CD97 antigen;CD97 antigen subunit alpha;CD97 antigen subunit beta	CD97	8.35351	8.11883	7.68365	7.20531	0	0	0	0	0
Protein ERGIC-53	LMAN1	0	0	0	7.93942	7.39914	0	0	0	0
Fatty acid synthase;[Acyl-carrier-protein] S-acetyltransferase;[Acyl-carrier-protein] S-malonyltransferase;3-oxoacyl-[acyl-carrier-protein] synthase;3-oxoacyl-[acyl-carrier-protein] reductase;3-hydroxyacyl-[acyl-carrier-protein] dehydratase;Enoyl-[acyl-carrier-protein] reductase;Oleoyl-[acyl-carrier-protein] hydrolase	FASN	7.62181	7.36027	7.55353	9.2404	9.10975	9.06815	8.2694	8.02625	8.60996
T-complex protein 1 subunit gamma	CCT3	6.72469	7.06247	6.32584	8.74748	8.57621	8.26259	7.92726	7.78219	7.75685
Elongation factor Tu, mitochondrial	TUFM	0	0	0	8.88397	8.77332	8.63442	0	0	0
Signal recognition particle 9 kDa protein	SRP9	6.77351	7.20301	6.10058	8.20585	7.97773	0	0	0	5.33985
Serine--tRNA ligase, cytoplasmic	SARS	7.07588	7.27105	6.4364	8.10927	8.01586	7.48293	7.47624	7.53297	7.15887
G-protein coupled receptor 15	GPR15	7.33169	6.80016	7.4268	7.31798	7.56151	7.75505	0	0	0
Proteasome subunit beta type-2	PSMB2	7.47031	0	5.7626	0	0	0	0	0	7.96505
Presenilin-1;Presenilin-1 NTF subunit;Presenilin-1 CTF subunit;Presenilin-1 CTF12	PSEN1	7.76992	7.34531	7.61791	7.19764	7.99333	0	0	0	0
Histidine triad nucleotide-binding protein 1	HINT1	8.05446	8.49205	7.08347	7.62818	0	0	0	0	0
Regulator of G-protein signaling 19	RGS19	7.3838	7.34786	7.35603	0	7.24378	0	0	0	0
Granzyme K	GZMK	7.13675	7.02584	7.11734	10.6096	10.5679	10.2424	8.64131	8.54927	8.6769
GMP synthase [glutamine-hydrolyzing]	GMPS	6.73843	0	6.46752	8.30363	8.14242	7.77517	0	0	0
Isocitrate dehydrogenase [NAD] subunit alpha, mitochondrial	IDH3A	0	0	0	7.89193	7.72338	0	0	0	0
Rab GDP dissociation inhibitor beta	GDI2	7.31946	7.02181	7.4766	8.17586	8.05949	8.20666	0	0	0
Serpin B9;Serpin B8	SERPINB9;SERPINB8	0	0	0	8.05169	8.0209	8.05015	0	7.13271	0
Hsc70-interacting protein;Putative protein FAM10A4;Putative protein FAM10A5	ST13;ST13P4;ST13P5	7.24829	7.44251	6.50769	7.58968	7.29208	7.2205	0	0	0
Vasodilator-stimulated phosphoprotein	VASP	7.09177	7.45518	6.89905	0	0	0	0	0	0
60S ribosomal protein L14	RPL14	0	6.86613	6.27425	8.59311	8.81471	8.35085	7.36244	7.85858	7.71133
T-complex protein 1 subunit theta	CCT8	7.09391	6.86561	7.19471	8.0337	8.07857	7.51708	7.62162	0	7.47331
T-complex protein 1 subunit delta	CCT4	7.67202	7.37912	6.77171	8.69425	8.66368	8.48841	8.07842	7.9366	7.95147
Annexin A11	ANXA11	7.42288	6.71837	7.83172	8.41259	8.06457	8.42005	0	0	0
Granzyme M	GZMM	6.80776	6.59984	6.55175	9.31517	9.43919	9.4391	7.11388	0	0
Ras-related protein Rab-7a	RAB7A	7.91189	7.54525	8.01098	8.42218	8.39372	8.16498	7.17548	7.55451	7.5706
Ras-related protein Rab-27A	RAB27A	0	0	0	8.67545	8.36836	7.16782	0	0	0
Translocon-associated protein subunit delta	SSR4	0	0	0	8.18614	0	8.2798	0	0	0
Peroxisomal multifunctional enzyme type 2;(3R)-hydroxyacyl-CoA dehydrogenase;Enoyl-CoA hydratase 2	HSD17B4	0	0	0	7.61788	7.34951	7.64652	0	0	0
26S proteasome non-ATPase regulatory subunit 7	PSMD7	0	0	0	8.03575	8.00471	7.92444	7.01258	7.22357	0
Hepatoma-derived growth factor	HDGF	7.1669	7.39988	0	0	0	0	0	0	0
Lumican	LUM	0	5.94181	0	9.26853	9.34967	8.32083	9.60536	9.41504	9.45547
NADH dehydrogenase [ubiquinone] 1 alpha subcomplex subunit 8	NDUFA8	0	0	0	7.47034	0	7.55654	0	0	0
Heterogeneous nuclear ribonucleoprotein A3	HNRNPA3	7.10951	7.01799	6.58797	7.83541	8.55252	7.93296	0	0	0
6-phosphogluconate dehydrogenase, decarboxylating	PGD	6.61727	6.92869	6.79669	8.5012	8.36541	8.2788	6.98916	0	0
Heterogeneous nuclear ribonucleoprotein M	HNRNPM	7.13941	7.16575	6.30961	8.03258	7.97642	7.69463	0	0	0
Importin subunit alpha-1	KPNA2	8.03937	7.31767	0	8.54284	7.91744	7.80214	7.31656	0	0
Rho GDP-dissociation inhibitor 1	ARHGDIA	8.21259	8.02747	7.80545	8.19179	8.27291	8.23035	0	0	0
Rho GDP-dissociation inhibitor 2	ARHGDIB	7.87395	7.68343	7.80138	8.68997	8.55753	7.65557	0	6.52251	0
F-actin-capping protein subunit alpha-1	CAPZA1	8.25626	8.20363	7.86835	8.77547	8.73131	8.48538	0	0	7.07635
ATP-citrate synthase	ACLY	0	0	0	8.03383	7.97931	7.88988	0	0	7.29427
Coatomer subunit alpha;Xenin;Proxenin	COPA	6.6935	6.73467	0	8.34799	8.13146	8.14179	0	0	0
Dipeptidyl peptidase 1;Dipeptidyl peptidase 1 exclusion domain chain;Dipeptidyl peptidase 1 heavy chain;Dipeptidyl peptidase 1 light chain	CTSC	8.06157	8.36152	7.68554	9.02808	8.9398	8.99155	8.48174	7.79921	7.97121
Pituitary tumor-transforming gene 1 protein-interacting protein	PTTG1IP	7.54212	7.53472	6.74967	0	0	0	0	0	0
Monocarboxylate transporter 1	SLC16A1	7.76414	7.22835	7.68224	0	0	0	0	0	0
IST1 homolog	IST1	8.26169	7.82494	7.70817	7.21133	0	0	0	0	0
Activated RNA polymerase II transcriptional coactivator p15	SUB1	0	6.32625	0	8.32296	8.38664	7.91207	0	0	0
Cysteine-rich secretory protein 3	CRISP3	0	0	0	7.7081	7.69786	0	8.18161	7.76565	8.02263
Arginine--tRNA ligase, cytoplasmic	RARS	7.00749	0	0	7.97948	7.85841	7.75008	7.04013	0	0
Tyrosine--tRNA ligase, cytoplasmic;Tyrosine--tRNA ligase, cytoplasmic, N-terminally processed	YARS	0	6.88436	0	8.06217	8.19761	7.557	0	0	7.3947
Sodium/potassium-transporting ATPase subunit beta-3	ATP1B3	7.19734	6.22639	7.77065	8.79848	8.57013	8.65291	7.82305	0	6.3017
Alpha-N-acetylglucosaminidase;Alpha-N-acetylglucosaminidase 82 kDa form;Alpha-N-acetylglucosaminidase 77 kDa form	NAGLU	0	0	0	8.59417	8.51644	8.23817	8.9011	8.75358	8.8676
Adenylate kinase 2, mitochondrial;Adenylate kinase 2, mitochondrial, N-terminally processed	AK2	7.53839	7.82402	6.62727	0	0	0	0	0	0
Alpha-soluble NSF attachment protein	NAPA	6.48001	0	6.84655	0	7.48959	0	0	0	0
Phospholipid transfer protein	PLTP	0	0	0	8.14703	8.02457	0	8.46796	8.2392	8.43479
Transitional endoplasmic reticulum ATPase	VCP	7.56667	7.46052	6.95869	8.56242	8.38034	8.14205	7.26813	0	0
Mesencephalic astrocyte-derived neurotrophic factor	MANF	0	0	6.07668	8.37184	8.29179	0	0	0	0
Nucleosome assembly protein 1-like 1	NAP1L1	6.68616	6.819	6.44564	7.78515	7.70496	7.72993	0	0	0
Cadherin-13	CDH13	0	0	0	7.66258	7.54507	0	7.94037	7.87656	0
Succinyl-CoA:3-ketoacid coenzyme A transferase 1, mitochondrial	OXCT1	0	0	0	7.86958	7.46854	7.2878	0	0	0
Methionine--tRNA ligase, cytoplasmic	MARS	0	0	0	8.15887	7.96148	7.81366	0	0	0
Integrin alpha-1	ITGA1	7.69045	7.16507	7.69162	8.33907	8.43766	8.15643	6.31052	0	0
Cathepsin W	CTSW	6.64799	6.76737	6.89463	9.04883	8.91788	8.71425	8.78539	8.82239	9.15232
Transmembrane protein 33	TMEM33	0	0	0	7.97541	7.70354	7.35511	0	0	0
Coronin-7	CORO7	0	0	0	7.85574	7.66502	7.70935	0	0	0
Myotrophin	MTPN	7.00813	6.94619	6.61557	0	0	0	0	0	0
Histone H2B type 1-H;Histone H2B type 1-N;Histone H2B type 1-C/E/F/G/I;Histone H2B type 1-D;Histone H2B type 2-F;Histone H2B type 1-M	HIST1H2BH;HIST1H2BN;HIST1H2BC;HIST1H2BD;HIST2H2BF;HIST1H2BM	9.50122	9.28758	8.87347	11.3234	11.3358	11.153	9.59088	9.56752	9.94155
Neutrophil defensin 3;HP 3-56;Neutrophil defensin 2;Neutrophil defensin 1;HP 1-56;Neutrophil defensin 2	DEFA3;DEFA1	0	0	0	7.39456	6.77026	0	7.79436	0	7.61848
Guanine nucleotide-binding protein G(I)/G(S)/G(O) subunit gamma-2	GNG2	8.71345	8.81316	8.54008	8.84317	8.84734	8.61574	0	0	0
Actin-related protein 2/3 complex subunit 4	ARPC4	7.78141	7.29754	7.25674	8.94643	8.80745	8.28037	8.3786	8.25394	7.89062
CD81 antigen	CD81	7.73277	6.87527	8.29378	9.39778	9.41507	9.39026	0	0	8.00221
Triosephosphate isomerase	TPI1	8.52886	8.56171	8.2206	8.96563	8.85044	8.75269	7.64881	7.90115	7.72966
Protein transport protein Sec61 subunit beta	SEC61B	6.87594	7.14507	0	0	0	0	0	0	0
Myosin light polypeptide 6	MYL6	8.16343	7.8628	7.78553	8.88151	8.76585	8.32307	7.3561	0	0
Actin, cytoplasmic 1;Actin, cytoplasmic 1, N-terminally processed	ACTB	9.92767	9.78129	9.70902	10.7319	10.7234	10.3819	9.80941	9.92703	9.72867
Eukaryotic initiation factor 4A-I;Eukaryotic initiation factor 4A-II;Eukaryotic initiation factor 4A-II, N-terminally processed	EIF4A1;EIF4A2	8.37747	6.77066	8.09902	8.98099	8.97777	8.759	8.24368	8.15912	8.01519
40S ribosomal protein S20	RPS20	7.12616	7.18941	6.70589	8.22606	8.07092	0	7.39948	7.16873	0
Proteasome subunit alpha type-6	PSMA6	7.41142	7.03818	0	8.14928	7.99536	7.40954	0	0	5.95433
Protein S100-A10	S100A10	6.7779	0	0	7.68577	0	7.7577	0	0	0
Cell division control protein 42 homolog	CDC42	8.19365	7.72291	8.43409	8.94181	8.80874	9.0472	6.18036	6.6229	0
Destrin	DSTN	7.04147	6.73577	6.09816	0	0	0	0	0	0
Ras-related protein Rab-8A	RAB8A	7.68571	6.84666	7.90522	8.93322	8.77971	8.50496	7.52901	7.5886	0
Signal peptidase complex subunit 3	SPCS3	0	0	0	7.85247	7.52354	0	0	0	0
Ras-related protein Rab-2A;Ras-related protein Rab-2B	RAB2A;RAB2B	6.85103	0	6.98567	8.5315	8.27205	8.0732	6.31696	0	0
Ras-related protein Rab-10	RAB10	6.92929	6.06108	7.17199	0	0	0	7.03495	7.20575	6.82719
C-X-C chemokine receptor type 4	CXCR4	6.51378	6.43546	6.79356	0	0	0	0	0	0
NEDD8-conjugating enzyme Ubc12	UBE2M	0	0	0	7.52252	7.57246	7.52552	0	0	0
Ubiquitin-conjugating enzyme E2 N;Putative ubiquitin-conjugating enzyme E2 N-like	UBE2N;UBE2NL	6.82524	0	6.50853	7.6519	7.49065	0	0	0	0
Ras-related protein Rab-14	RAB14	6.7166	0	6.75471	8.46067	8.19874	8.1529	0	0	0
Actin-related protein 3	ACTR3	7.56685	7.48763	7.18938	8.42729	8.43075	8.36436	8.10102	7.48799	7.81197
Actin-related protein 2	ACTR2	7.08874	6.96746	6.4256	8.43783	8.20049	7.87658	7.62687	7.62436	7.70964
Alpha-centractin	ACTR1A	0	0	0	8.12454	7.97831	7.83668	7.48902	7.39512	7.18792
ADP-ribosylation factor 3;ADP-ribosylation factor 1	ARF3;ARF1	6.87378	6.2889	7.4116	8.61258	8.46709	8.09205	7.31973	0	7.46839
Ras-related protein Rap-1b;Ras-related protein Rap-1b-like protein	RAP1B	6.80889	6.318	7.53743	0	0	0	0	0	0
Ras-related protein Rap-2b;Ras-related protein Rap-2a	RAP2B;RAP2A	7.41265	7.41243	7.10978	8.2194	8.09139	7.33626	0	0	0
40S ribosomal protein S3a	RPS3A	7.44546	6.84458	6.95139	9.30198	9.21315	8.79671	8.6661	8.64353	8.58571
60S ribosomal protein L26;60S ribosomal protein L26-like 1	RPL26;RPL26L1	0	0	0	8.22922	7.8747	0	6.58222	0	0
60S ribosomal protein L15	RPL15	7.44883	7.35591	6.94131	9.03515	8.94347	7.77559	7.76388	7.14669	7.08679
Protein mago nashi homolog;Protein mago nashi homolog 2	MAGOH;MAGOHB	0	0	0	7.80753	7.80158	7.53387	0	0	7.53689
V-type proton ATPase subunit d 1	ATP6V0D1	0	0	0	7.33512	0	7.56989	0	0	0
60S ribosomal protein L37a	RPL37A	0	0	0	7.81859	7.38831	7.7143	0	0	0
Transforming protein RhoA	RHOA	7.9822	8.06209	8.13293	9.24783	8.93979	8.90899	7.64066	7.70964	6.76664
10 kDa heat shock protein, mitochondrial	HSPE1	8.15085	8.57047	0	8.92377	8.82747	8.48786	0	0	0
Protein transport protein Sec61 subunit alpha isoform 1	SEC61A1	0	0	0	8.2382	8.11856	8.17409	0	0	0
Syntaxin-binding protein 1	STXBP1	6.35593	6.54609	6.1293	0	0	0	0	0	0
Beta-2-microglobulin;Beta-2-microglobulin form pI 5.3	B2M	9.74635	9.82924	9.29101	9.31458	9.43283	8.47809	8.11424	8.28087	7.66337
Heterogeneous nuclear ribonucleoprotein K	HNRNPK	7.83955	7.38308	6.43214	8.96948	8.94284	9.00479	7.24753	0	7.98454
14-3-3 protein gamma;14-3-3 protein gamma, N-terminally processed	YWHAG	7.97181	8.35205	7.72785	0	7.97244	7.77615	7.01372	7.72886	7.20121
Ras-related protein R-Ras2	RRAS2	6.82901	0	7.28194	8.15394	8.07177	7.55301	0	0	0
40S ribosomal protein S7	RPS7	7.03507	7.50719	0	8.95831	9.02743	8.94676	8.40793	8.13523	8.31969
Serine/threonine-protein phosphatase PP1-alpha catalytic subunit	PPP1CA	0	0	0	8.80991	8.73436	8.27646	7.73671	7.7145	6.72921
40S ribosomal protein S8	RPS8	7.64722	7.81522	7.32381	9.24309	9.22776	8.76433	8.37127	8.31222	8.25592
40S ribosomal protein S15a	RPS15A	0	0	0	8.78206	8.72993	0	0	8.13094	7.96685
40S ribosomal protein S16	RPS16	7.26633	7.27749	6.99734	9.14457	8.96409	8.55606	8.44863	8.24112	8.33098
14-3-3 protein epsilon	YWHAE	8.13411	7.94902	8.01716	8.78405	8.79615	8.76239	7.915	7.78935	7.6694
40S ribosomal protein S14	RPS14	7.18656	7.08991	6.46223	7.80984	0	0	8.54448	8.59235	8.42252
40S ribosomal protein S18	RPS18	7.09552	7.34596	6.99541	6.97127	7.96227	0	7.42519	7.68861	0
40S ribosomal protein S13	RPS13	6.39964	6.22451	0	9.12359	9.04926	9.02727	8.45852	8.27692	8.22534
40S ribosomal protein S11	RPS11	7.47167	7.7184	6.88847	8.46138	8.98168	8.25195	7.34282	7.65459	7.14563
Small nuclear ribonucleoprotein Sm D2	SNRPD2	6.34594	6.70735	0	6.97555	0	0	0	7.06164	6.64278
Thymosin beta-4;Hematopoietic system regulatory peptide	TMSB4X	9.02946	8.88841	9.12558	7.75961	7.91793	7.46371	0	0	0
ADP-ribosylation factor 6	ARF6	7.40049	7.37683	7.52922	8.22732	8.12254	7.69903	0	0	0
26S protease regulatory subunit 10B	PSMC6	0	0	0	7.56608	8.20866	0	0	7.38211	7.39936
60S ribosomal protein L7a	RPL7A	6.97838	6.7839	6.76341	8.97525	8.92838	8.31016	7.66044	0	0
Ras-related protein Rab-11A;Ras-related protein Rab-11B	RAB11A;RAB11B	7.22368	6.82105	7.41606	8.24633	8.22546	7.63552	0	0	0
Eukaryotic peptide chain release factor subunit 1	ETF1	0	0	0	7.62404	7.55628	7.46049	0	0	0
Cellular nucleic acid-binding protein	CNBP	8.14173	8.40758	7.62154	7.92067	7.93117	8.16328	0	0	0
40S ribosomal protein S4, X isoform	RPS4X	7.50577	7.60533	7.26157	9.32822	9.3373	8.85699	8.27295	8.28432	8.03282
Serine/threonine-protein phosphatase 2A catalytic subunit alpha isoform;Serine/threonine-protein phosphatase 2A catalytic subunit beta isoform	PPP2CA;PPP2CB	0	0	0	8.11846	8.07857	8.06606	0	0	0
40S ribosomal protein S6	RPS6	7.97822	8.09795	5.97	8.17266	8.31037	7.89164	7.28529	7.16349	7.27843
Histone H4	HIST1H4A	8.80611	8.33708	8.5547	11.692	11.5409	11.327	10.2827	10.2908	10.6669
GTP-binding nuclear protein Ran	RAN	7.50505	7.25431	7.43584	8.96158	8.94887	8.5433	8.41822	8.6751	8.19193
60S ribosomal protein L23	RPL23	6.50861	7.03874	6.49138	8.5552	8.72576	8.46854	7.7125	7.9722	0
Ras-related protein Rap-1A	RAP1A	8.19282	8.10907	8.62559	9.37409	9.34959	9.36754	7.51754	7.66992	0
40S ribosomal protein S24	RPS24	0	0	0	8.29257	8.12577	7.87533	0	0	0
40S ribosomal protein S25	RPS25	6.81058	6.93338	6.74669	8.41519	8.43535	7.79411	7.79286	7.66265	7.61266
40S ribosomal protein S26;Putative 40S ribosomal protein S26-like 1	RPS26;RPS26P11	0	6.55724	6.48627	8.64792	8.66145	8.20008	7.91064	7.59234	8.02829
40S ribosomal protein S28	RPS28	8.13376	8.44607	6.99165	7.82703	7.82412	7.65271	7.14977	7.01833	0
Guanine nucleotide-binding protein G(I)/G(S)/G(T) subunit beta-1	GNB1	8.64422	8.47032	8.51215	8.74695	8.98892	9.07225	6.92957	0	6.79922
Guanine nucleotide-binding protein G(I)/G(S)/G(T) subunit beta-2	GNB2	8.22482	8.38721	8.42339	8.71682	8.55436	8.69574	0	0	0
60S ribosomal protein L30	RPL30	0	6.76893	6.52058	8.69719	8.69396	8.18775	8.09601	8.01716	8.13843
60S ribosomal protein L31	RPL31	0	6.86609	6.05778	8.11578	8.10199	8.1283	0	0	0
60S ribosomal protein L10a	RPL10A	7.00928	7.28278	6.60646	8.15728	7.89684	7.61542	0	0	0
60S ribosomal protein L32	RPL32	6.99341	7.37638	6.43521	8.26491	7.8314	0	7.35961	7.52735	6.88685
60S ribosomal protein L11	RPL11	6.89482	7.34982	6.71463	8.62954	8.47277	7.86577	7.91058	7.93214	7.26687
60S ribosomal protein L8	RPL8	8.02309	7.33341	7.25411	8.09279	7.95813	7.57634	0	0	0
Peptidyl-prolyl cis-trans isomerase A;Peptidyl-prolyl cis-trans isomerase A, N-terminally processed	PPIA	9.06153	9.13107	8.98968	9.34753	9.26148	9.1352	8.46592	8.26783	8.22287
Peptidyl-prolyl cis-trans isomerase FKBP1A	FKBP1A	8.04131	7.98142	7.39115	7.42762	0	0	0	0	0
Ubiquitin-40S ribosomal protein S27a;Ubiquitin;40S ribosomal protein S27a	RPS27A	8.69869	8.14851	8.61424	8.48285	8.30542	8.31956	7.23586	0	0
Growth factor receptor-bound protein 2	GRB2	8.16941	8.02804	7.82102	7.63804	0	0	0	0	0
Transformer-2 protein homolog beta	TRA2B	0	0	0	8.04328	7.84225	7.90055	0	0	0
Ras-related C3 botulinum toxin substrate 1;Ras-related C3 botulinum toxin substrate 3	RAC1;RAC3	7.39176	6.97793	7.69228	7.79419	7.84585	0	0	0	0
Vesicle-associated membrane protein 2	VAMP2	7.83903	7.71645	7.72796	7.80804	0	0	0	0	0
Guanine nucleotide-binding protein G(s) subunit alpha isoforms short;Guanine nucleotide-binding protein G(s) subunit alpha isoforms XLas	GNAS	6.91498	0	7.54953	8.16545	8.03407	7.37502	0	0	0
14-3-3 protein zeta/delta	YWHAZ	9.20523	9.37831	8.86215	9.38924	9.58297	9.2564	8.00156	7.79714	7.95759
Small ubiquitin-related modifier 1;Small ubiquitin-related modifier	SUMO1	7.03814	7.27593	6.14264	0	0	0	0	0	0
S-phase kinase-associated protein 1	SKP1	0	0	0	7.64555	7.49354	7.20809	0	0	0
40S ribosomal protein S21	RPS21	7.14451	7.43965	6.50807	6.95873	0	6.84227	0	0	0
Eukaryotic translation initiation factor 5A-1;Eukaryotic translation initiation factor 5A-1-like	EIF5A;EIF5AL1	7.50864	7.23188	7.43996	8.57343	8.09854	8.30175	7.21719	0	0
Guanine nucleotide-binding protein subunit beta-2-like 1;Guanine nucleotide-binding protein subunit beta-2-like 1, N-terminally processed	GNB2L1	7.70907	7.22019	6.78438	9.32123	9.14999	8.87329	8.9484	8.87426	8.65199
Actin, cytoplasmic 2;Actin, cytoplasmic 2, N-terminally processed	ACTG1	8.35503	8.34512	8.19092	8.69895	8.56503	8.29316	0	7.29864	0
SUMO-conjugating enzyme UBC9	UBE2I	6.47486	7.26385	0	0	0	0	0	0	0
Nuclease-sensitive element-binding protein 1	YBX1	8.112	8.38605	7.30923	0	7.27117	7.45806	0	0	0
Signal peptidase complex catalytic subunit SEC11A	SEC11A	0	0	0	7.69938	7.49441	0	0	0	0
Tropomyosin alpha-4 chain	TPM4	8.81027	9.04957	8.2006	8.99712	8.836	8.67672	6.92755	0	6.45684
Actin, alpha cardiac muscle 1;Actin, alpha skeletal muscle;Actin, aortic smooth muscle;Actin, gamma-enteric smooth muscle	ACTC1;ACTA1;ACTA2;ACTG2	8.63451	8.28858	8.33826	0	0	0	7.57188	0	0
Ubiquitin-conjugating enzyme E2 L3	UBE2L3	6.74779	0	0	8.18856	8.23952	8.37851	0	0	0
Elongation factor 1-alpha 1;Putative elongation factor 1-alpha-like 3	EEF1A1;EEF1A1P5	9.45978	8.6363	9.21471	10.0481	9.92496	9.71272	8.66827	8.87053	8.8066
Tubulin alpha-1B chain	TUBA1B	8.60357	8.44085	8.25713	10.3849	10.2809	10.2077	9.18701	9.18224	9.25818
Tubulin alpha-4A chain	TUBA4A	7.59623	7.76258	7.38691	8.97635	9.15305	8.68617	7.67916	8.23507	7.84119
Tubulin beta-4B chain;Tubulin beta-4A chain	TUBB4B;TUBB4A	8.43359	8.57665	8.16906	10.1547	10.0267	9.89265	8.97697	8.90569	8.87167
Casein kinase II subunit alpha;Casein kinase II subunit alpha 3	CSNK2A1;CSNK2A3	0	0	0	7.56191	7.59705	8.27884	0	0	0
Platelet-activating factor acetylhydrolase IB subunit beta	PAFAH1B2	0	0	0	7.54029	7.47809	7.31871	0	0	0
Histone H3.1;Histone H3.1t;Histone H3.3C	HIST1H3A;HIST3H3;H3F3C	0	0	0	10.1025	10.1402	9.58415	7.71615	7.63308	8.01878
Hemoglobin subunit beta;LVV-hemorphin-7;Spinorphin	HBB	7.30033	7.42967	7.52888	10.3374	10.3033	9.84185	10.422	10.3398	10.2722
Hemoglobin subunit alpha	HBA1	7.62927	7.44868	7.59844	9.91019	9.58635	9.32292	10.0277	9.97425	9.94416
T-complex protein 1 subunit beta	CCT2	7.96128	7.88567	6.77536	8.66316	8.60079	8.42962	7.72277	7.54976	7.49642
DNA-dependent protein kinase catalytic subunit	PRKDC	6.81752	6.78691	6.69256	8.89707	8.78014	8.72822	0	0	0
Disintegrin and metalloproteinase domain-containing protein 17	ADAM17	7.16744	6.77573	6.90672	0	0	0	0	0	0
Phosphatidylinositol-glycan-specific phospholipase D	GPLD1	0	0	0	8.77091	8.7171	8.50085	9.07715	8.95997	9.07364
Nucleobindin-2;Nesfatin-1	NUCB2	6.28818	5.96095	6.38358	7.40178	7.3796	0	0	0	0
60S ribosomal protein L24	RPL24	6.96942	7.31496	6.25866	7.91858	8.21243	7.25229	0	0	0
60S ribosomal protein L36a-like;60S ribosomal protein L36a	RPL36AL;RPL36A	0	0	0	7.52293	7.58328	0	0	0	0
Enhancer of rudimentary homolog	ERH	7.30283	7.35841	0	0	0	0	0	0	0
Rho-related GTP-binding protein RhoG	RHOG	7.83631	7.43922	7.9526	8.1271	7.89045	8.03048	0	0	0
60S ribosomal protein L19	RPL19	7.39705	7.56361	7.22383	8.09934	8.39443	8.3619	0	7.52524	0
Serine/arginine-rich splicing factor 3	SRSF3	7.41561	7.55184	6.77673	8.17563	8.46288	7.77622	0	0	0
Histone H3.3	H3F3A	8.26607	7.9918	7.90447	11.2987	11.2823	11.052	9.65184	9.65326	9.69684
Cytochrome c	CYCS	7.32087	7.79233	6.20006	0	0	0	0	0	0
Phosphate carrier protein, mitochondrial	SLC25A3	0	0	0	8.549	8.20858	7.9762	0	0	0
Clathrin heavy chain 1	CLTC	6.96913	6.72577	6.78669	9.29853	9.16113	8.97253	8.53651	8.40181	8.59481
Peptidyl-prolyl cis-trans isomerase FKBP3	FKBP3	6.85557	7.67379	0	0	0	0	0	0	0
Receptor expression-enhancing protein 5	REEP5	0	6.47864	0	7.49025	0	5.60425	0	0	0
Sorbitol dehydrogenase	SORD	6.49173	6.61691	6.40598	0	0	0	0	0	0
Heterogeneous nuclear ribonucleoprotein U	HNRNPU	6.94264	7.12506	0	9.08736	9.07606	8.85539	8.10554	7.96045	7.78539
Spectrin beta chain, non-erythrocytic 1	SPTBN1	7.31042	7.50109	7.69255	10.0736	10.1503	7.89767	0	7.74118	8.07236
CD83 antigen	CD83	7.43966	6.77919	7.2417	0	0	0	0	0	0
Fatty acid-binding protein, epidermal	FABP5	7.41343	8.16711	7.32247	7.43356	0	0	0	0	0
Adenylyl cyclase-associated protein 1	CAP1	7.46532	7.42666	7.46476	8.61786	8.53757	8.03651	0	0	0
Large neutral amino acids transporter small subunit 1	SLC7A5	7.28735	7.69536	7.65568	0	0	0	0	6.51072	0
Protein Dr1	DR1	0	0	0	8.16477	8.30428	8.0746	0	0	0
ATP-dependent 6-phosphofructokinase, platelet type	PFKP	6.73087	6.40261	0	8.02735	7.88029	7.80969	0	0	0
Kinesin-like protein KIF23	KIF23	7.09534	7.34175	6.45295	8.89083	8.72505	8.87549	0	0	0
D-beta-hydroxybutyrate dehydrogenase, mitochondrial	BDH1	0	0	0	7.65283	7.22204	7.33029	0	0	0
60S ribosomal protein L18a	RPL18A	6.71946	6.6662	6.69019	8.44508	8.42116	8.23992	0	7.14148	0
Peptidyl-prolyl cis-trans isomerase FKBP4;Peptidyl-prolyl cis-trans isomerase FKBP4, N-terminally processed	FKBP4	0	6.64168	6.33465	0	0	0	0	0	0
60S ribosomal protein L6	RPL6	7.83813	7.99971	7.29612	8.82506	8.87762	8.77388	8.02922	8.10425	7.28296
Mitochondrial 2-oxoglutarate/malate carrier protein	SLC25A11	0	0	0	8.17426	8.01561	7.60611	0	0	0
Antigen peptide transporter 2	TAP2	0	0	0	8.20282	7.86944	7.82306	0	0	0
Eukaryotic translation initiation factor 4 gamma 1	EIF4G1	0	0	0	0	7.62339	7.49586	0	0	0
Lactoylglutathione lyase	GLO1	7.42452	7.63323	6.82727	8.10137	7.98909	8.02465	0	0	0
Single-stranded DNA-binding protein, mitochondrial	SSBP1	6.64916	0	5.4756	0	0	7.18957	0	0	0
14-3-3 protein eta	YWHAH	7.87537	7.94367	7.54752	8.34555	8.26841	8.09604	7.66321	7.50795	7.42308
Proteolipid protein 2	PLP2	7.07151	7.17638	7.26505	0	0	0	0	0	0
Proteasome activator complex subunit 1	PSME1	7.5451	7.79673	6.85482	7.23902	7.38025	0	7.56017	0	7.77401
Lymphotoxin-beta	LTB	7.21224	7.34418	7.38639	0	8.69016	0	0	0	0
Peroxiredoxin-1	PRDX1	8.02547	7.92596	7.21101	8.68042	8.5445	8.14591	7.24944	0	0
60S ribosomal protein L18	RPL18	6.96774	6.54294	6.84023	8.82219	8.76352	8.43732	8.08522	8.04009	7.86574
Complement component 1 Q subcomponent-binding protein, mitochondrial	C1QBP	6.47384	0	0	8.32529	8.26661	8.0249	0	0	0
Glutamyl aminopeptidase	ENPEP	0	0	0	6.97412	7.14983	6.95806	7.94293	7.81389	7.90647
Apoptosis regulator BAX	BAX	6.39997	6.4911	6.09114	0	0	0	0	0	0
Rho GTPase-activating protein 1	ARHGAP1	0	0	0	7.40156	7.71201	7.70265	0	0	0
ATP-dependent RNA helicase A	DHX9	8.41639	7.78855	0	8.61675	8.4435	8.50564	7.09114	0	7.58379
Sodium-dependent phosphate transporter 2	SLC20A2	7.07033	6.74044	7.27492	0	0	0	0	0	0
Lactadherin;Lactadherin short form;Medin	MFGE8	7.26522	6.52324	6.81623	8.1731	8.30432	8.20069	0	0	0
Leukocyte surface antigen CD47	CD47	6.82242	0	7.1917	7.93442	7.16676	0	0	0	0
tRNA (cytosine(34)-C(5))-methyltransferase	NSUN2	0	0	0	7.5197	7.68339	7.72935	0	0	0
Neuroblast differentiation-associated protein AHNAK	AHNAK	6.93152	7.08493	0	0	0	0	0	0	0
Apolipoprotein B receptor	APOBR	6.54697	7.12519	5.97438	0	0	0	0	0	0
Bone marrow stromal antigen 2	BST2	7.85521	7.48637	7.84838	7.98372	8.17091	7.79619	0	0	0
Syntaxin-4	STX4	7.60016	7.38451	7.35974	0	0	0	0	0	0
Cadherin-17	CDH17	7.78466	7.5304	7.88294	7.79242	7.90403	7.91018	6.92428	0	0
Interleukin enhancer-binding factor 2	ILF2	0	0	0	7.82471	7.65896	7.52167	0	0	0
Vesicular integral-membrane protein VIP36	LMAN2	0	0	0	7.8842	7.71881	7.52044	0	0	0
Receptor-type tyrosine-protein phosphatase eta	PTPRJ	7.36827	7.01887	7.57359	8.4603	8.33477	8.26045	7.51767	0	7.19662
Heat shock protein 75 kDa, mitochondrial	TRAP1	6.95032	0	0	7.89874	7.53724	0	0	0	0
Disks large homolog 1	DLG1	0	6.78546	6.16897	0	0	0	0	0	0
TNF receptor-associated factor 1	TRAF1	6.6351	6.77447	6.2183	0	0	0	0	0	0
Lymphocyte cytosolic protein 2	LCP2	6.94999	6.67167	6.56927	7.25821	7.21693	0	0	0	0
Secreted phosphoprotein 24	SPP2	0	0	0	0	0	0	7.15238	7.02313	0
S-methyl-5-thioadenosine phosphorylase	MTAP	6.79412	6.90126	6.29041	0	7.61538	0	0	0	0
TAR DNA-binding protein 43	TARDBP	0	0	0	7.87721	7.63449	8.01937	0	0	0
Heterogeneous nuclear ribonucleoprotein A0	HNRNPA0	6.37114	0	0	7.65872	7.82901	0	0	0	0
Aminoacyl tRNA synthase complex-interacting multifunctional protein 2	AIMP2	6.79369	6.83208	0	7.64679	7.84549	7.58706	6.99131	0	7.2
Serine/threonine-protein kinase PAK 2;PAK-2p27;PAK-2p34	PAK2	7.54929	7.53011	7.25701	7.75135	7.74407	7.76556	0	0	0
26S proteasome non-ATPase regulatory subunit 2	PSMD2	6.373	6.41644	0	8.2235	8.09715	8.02301	0	0	0
DnaJ homolog subfamily C member 3	DNAJC3	0	0	0	8.12366	7.36261	7.02403	7.30861	0	0
Transcription intermediary factor 1-beta	TRIM28	7.25105	7.42449	0	0	0	0	0	0	0
Syntaxin-3	STX3	7.35864	6.90874	7.57019	7.59832	7.70658	7.32247	0	0	0
Ras GTPase-activating protein-binding protein 1	G3BP1	7.64704	7.89813	6.43214	7.20426	7.57945	7.29343	0	7.43903	7.34134
Signaling lymphocytic activation molecule	SLAMF1	7.11106	7.12982	7.39347	8.15585	7.64545	6.91217	0	0	0
Voltage-gated potassium channel subunit beta-2	KCNAB2	0	0	0	8.35919	7.96396	8.26463	0	7.25135	0
Integrin alpha-D	ITGAD	6.47443	0	6.93419	0	0	0	7.24564	0	0
Ubiquitin-conjugating enzyme E2 variant 1	UBE2V1	6.91434	7.00962	6.70474	0	0	0	0	0	0
Splicing factor 3B subunit 2	SF3B2	7.16548	7.55801	5.9052	0	0	0	0	0	0
Interleukin-18 receptor 1	IL18R1	0	0	0	7.50844	7.53614	7.49411	0	0	7.77294
V-type proton ATPase 116 kDa subunit a isoform 3	TCIRG1	0	0	0	7.76084	7.56532	7.98535	0	0	0
Phosphatidylinositol-binding clathrin assembly protein	PICALM	6.70182	6.69891	0	0	0	0	0	0	0
Myotubularin	MTM1	7.1754	7.00389	6.92723	0	0	0	0	0	0
Peptidyl-prolyl cis-trans isomerase NIMA-interacting 1	PIN1	6.7613	7.00762	6.44869	7.34932	7.28042	0	0	0	0
Dynactin subunit 2	DCTN2	6.71965	7.16994	0	0	0	0	0	0	0
Lysosomal-associated transmembrane protein 5	LAPTM5	8.13344	7.34788	7.82486	8.27203	8.54915	7.42167	0	0	0
Ras GTPase-activating-like protein IQGAP2	IQGAP2	7.10096	7.07547	7.18752	8.89273	8.66559	8.09639	7.01127	7.35299	7.58293
Cullin-1	CUL1	6.31319	0	6.22134	7.82269	7.80783	7.26834	7.79839	0	7.65017
Cullin-4A	CUL4A	0	0	0	7.56919	7.59705	0	0	0	0
Mannosyl-oligosaccharide glucosidase	MOGS	0	0	0	7.15445	7.36006	7.39592	0	0	0
CD166 antigen	ALCAM	0	0	0	7.53791	7.3829	0	0	7.38637	7.71449
Apolipoprotein F	APOF	6.67699	6.73636	0	8.17412	7.99113	7.51918	8.37138	7.81891	8.17383
Spliceosome RNA helicase DDX39B;ATP-dependent RNA helicase DDX39A	DDX39B;DDX39A	6.69656	6.3325	0	8.83215	8.76177	8.32875	7.82174	7.49009	7.52451
Beta-1-syntrophin	SNTB1	6.74717	7.1574	0	7.48739	6.86873	6.54567	0	0	0
Core-binding factor subunit beta	CBFB	6.44439	0	6.04968	7.45171	7.5115	7.4318	0	0	0
Pro-interleukin-16;Interleukin-16	IL16	7.72676	7.83211	7.1365	0	0	0	0	0	0
Coactosin-like protein	COTL1	7.82881	7.91911	7.146	8.08597	8.34651	8.0535	0	0	0
Heterogeneous nuclear ribonucleoprotein D0	HNRNPD	7.42684	7.47186	7.03937	8.32922	8.41506	8.30242	7.15305	0	6.74747
Septin-6	2022-09-06	7.48061	7.58397	6.98877	0	0	0	0	0	0
Eukaryotic translation initiation factor 3 subunit A	EIF3A	6.26444	6.43377	0	8.55547	8.3746	8.51774	7.91976	7.65693	8.03679
Protein scribble homolog	SCRIB	7	7.01068	7.06209	0	0	0	0	0	0
Dynactin subunit 1	DCTN1	0	0	0	7.83058	8.20485	0	0	0	0
Cytoplasmic dynein 1 heavy chain 1	DYNC1H1	0	0	0	7.75837	7.60787	6.87151	0	0	0
P-selectin glycoprotein ligand 1	SELPLG	8.37745	8.4862	8.16702	6.6316	0	7.23699	8.07791	0	0
Flotillin-2	FLOT2	7.42057	7.2944	7.09608	8.34939	8.21067	7.08959	0	7.12356	0
Guanine nucleotide-binding protein subunit alpha-13	GNA13	6.7309	5.92981	7.5482	8.31469	8.28409	7.97109	0	0	0
Caprin-1	CAPRIN1	7.66239	6.85783	0	7.95553	7.43497	7.20197	0	0	0
RNA-binding protein 39	RBM39	0	0	0	7.43754	7.43591	7.13742	0	0	0
DNA replication licensing factor MCM6	MCM6	0	0	0	8.19296	7.87094	7.81461	0	0	7.16307
Inter-alpha-trypsin inhibitor heavy chain H4;70 kDa inter-alpha-trypsin inhibitor heavy chain H4;35 kDa inter-alpha-trypsin inhibitor heavy chain H4	ITIH4	0	0	0	9.053	8.85789	8.42203	9.29739	9.21197	9.28298
Neutral alpha-glucosidase AB	GANAB	6.58066	0	0	8.70236	8.45086	8.44968	7.78721	7.36581	7.30694
Raftlin	RFTN1	8.28646	8.28308	8.11414	8.11558	7.87489	7.90263	0	0	0
Lamin-B receptor	LBR	0	0	0	8.11035	8.3154	8.13027	0	0	0
Protein tyrosine phosphatase receptor type C-associated protein	PTPRCAP	8.9353	9.01986	8.82233	8.65685	8.71948	7.40235	0	0	0
LIM and SH3 domain protein 1	LASP1	7.95965	7.93397	7.27632	7.96253	8.15174	7.44993	0	0	0
Importin subunit beta-1	KPNB1	6.58073	6.72042	0	8.06908	8.0976	8.00544	7.19607	7.28816	7.32789
26S proteasome non-ATPase regulatory subunit 6	PSMD6	0	0	0	7.60449	7.31631	7.33437	0	0	7.43291
Septin-2	2022-09-02	6.61548	0	6.50225	7.61494	7.70568	7.65236	7.3171	0	0
TNFAIP3-interacting protein 1	TNIP1	7.67505	7.29636	7.22786	0	0	0	0	0	0
Arf-GAP with coiled-coil, ANK repeat and PH domain-containing protein 1	ACAP1	7.16295	7.32085	6.37535	0	0	0	0	0	0
Zinc transporter ZIP14	SLC39A14	7.97643	8.13947	7.83992	7.32075	0	8.35929	0	0	0
Lysine--tRNA ligase	KARS	6.67896	6.7954	6.19695	8.08016	7.81746	7.30923	8.01068	7.762	7.91241
Eukaryotic translation initiation factor 4H	EIF4H	7.97958	8.35403	7.42063	7.30127	7.51778	7.62706	0	0	0
Kinesin-like protein KIF14	KIF14	0	0	0	7.81529	7.65622	7.61069	0	0	0
Protein disulfide-isomerase A6	PDIA6	6.0408	0	6.22087	8.68288	8.39872	8.6412	0	0	0
Platelet-activating factor acetylhydrolase IB subunit gamma	PAFAH1B3	0	0	0	7.49182	7.34052	0	0	0	0
3-beta-hydroxysteroid-Delta(8),Delta(7)-isomerase	EBP	0	0	0	8.86969	8.9665	9.07657	0	0	0
Inorganic pyrophosphatase	PPA1	7.60055	7.85757	6.75201	7.97701	7.8318	7.46641	0	0	0
Prostaglandin E synthase 3	PTGES3	6.89475	6.18893	6.42062	8.18121	8.18699	7.98399	6.47378	0	0
Serine/threonine-protein kinase 38	STK38	0	0	0	7.32854	0	7.18997	0	0	0
Ras GTPase-activating protein 2	RASA2	7.05003	6.88401	6.94739	0	0	0	0	0	0
Reticulocalbin-1	RCN1	0	6.33308	0	8.81667	8.5913	0	8.48913	0	0
Poly(rC)-binding protein 1	PCBP1	7.76868	7.64156	7.35784	9.03003	8.98894	8.67955	0	7.19268	7.30647
Poly(rC)-binding protein 2	PCBP2	7.72489	6.96115	6.87139	8.76653	8.80526	8.76604	0	7.20577	7.27086
Transcription elongation factor B polypeptide 1	TCEB1	6.67	6.81482	0	0	0	0	0	0	0
Transcription elongation factor B polypeptide 2	TCEB2	7.05519	6.9867	6.54628	7.87395	7.63729	7.75742	0	0	0
Splicing factor 3B subunit 3	SF3B3	0	0	0	7.49136	7.57322	7.60006	0	0	0
Protein transport protein Sec23B	SEC23B	6.59607	6.49831	6.01895	0	0	0	0	0	0
Splicing factor 1	SF1	6.76629	7.13395	0	0	0	0	0	0	0
Microtubule-associated protein RP/EB family member 1	MAPRE1	6.65823	0	0	7.79877	7.67331	7.59706	0	0	0
ELAV-like protein 1	ELAVL1	6.27469	6.90536	0	0	0	0	0	0	0
Neutral amino acid transporter B(0)	SLC1A5	9.40453	9.22791	9.17563	9.09223	8.71036	9.4257	0	6.77738	6.63732
Ubiquitin-conjugating enzyme E2 variant 2	UBE2V2	7.23995	7.4786	6.71253	0	0	0	0	0	0
Syntaxin-binding protein 2	STXBP2	7.76658	7.53923	7.84077	7.73241	7.47932	7.65444	0	0	0
Vesicle-associated membrane protein 3;Vesicle-associated membrane protein 1	VAMP3;VAMP1	6.44852	6.54279	6.80048	0	0	0	0	0	0
NEDD8	NEDD8	6.78368	7.17348	6.23167	0	0	0	0	0	0
Zyxin	ZYX	8.07664	8.29887	7.75326	7.17214	7.51087	7.84018	0	0	0
Septin-7;Septin-14	SEPT7;SEPT14	0	0	5.99074	8.10071	8.06115	0	7.2055	7.10281	0
26S proteasome non-ATPase regulatory subunit 5	PSMD5	0	0	0	7.34637	7.16068	0	0	0	0
Mitogen-activated protein kinase 14	MAPK14	0	0	0	8.04961	7.45116	7.40759	0	0	6.6717
Hsp90 co-chaperone Cdc37;Hsp90 co-chaperone Cdc37, N-terminally processed	CDC37	7.6518	7.98115	7.36258	6.93881	0	0	0	0	0
Lymphocyte antigen 6E	LY6E	7.20469	0	6.17624	0	0	7.26512	0	0	0
Dihydropyrimidinase-related protein 2	DPYSL2	6.98071	7.13376	6.54825	8.10206	7.9649	7.34386	0	0	0
Gamma-interferon-inducible protein 16	IFI16	0	0	0	8.48924	8.30675	8.09868	0	0	7.16726
UTP--glucose-1-phosphate uridylyltransferase	UGP2	7.21622	6.90716	6.33959	8.29486	8.39217	8.30585	7.61382	7.74608	8.11039
Heterogeneous nuclear ribonucleoprotein U-like protein 2	HNRNPUL2	0	0	0	7.80096	7.69533	7.718	0	0	0
Sister chromatid cohesion protein PDS5 homolog B;Sister chromatid cohesion protein PDS5 homolog A	PDS5B;PDS5A	0	0	0	7.62671	7.52441	7.27736	6.86656	0	0
AP2-associated protein kinase 1	AAK1	6.56686	6.73892	0	0	0	0	0	0	0
Leucine-rich repeat flightless-interacting protein 1	LRRFIP1	7.7043	8.07544	6.82625	0	0	0	0	0	0
Tubulin beta-8 chain	TUBB8	7.25363	6.99758	6.76629	0	0	0	0	0	0
Mitochondrial import inner membrane translocase subunit TIM50	TIMM50	0	0	0	7.49449	7.3199	6.82672	0	0	0
TBC1 domain family member 10B	TBC1D10B	7.50954	7.15272	7.24125	0	0	0	0	0	0
Anoctamin-6	ANO6	7.02715	7.11056	6.42978	7.4797	0	0	0	0	0
Pleckstrin homology domain-containing family O member 1	PLEKHO1	7.06386	6.73503	6.87743	0	0	0	0	0	0
Vesicle transport protein SFT2C	SFT2D3	6.95732	0	6.18073	0	0	0	0	0	0
Putative heat shock protein HSP 90-beta 2	HSP90AB2P	6.59799	0	0	8.49435	8.44668	8.25358	0	0	0
Rootletin	CROCC	8.30745	8.10271	7.93283	0	0	0	0	0	0
Probable palmitoyltransferase ZDHHC20	ZDHHC20	7.46358	7.13261	7.34042	0	0	0	0	0	0
E3 ubiquitin-protein ligase RNF213	RNF213	6.23517	6.62178	0	8.48097	8.20935	8.10568	0	0	0
Transmembrane protein 198	TMEM198	0	0	0	0	0	0	7.81353	7.91289	7.86876
Atlastin-3	ATL3	0	0	0	7.63323	7.39827	7.30112	0	0	0
Vasorin	VASN	0	0	6.17345	9.18452	9.11177	8.71831	9.17586	9.04864	9.21315
Histone H2A type 2-A;Histone H2A type 2-C	HIST2H2AA3;HIST2H2AC	0	0	0	10.4848	10.5589	10.7443	9.39623	9.37365	9.52957
Leukocyte-associated immunoglobulin-like receptor 1	LAIR1	7.60861	7.53236	7.5341	0	0	0	0	0	0
Single Ig IL-1-related receptor	SIGIRR	6.95341	7.02674	0	0	0	0	0	0	0
Ragulator complex protein LAMTOR1	LAMTOR1	7.42416	7.37264	6.95272	7.47554	7.32656	0	0	0	0
CapZ-interacting protein	RCSD1	7.74643	8.00565	6.88904	0	0	0	0	0	0
Armadillo repeat-containing protein 6	ARMC6	0	0	0	7.57153	7.31672	0	0	0	0
Phostensin	PPP1R18	8.552	8.88467	7.89607	7.82558	0	8.15927	0	0	0
Coiled-coil and C2 domain-containing protein 1A	CC2D1A	6.73701	6.8465	6.32158	0	0	0	0	0	0
Pre-mRNA-processing-splicing factor 8	PRPF8	0	0	0	7.94471	7.85963	8	0	0	7.03774
T-cell receptor-associated transmembrane adapter 1	TRAT1	6.69246	0	7.37629	0	0	8.1211	0	7.23807	0
La-related protein 1	LARP1	6.72487	7.26626	5.99336	0	0	0	0	0	0
Type-1 angiotensin II receptor-associated protein	AGTRAP	6.90686	0	6.76106	0	0	0	0	0	0
POTE ankyrin domain family member E;POTE ankyrin domain family member F;POTE ankyrin domain family member I;POTE ankyrin domain family member J	POTEE;POTEF;POTEI;POTEJ	0	0	0	9.22505	8.7003	0	7.77654	7.83525	0
Transmembrane protein 205	TMEM205	0	0	0	7.85031	7.78229	0	0	0	0
Interleukin-27 receptor subunit alpha	IL27RA	6.74815	0	6.57714	0	7.31902	0	0	0	0
Plexin domain-containing protein 2	PLXDC2	0	0	0	7.6654	0	0	8.11214	7.96764	7.9759
Peptidase inhibitor 16	PI16	0	0	0	8.77742	8.59165	0	8.74029	8.50975	8.56495
G protein-regulated inducer of neurite outgrowth 3	GPRIN3	0	6.9082	6.30449	0	0	0	0	0	0
Histone H3.2	HIST2H3A	0	0	0	10.5879	10.2533	10.0069	8.59605	0	8.9722
Tubulin alpha-1A chain;Tubulin alpha-3E chain	TUBA1A;TUBA3E	6.65801	0	6.44579	8.82926	8.45535	8.44265	0	0	8.10192
Butyrophilin subfamily 2 member A1;Butyrophilin subfamily 2 member A2	BTN2A1;BTN2A2	7.50767	7.33058	7.53884	6.96893	6.69933	0	0	0	0
Staphylococcal nuclease domain-containing protein 1	SND1	6.67354	0	0	7.98524	7.84167	7.86942	0	0	0
Charged multivesicular body protein 1b	CHMP1B	8.21392	8.25052	7.74221	0	0	0	0	0	0
Zinc finger CCCH-type antiviral protein 1	ZC3HAV1	6.73838	6.84761	6.85414	0	0	0	0	0	0
Transmembrane channel-like protein 6	TMC6	7.65134	7.63694	7.66469	0	0	0	0	0	0
Low-density lipoprotein receptor-related protein 10	LRP10	7.39517	0	7.10595	0	0	0	0	0	0
Golgin subfamily A member 7	GOLGA7	7.66845	7.55016	7.23447	0	0	7.48879	0	0	0
Rho GTPase-activating protein 30	ARHGAP30	7.52648	7.519	6.78155	0	0	0	0	0	0
Polyadenylate-binding protein 2	PABPN1	6.41214	6.25701	6.15594	0	0	0	0	0	0
Fermitin family homolog 3	FERMT3	7.2411	6.41496	7.79177	8.65127	8.51537	8.70674	0	0	0
THO complex subunit 4	ALYREF	7.34213	7.72696	0	7.7378	7.74529	0	0	0	0
E3 ubiquitin-protein ligase DZIP3	DZIP3	0	0	0	8.17146	8.48397	8.53172	0	0	0
Probable G-protein coupled receptor 97	GPR97	7.51419	7.56767	6.69389	0	0	0	0	0	0
RAS protein activator like-3	RASAL3	7.3439	7.386	7.08472	0	0	7.42991	0	0	0
Transmembrane channel-like protein 8	TMC8	5.95821	5.65312	6.48416	0	0	0	0	0	0
WAP four-disulfide core domain protein 3	WFDC3	0	0	0	8.69859	8.2755	0	9.15042	9.61901	9.47103
Histone H2A type 2-B	HIST2H2AB	0	0	0	9.83249	9.93841	9.33381	7.01161	7.59183	7.86355
RELT-like protein 1	RELL1	7.10462	6.94025	6.84125	0	0	0	0	0	0
Carabin	TBC1D10C	6.99549	0	6.8184	0	0	0	0	0	0
Serine/arginine repetitive matrix protein 1	SRRM1	0	0	0	7.34883	7.58162	7.28894	0	0	0
Katanin p60 ATPase-containing subunit A-like 2	KATNAL2	0	0	0	7.90627	7.8136	0	0	0	0
Phosphatase and actin regulator 4	PHACTR4	6.82058	6.76756	6.3075	0	0	7.49516	0	0	0
Porimin	TMEM123	7.7985	7.14758	7.53852	7.6551	7.75137	0	0	6.44871	0
Histone H2B type 3-B	HIST3H2BB	6.95638	6.97334	0	8.72996	8.78163	7.93404	0	0	0
Rho GTPase-activating protein 18	ARHGAP18	6.99472	6.00937	7.123	7.52482	0	0	0	0	0
EH domain-binding protein 1-like protein 1	EHBP1L1	7.30348	7.55145	6.79849	0	0	0	0	0	0
Cohesin subunit SA-2;Cohesin subunit SA-1	STAG2;STAG1	0	0	0	7.66844	7.88627	0	0	0	0
Misshapen-like kinase 1	MINK1	7.38561	7.13783	7.20063	0	0	0	0	0	0
ER membrane protein complex subunit 1	EMC1	0	0	0	7.33405	7.19257	7.27112	0	0	0
Solute carrier family 43 member 3	SLC43A3	7.67337	7.84559	7.53282	0	0	7.63887	0	0	0
E3 ubiquitin-protein ligase RNF149	RNF149	7.33005	6.681	7.41228	7.90543	8.16841	8.18344	0	0	0
Plasminogen activator inhibitor 1 RNA-binding protein	SERBP1	7.65291	7.47808	6.96458	8.06662	8.27448	0	0	0	0
SHC SH2 domain-binding protein 1	SHCBP1	0	0	0	7.23649	0	7.54548	0	0	0
Myosin-IIIa	MYO3A	0	0	0	0	7.72347	0	8.14236	7.93373	8.06941
Dedicator of cytokinesis protein 8	DOCK8	6.79625	6.76614	6.8792	7.46424	8.00134	7.99565	0	0	0
Thiosulfate sulfurtransferase/rhodanese-like domain-containing protein 1	TSTD1	7.47043	7.94785	0	0	0	6.93685	0	0	0
TNFAIP3-interacting protein 2	TNIP2	7.31917	7.2032	6.26891	7.57885	0	0	0	0	0
Tetraspanin-14	TSPAN14	6.87838	0	7.2017	8.32533	8.28943	8.26026	0	0	6.84937
Leukocyte immunoglobulin-like receptor subfamily B member 1	LILRB1	6.98656	7.23391	6.76804	0	0	0	0	0	0
Overexpressed in colon carcinoma 1 protein	OCC1	8.43704	8.35224	8.14597	0	0	0	0	0	0
SH3KBP1-binding protein 1	SHKBP1	7.0057	7.11651	6.8015	0	0	0	0	0	0
Transmembrane protein 163	TMEM163	6.83734	7.1547	6.88285	0	0	0	0	0	0
Signal peptide peptidase-like 2A	SPPL2A	8.14641	8.15048	7.92351	8.14305	8.20134	8.24957	0	0	0
CD99 antigen-like protein 2	CD99L2	7.34627	7.13526	7.2332	0	0	0	0	0	0
Mitogen-activated protein kinase 15	MAPK15	0	0	0	8.09184	7.86435	0	0	0	0
Cell surface glycoprotein CD200 receptor 1	CD200R1	7.06822	6.23213	7.21037	0	0	0	0	0	0
Pleckstrin homology domain-containing family O member 2	PLEKHO2	7.67438	7.542	7.48545	0	0	0	0	0	0
E3 ubiquitin-protein ligase DTX3L	DTX3L	0	6.3822	0	7.58714	7.33189	7.32075	0	0	0
Volume-regulated anion channel subunit LRRC8C	LRRC8C	0	0	0	7.57888	7.15655	7.31848	0	0	0
Nuclear pore membrane glycoprotein 210	NUP210	0	0	0	7.58432	7.74603	0	0	0	0
Importin-4	IPO4	0	0	0	7.57233	7.19571	7.80251	0	0	0
Dynein light chain roadblock-type 1;Dynein light chain roadblock-type 2	DYNLRB1;DYNLRB2	7.22932	7.25438	0	8.64506	0	0	7.63863	7.40211	7.42405
Scavenger receptor class B member 1	SCARB1	6.45951	0	6.9747	0	0	0	0	0	0
Marginal zone B- and B1-cell-specific protein	MZB1	7.66555	7.96607	0	0	0	7.33632	0	0	0
Programmed cell death 6-interacting protein	PDCD6IP	7.63876	6.30863	7.80328	7.41951	7.24343	7.24536	0	0	0
Sodium-dependent phosphate transporter 1	SLC20A1	8.13764	7.92676	7.99197	0	0	7.68996	0	0	0
Sodium-coupled neutral amino acid transporter 5	SLC38A5	8.47104	8.33169	8.3609	0	0	0	0	0	0
MIT domain-containing protein 1	MITD1	8.04689	7.4557	7.84148	0	0	0	0	0	0
Choline transporter-like protein 1	SLC44A1	6.70746	7.00221	7.63558	0	0	0	5.77698	0	0
Septin-1	2022-09-01	0	0	0	8.03383	7.89203	7.67228	0	0	0
Protein FAM3C	FAM3C	0	0	0	7.81071	7.45767	7.61988	0	0	0
Y+L amino acid transporter 2	SLC7A6	7.13043	0	7.18044	0	0	0	0	0	0
Sushi domain-containing protein 6	SUSD6	7.03571	6.47792	6.90728	0	0	0	0	0	0
Heat shock protein 105 kDa	HSPH1	7.19551	6.6662	7.16301	8.66841	8.6286	8.76986	7.32288	7.32424	7.64775
Dedicator of cytokinesis protein 2	DOCK2	6.5843	6.50271	6.77832	7.8636	7.90545	7.81749	0	0	0
Gamma-glutamyl hydrolase	GGH	0	0	0	8.22305	8.14641	7.55963	8.43069	7.91117	8.25176
Phosphatidylinositol 3,4,5-trisphosphate 5-phosphatase 1	INPP5D	7.74956	7.46048	6.84128	0	0	7.36923	0	0	0
Probable ATP-dependent RNA helicase DDX17	DDX17	0	0	0	8.50503	8.31281	8.02305	0	0	0
TRAF family member-associated NF-kappa-B activator	TANK	6.52582	6.59544	0	0	0	0	0	0	0
Semaphorin-4D	SEMA4D	7.54851	7.86531	7.61741	0	0	0	0	0	0
Osteoclast-stimulating factor 1	OSTF1	7.46568	8.00234	7.52658	8.5314	8.25547	8.10965	7.22889	0	0
Ras-related protein Rab-8B	RAB8B	7.75446	7.44433	8.01212	8.49178	8.25777	6.90296	0	0	0
Far upstream element-binding protein 2	KHSRP	6.67485	7.08927	6.3919	7.32356	7.6279	7.375	0	0	0
Immunoglobulin superfamily member 2	CD101	7.97757	7.73978	8.13564	0	7.73702	8.07	0	7.35852	0
Stathmin-2	STMN2	7.55612	7.81161	7.25804	0	0	0	0	6.52323	0
Histone H2A type 1-C	HIST1H2AC	7.55423	6.87393	7.29946	9.79056	9.84647	9.46264	0	0	0
Secretory carrier-associated membrane protein 4	SCAMP4	6.61189	0	6.35555	0	0	0	0	0	0
Myeloid-derived growth factor	MYDGF	7.67433	7.81821	6.91938	7.26186	7.86603	7.29515	0	0	7.44119
Immunoglobulin superfamily member 8	IGSF8	9.48163	9.09384	9.4751	9.31584	9.21574	9.01982	0	7.23558	7.24175
Far upstream element-binding protein 1	FUBP1	7.40012	7.69167	5.96641	0	0	0	0	0	0
Leucine-rich repeat-containing protein 59	LRRC59	0	0	0	8.43347	8.23104	7.90844	7.45332	7.26557	6.76673
SH3 domain-containing kinase-binding protein 1	SH3KBP1	7.50961	7.5556	7.22804	0	0	0	0	0	0
ADP-ribosylation factor-like protein 8B;ADP-ribosylation factor-like protein 8A	ARL8B;ARL8A	0	0	0	8.01553	7.87175	7.32106	0	0	0
Dedicator of cytokinesis protein 10	DOCK10	6.54468	0	6.72142	7.50383	7.3582	7.37583	0	0	0
EF-hand domain-containing protein D2	EFHD2	7.7329	8.18404	6.68913	7.90868	7.3375	0	0	0	0
Protein phosphatase 1 regulatory subunit 14B	PPP1R14B	7.05534	6.89124	0	0	0	0	0	0	0
Coiled-coil domain-containing protein 124	CCDC124	6.89104	7.29319	0	0	0	0	0	0	0
FAD-dependent oxidoreductase domain-containing protein 1	FOXRED1	0	0	0	7.44003	7.13136	7.17736	0	0	0
Voltage-gated hydrogen channel 1	HVCN1	7.60457	7.43867	7.56074	0	0	0	0	0	0
SLAM family member 6	SLAMF6	7.65926	7.39853	7.54679	0	0	0	0	0	7.14145
E3 ubiquitin-protein ligase RNF31	RNF31	6.86373	0	6.66712	0	0	0	0	0	0
Cytoplasmic FMR1-interacting protein 2;Cytoplasmic FMR1-interacting protein 1	CYFIP2;CYFIP1	6.98517	6.78786	6.74264	7.61197	7.66768	7.50258	0	7.14993	0
GTPase IMAP family member 5	GIMAP5	7.66589	7.1997	7.70228	8.60332	8.5381	8.48106	0	0	0
Ubiquitin thioesterase OTUB1	OTUB1	0	0	5.80403	7.73353	7.87669	7.88094	0	0	0
Charged multivesicular body protein 6	CHMP6	0	6.34967	7.10151	0	0	0	0	0	0
Ceramide synthase 2	CERS2	0	0	0	7.86444	7.79406	0	0	0	0
ERO1-like protein alpha	ERO1L	0	0	0	8.07679	7.59364	7.9508	0	0	0
Putative adenosylhomocysteinase 3	AHCYL2	6.68254	7.28162	0	0	0	0	0	0	0
Carboxypeptidase B2	CPB2	0	0	0	8.11042	7.36305	0	8.57166	8.1529	8.42411
E3 ubiquitin-protein ligase Itchy homolog	ITCH	7.51911	6.51651	7.23596	0	7.09015	7.89923	0	0	0
Leucine-rich repeats and immunoglobulin-like domains protein 1	LRIG1	7.14724	6.35518	6.53608	0	7.09472	0	0	7.58	0
Beta-Ala-His dipeptidase	CNDP1	0	0	0	8.22701	7.90233	7.6321	8.54329	8.35541	8.56973
N-acetylmuramoyl-L-alanine amidase	PGLYRP2	8.0899	7.84987	8.04226	10.3899	10.2433	9.97171	10.4282	10.4892	10.4892
Guanylate-binding protein 5	GBP5	7.23333	7.04167	7.14267	7.3528	0	0	0	0	0
Transmembrane protein 237	TMEM237	7.00604	6.47647	6.58124	0	0	0	0	0	0
Vacuolar protein sorting-associated protein 35	VPS35	0	6.40644	0	7.4712	7.08969	0	0	0	0
Sorting nexin-18	SNX18	7.06922	6.84163	6.7602	0	8.02967	0	0	0	0
Potassium voltage-gated channel subfamily A member 7	KCNA7	0	0	0	8.51995	8.27591	7.6674	0	0	0
Hemicentin-1	HMCN1	0	0	0	0	0	7.56739	8.43324	0	9.63369
Protein phosphatase 1 regulatory inhibitor subunit 16B	PPP1R16B	7.70827	7.37107	7.28497	0	0	6.70302	0	0	0
Tubulin-folding cofactor B	TBCB	0	0	0	7.26874	7.03587	0	0	0	0
Calponin-2	CNN2	7.32574	7.42229	6.96605	0	0	7.31965	0	0	0
26S proteasome non-ATPase regulatory subunit 1	PSMD1	6.62668	6.52238	0	0	0	0	7.30263	7.07958	7.16788
Protein deglycase DJ-1	PARK7	8.47032	8.84848	7.77909	0	0	0	0	0	0
Tetratricopeptide repeat protein 1	TTC1	7.07933	7.30382	0	0	0	0	0	0	0
Cell division cycle-associated protein 3	CDCA3	6.75696	6.93631	0	0	0	0	0	0	0
Prohibitin-2	PHB2	0	0	0	8.74755	8.68496	7.89412	7.95815	7.97536	0
Killer cell immunoglobulin-like receptor 2DL4	KIR2DL4	8.2814	8.06915	7.78841	8.00983	8.10609	7.93531	7.62519	7.79413	7.31865
3-hydroxyacyl-CoA dehydrogenase type-2	HSD17B10	7.49596	0	0	8.61815	8.56132	8.49414	0	0	0
Heterogeneous nuclear ribonucleoprotein A/B	HNRNPAB	7.17739	7.29048	6.13852	7.95728	7.89753	7.81601	0	0	0
Nucleosome assembly protein 1-like 4	NAP1L4	7.36359	7.53855	6.87817	0	0	7.62572	0	7.66692	0
Gamma-soluble NSF attachment protein	NAPG	7.32529	7.58628	6.96034	0	0	0	0	0	0
Phosphatidylinositol 4-phosphate 5-kinase type-1 alpha	PIP5K1A	6.86273	6.70619	6.73926	0	0	0	0	0	0
Tumor susceptibility gene 101 protein	TSG101	6.71819	0	6.98978	0	0	0	0	0	0
Calcium and integrin-binding protein 1	CIB1	7.45555	6.55242	7.24613	8.12769	7.61045	8.052	0	0	0
Copine-1	CPNE1	7.54437	7.65751	7.46826	8.43151	8.31385	8.24008	0	7.39632	0
T-complex protein 1 subunit eta	CCT7	0	0	0	8.0408	7.94297	7.67439	0	0	0
Histone H2B type 1-L	HIST1H2BL	6.63888	6.43371	0	0	0	0	0	0	0
Tyrosine-protein phosphatase non-receptor type 18	PTPN18	7.55485	7.63562	5.61356	0	0	0	0	0	0
Endophilin-A2;Endophilin-A1	SH3GL1;SH3GL2	6.5516	6.77194	0	0	0	0	0	0	0
Disintegrin and metalloproteinase domain-containing protein 2	ADAM2	7.15238	6.90182	5.88998	0	0	0	0	0	0
Condensin complex subunit 3	NCAPG	6.59779	6.79662	6.1184	0	0	0	0	0	0
Actin-related protein 2/3 complex subunit 5-like protein	ARPC5L	6.79917	6.88867	0	8.02119	0	0	0	0	0
Homeodomain-only protein	HOPX	0	6.92426	6.66233	0	0	0	0	0	0
Methylosome protein 50	WDR77	0	0	0	7.54884	7.2419	0	0	0	0
Myb-binding protein 1A	MYBBP1A	0	0	0	8.10826	8.00604	7.91425	6.7831	0	7.13732
Transmembrane protein 79	TMEM79	7.5449	7.63256	7.16545	8.00949	0	0	8.16059	0	0
Extended synaptotagmin-1	ESYT1	0	0	0	8.44624	8.25725	8.42724	0	0	0
Cerebral cavernous malformations 2 protein	CCM2	7.00178	6.33945	7.25448	7.13707	0	7.23368	0	0	0
NEDD4 family-interacting protein 1	NDFIP1	8.25768	7.78788	8.17111	0	8.75977	8.71626	0	0	0
Synaptotagmin-11	SYT11	7.48732	6.39051	7.15963	8.50706	8.46383	8.083	0	0	0
Acidic leucine-rich nuclear phosphoprotein 32 family member E	ANP32E	0	0	0	8.71042	8.48748	8.51849	0	0	0
Plasma alpha-L-fucosidase	FUCA2	0	0	0	0	0	7.32406	7.71885	7.65334	7.85959
Heterogeneous nuclear ribonucleoprotein U-like protein 1	HNRNPUL1	0	0	0	8.18253	8.02057	8.01486	0	0	0
Programmed cell death protein 10	PDCD10	6.64066	0	6.83371	7.97582	7.98637	7.38131	0	0	0
Methylthioribose-1-phosphate isomerase	MRI1	0	0	0	7.24102	7.17892	6.8707	0	6.94596	0
WD repeat-containing protein 18	WDR18	0	0	0	7.0658	6.92952	0	0	0	0
Vesicle-associated membrane protein 8	VAMP8	7.78583	7.34891	7.43756	0	7.77371	0	0	0	0
N-terminal Xaa-Pro-Lys N-methyltransferase 1;N-terminal Xaa-Pro-Lys N-methyltransferase 1, N-terminally processed	NTMT1	0	0	0	7.24596	7.17522	6.93149	0	0	0
Transmembrane protein 109	TMEM109	6.53274	6.71432	6.20997	8.05614	7.94226	7.77355	0	0	0
Acetyl-CoA acetyltransferase, cytosolic	ACAT2	0	0	0	8.25873	8.35578	8.28085	7.60592	7.37758	0
Transmembrane protein 59	TMEM59	8.27772	7.63771	7.89961	0	0	0	0	0	0
RanBP-type and C3HC4-type zinc finger-containing protein 1	RBCK1	7.05968	7.00091	6.75129	0	0	0	0	0	0
Protein Niban	FAM129A	7.70437	7.86429	7.32889	7.66618	7.82705	7.99743	0	0	0
Natural killer cell receptor 2B4	CD244	8.30053	8.14136	8.15594	8.27052	8.22308	7.93335	0	0	0
Palmitoyltransferase ZDHHC5	ZDHHC5	8.02255	7.74365	7.99672	7.31637	0	0	0	0	0
Protein tweety homolog 3	TTYH3	6.83796	6.54754	6.68409	0	0	0	0	0	0
Carboxy-terminal domain RNA polymerase II polypeptide A small phosphatase 1	CTDSP1	6.47692	0	6.21519	0	0	0	0	0	0
Linker for activation of T-cells family member 2	LAT2	8.35927	8.06092	8.19485	0	0	0	0	0	0
Toll-interacting protein	TOLLIP	6.63859	6.5355	6.30516	0	0	0	0	0	0
Rac GTPase-activating protein 1	RACGAP1	0	0	0	8.48393	8.40603	8.02144	0	0	0
Ras-related protein Rab-1B;Putative Ras-related protein Rab-1C;Ras-related protein Rab-1A	RAB1B;RAB1C;RAB1A	6.39606	0	7.04305	7.60378	6.9797	0	0	0	0
Interferon regulatory factor 2-binding protein-like;Interferon regulatory factor 2-binding protein 2	IRF2BPL;IRF2BP2	6.22274	6.9989	0	0	0	0	0	0	0
EH domain-containing protein 4	EHD4	7.92429	7.53764	8.21508	7.9074	7.9966	8.05358	0	0	0
SH3 domain-binding glutamic acid-rich-like protein 3	SH3BGRL3	8.53733	8.67231	8.16929	8.14817	8.28504	0	7.13802	7.63889	0
STE20-like serine/threonine-protein kinase	SLK	7.24834	7.548	6.69023	0	0	0	0	0	0
Sodium-coupled neutral amino acid transporter 1	SLC38A1	6.95318	7.04391	7.74385	7.83003	7.85357	0	0	0	0
BolA-like protein 2	BOLA2	7.53893	7.66821	6.84386	8.03282	7.83251	7.91442	0	0	0
Thioredoxin-interacting protein	TXNIP	0	0	0	7.22334	7.27374	7.51632	0	0	0
Semaphorin-4A	SEMA4A	6.92184	7.06412	6.64049	0	0	0	0	0	0
Protein unc-45 homolog A	UNC45A	6.70195	6.6887	6.3609	0	0	0	0	0	0
DnaJ homolog subfamily C member 5	DNAJC5	7.19385	7.27497	7.1682	0	0	0	0	0	0
Charged multivesicular body protein 4b	CHMP4B	7.95282	7.64566	7.79388	0	0	0	0	0	0
Differentially expressed in FDCP 6 homolog	DEF6	7.47763	7.44931	7.16289	0	0	0	0	0	0
Golgi-associated plant pathogenesis-related protein 1	GLIPR2	7.20973	7.24647	7.2504	0	0	0	0	0	0
EH domain-containing protein 1	EHD1	8.19838	7.88099	8.51499	8.22973	7.78954	8.22256	0	0	0
Ribosome production factor 2 homolog	RPF2	0	0	0	7.5976	7.32844	7.3529	0	0	0
Platelet receptor Gi24	C10orf54	6.8637	0	6.59017	0	0	0	0	0	0
Prostaglandin E synthase 2;Prostaglandin E synthase 2 truncated form	PTGES2	0	0	0	7.60347	7.51379	7.58736	0	0	0
MOB kinase activator 1A	MOB1A	6.94706	6.90479	0	6.85581	0	0	0	0	0
Sideroflexin-1	SFXN1	6.61658	0	6.3846	8.34315	8.46159	7.85705	0	0	0
Vacuolar protein sorting-associated protein 37B	VPS37B	7.16319	0	7.01187	0	0	0	0	0	0
Calcyclin-binding protein	CACYBP	7.07265	7.04056	6.52273	7.25513	0	0	0	0	0
DNA dC->dU-editing enzyme APOBEC-3G	APOBEC3G	0	0	0	8.09701	8.13843	0	0	0	0
Echinoderm microtubule-associated protein-like 4	EML4	0	7.17992	0	8.96388	0	7.4635	0	0	0
Charged multivesicular body protein 1a	CHMP1A	7.81308	7.75144	7.7366	0	7.66366	0	0	0	0
Adipocyte plasma membrane-associated protein	APMAP	0	0	0	8.40014	8.31287	7.72869	6.88142	0	7.18027
SH2 domain-containing protein 2A	SH2D2A	6.23305	0	6.3141	0	0	0	0	0	0
Vacuolar protein sorting-associated protein VTA1 homolog	VTA1	7.60334	7.93933	7.12843	0	0	0	0	0	0
Matrix metalloproteinase-25	MMP25	7.05903	7.42646	7.24368	0	0	0	0	0	6.8005
SLAM family member 7	SLAMF7	8.70507	7.92182	8.75879	8.76497	8.58822	8.58973	0	0	0
Prefoldin subunit 4	PFDN4	6.89146	6.86833	0	0	0	0	0	0	0
Omega-amidase NIT2	NIT2	0	0	0	0	7.65094	7.335	0	0	0
G-protein coupled receptor 84	GPR84	6.87983	6.45978	6.71041	0	0	0	0	0	0
Xaa-Pro aminopeptidase 1	XPNPEP1	6.53363	6.66063	0	0	0	0	0	0	0
GTP-binding protein SAR1a;GTP-binding protein SAR1b	SAR1A;SAR1B	0	0	0	8.31003	8.20696	7.81115	7.34661	0	7.24331
Muscleblind-like protein 1	MBNL1	6.40541	6.66471	0	0	0	0	0	0	0
F-box only protein 6	FBXO6	0	0	0	7.96078	8.0331	0	7.35457	7.35852	7.58598
Ubiquilin-4;Ubiquilin-2;Ubiquilin-1	UBQLN4;UBQLN2;UBQLN1	6.45232	0	5.94707	0	0	0	0	0	0
CDC42 small effector protein 1	CDC42SE1	7.08041	7.66141	6.45986	0	0	0	0	0	0
DNA dC->dU-editing enzyme APOBEC-3C	APOBEC3C	0	0	0	8.10701	8.03695	8.01317	0	7.23272	0
Vacuolar protein sorting-associated protein 45	VPS45	0	0	0	7.43017	7.56891	7.51684	7.31334	7.10514	0
Serine incorporator 1	SERINC1	7.07365	0	6.81383	0	0	0	0	0	0
Phosphatidylinositide phosphatase SAC1	SACM1L	0	0	0	7.71013	8.08016	7.6461	0	0	0
Palmitoyltransferase ZDHHC18	ZDHHC18	6.82567	6.69919	6.83064	6.81904	6.89064	0	0	0	0
Probable lysosomal cobalamin transporter	LMBRD1	7.32615	6.59733	7.24214	7.77951	7.86545	7.89625	0	0	0
Protein lin-7 homolog C	LIN7C	7.29354	7.7294	6.94367	0	0	0	0	0	0
Protein FAM49B	FAM49B	7.79043	7.25628	7.94457	7.75149	7.64819	7.67871	0	0	7.21192
ATP-dependent RNA helicase DDX19A;ATP-dependent RNA helicase DDX19B	DDX19A;DDX19B	0	0	0	7.4271	0	7.52644	0	0	0
GTPase IMAP family member 4	GIMAP4	6.88582	0	6.59362	7.64473	7.46719	7.6955	0	0	0
Cell cycle control protein 50A	TMEM30A	6.97764	6.07375	6.94285	0	0	0	0	0	0
Septin-11	2022-09-11	6.70347	6.81294	0	0	0	0	0	0	0
ATPase family AAA domain-containing protein 3A	ATAD3A	0	0	0	8.05192	7.85335	7.63888	0	0	0
Phosphoprotein associated with glycosphingolipid-enriched microdomains 1	PAG1	8.46343	8.67782	8.09837	0	6.98411	0	0	0	0
CKLF-like MARVEL transmembrane domain-containing protein 6	CMTM6	6.70598	7.32905	7.27457	0	0	0	0	0	0
Claudin domain-containing protein 1	CLDND1	6.43446	0	6.83791	7.83003	7.97923	8.01026	0	0	6.94389
Peptidyl-prolyl cis-trans isomerase FKBP11	FKBP11	0	0	6.25132	7.55748	7.9781	0	0	0	0
Tropomodulin-3	TMOD3	7.05285	7.13767	6.47685	7.4292	7.48065	7.16732	0	0	0
UDP-glucose:glycoprotein glucosyltransferase 1	UGGT1	0	0	0	7.43222	0	7.41056	0	0	0
Methionine adenosyltransferase 2 subunit beta	MAT2B	6.71792	6.89385	6.22742	7.41049	0	0	0	0	0
Complement C1r subcomponent-like protein	C1RL	6.77979	6.89159	6.74715	9.69578	9.55764	9.22128	9.65935	9.41938	9.4712
Charged multivesicular body protein 5	CHMP5	8.09381	7.79184	7.91748	0	0	0	7.61839	0	0
COMM domain-containing protein 9	COMMD9	0	0	0	7.26307	7.46742	7.43629	0	0	0
Signal-regulatory protein gamma	SIRPG	6.92855	6.89485	6.85537	0	0	0	0	0	0
Protein RCC2	RCC2	0	0	0	8.34005	8.20542	8.0114	7.88497	7.77854	7.58558
Disco-interacting protein 2 homolog B	DIP2B	7.93996	7.25368	7.93026	0	0	0	0	0	0
Serine/threonine-protein kinase 26;Serine/threonine-protein kinase 25	STK26;STK25	7.11988	0	7.35214	8.17441	7.94433	6.79585	0	0	0
ABI gene family member 3	ABI3	7.10185	6.90897	6.28934	0	0	0	0	0	0
Leucine--tRNA ligase, cytoplasmic	LARS	0	0	0	7.63381	7.7127	0	0	0	0
Coatomer subunit gamma-1;Coatomer subunit gamma-2	COPG1;COPG2	0	0	0	8.0182	7.68556	7.72517	6.95594	0	0
Eukaryotic translation initiation factor 3 subunit K	EIF3K	0	0	0	7.62237	7.56868	7.14675	0	0	7.08192
Glyoxylate reductase/hydroxypyruvate reductase	GRHPR	6.61882	6.87589	0	0	0	0	0	0	0
DnaJ homolog subfamily B member 11	DNAJB11	0	0	0	0	7.56617	7.81954	0	0	0
Peflin	PEF1	0	0	0	0	7.24433	7.54952	0	0	0
Bridging integrator 2	BIN2	7.0032	7.19709	6.42114	0	0	0	0	0	0
Mitochondrial dicarboxylate carrier	SLC25A10	0	0	0	7.82823	7.53019	7.63736	0	0	0
Testin	TES	7.5715	7.14811	7.20409	7.80377	7.81082	0	0	0	0
Fetuin-B	FETUB	0	6.24214	0	8.75235	8.64688	7.74221	9.07052	8.87577	8.94179
DNA dC->dU-editing enzyme APOBEC-3B;DNA dC->dU-editing enzyme APOBEC-3A;DNA dC->dU-editing enzyme APOBEC-3D	APOBEC3B;APOBEC3A;APOBEC3D	0	0	0	8.01313	8.02061	8.03838	0	0	0
Signal recognition particle subunit SRP68	SRP68	6.51248	6.6822	0	0	0	7.19148	0	0	0
Cysteine and histidine-rich domain-containing protein 1	CHORDC1	0	0	0	7.32432	7.62848	7.18438	0	0	0
Septin-9	2022-09-09	7.30317	7.5217	0	8.00501	7.86741	0	0	0	0
Transmembrane protein 2	TMEM2	8.07026	7.58116	8.24462	8.325	7.96786	8.16453	0	0	0
Prefoldin subunit 2	PFDN2	7.33401	7.33712	0	7.6886	7.45923	0	0	0	0
Ena/VASP-like protein	EVL	7.92095	7.97435	7.59726	7.46703	7.35626	7.5327	8.4255	0	0
Prenylated Rab acceptor protein 1	RABAC1	6.70487	0	6.44744	0	0	0	0	0	0
Multifunctional methyltransferase subunit TRM112-like protein	TRMT112	0	0	0	7.37943	7.83918	7.57946	0	0	0
Leucyl-cystinyl aminopeptidase;Leucyl-cystinyl aminopeptidase, pregnancy serum form	LNPEP	6.63017	0	6.75449	7.76275	7.46228	0	0	0	0
Stomatin-like protein 2, mitochondrial	STOML2	0	0	0	8.29802	7.99925	7.89725	0	0	0
Vacuolar protein sorting-associated protein 28 homolog	VPS28	7.44877	6.93578	7.1312	0	0	0	0	0	0
Hematological and neurological expressed 1 protein;Hematological and neurological expressed 1 protein, N-terminally processed	HN1	7.92019	7.93318	7.40254	0	0	7.41524	0	0	0
TRAF2 and NCK-interacting protein kinase	TNIK	6.76505	6.47548	6.6063	0	0	0	0	0	0
RNA-binding protein Raly	RALY	0	0	0	7.78878	7.83787	7.39116	0	0	0
Ras-related protein Rab-21	RAB21	0	6.43443	5.43091	7.91254	7.42586	7.80812	0	0	0
Proteasome activator complex subunit 2	PSME2	0	6.81607	6.39592	8.51239	8.68947	7.87768	8.03771	7.94031	7.74507
Zinc transporter ZIP10	SLC39A10	7.43916	7.7314	6.98829	0	0	0	6.63053	0	0
Protein HEG homolog 1	HEG1	7.87946	7.85313	7.81411	0	0	7.25147	0	0	0
Pre-mRNA-processing factor 19	PRPF19	0	0	0	7.90442	8.14439	7.81384	7.53495	7.44711	7.59903
Vacuolar protein sorting-associated protein 4A	VPS4A	6.85658	6.49762	7.26879	0	0	0	0	0	0
Ras GTPase-activating protein-binding protein 2	G3BP2	7.15256	7.0472	6.23244	0	0	0	0	0	0
E3 ubiquitin-protein ligase CHIP	STUB1	6.96242	6.46956	6.99574	0	0	0	0	0	0
Protein kinase C and casein kinase substrate in neurons protein 2	PACSIN2	8.07015	7.74086	8.03711	0	0	7.46795	0	0	0
Syntaxin-8	STX8	7.02938	6.78517	0	0	0	0	0	0	0
26S proteasome non-ATPase regulatory subunit 13	PSMD13	0	0	0	7.71529	7.7069	0	0	0	0
Endothelial protein C receptor	PROCR	0	0	0	8.09712	8.13248	7.62807	7.93727	7.93565	8.14706
Proliferation-associated protein 2G4	PA2G4	6.40123	0	6.23679	7.85292	8.00139	0	7.48454	7.42256	7.27166
Charged multivesicular body protein 2b	CHMP2B	7.44468	7.41308	7.02127	0	0	0	0	0	0
RuvB-like 2	RUVBL2	7.02942	7.30773	6.58833	7.68588	7.96048	7.43057	0	0	0
PRELI domain-containing protein 1, mitochondrial	PRELID1	0	7.07353	0	0	0	0	7.72981	7.63437	7.52102
RuvB-like 1	RUVBL1	0	0	6.03483	8.77093	8.72766	8.52528	7.764	0	7.50765
Nuclear migration protein nudC	NUDC	7.63781	7.53458	7.19047	0	0	0	0	0	0
Phenylalanine--tRNA ligase alpha subunit	FARSA	6.59801	7.02612	0	7.72848	7.65732	6.95117	0	0	0
Integral membrane protein 2B;BRI2, membrane form;BRI2 intracellular domain;BRI2C, soluble form;Bri23 peptide	ITM2B	8.01271	7.6597	7.68909	7.79179	7.80383	7.72838	0	0	0
Developmentally-regulated GTP-binding protein 1	DRG1	0	0	0	7.66199	7.50383	7.39931	0	0	0
A-kinase anchor protein 2	AKAP2	6.50163	7.08973	0	0	0	0	0	0	0
Glutathione S-transferase kappa 1	GSTK1	0	0	0	7.9135	7.71973	7.58113	0	0	0
Calcium-regulated heat stable protein 1	CARHSP1	7.48058	7.62707	6.56523	8.01703	7.68309	7.85062	0	0	0
SH3 domain-binding protein 1	SH3BP1	6.59302	0	6.44163	7.86868	8.12041	8.09015	0	0	0
60S ribosomal protein L36	RPL36	6.57582	6.90012	0	7.46028	7.4496	0	0	0	0
Deoxynucleoside triphosphate triphosphohydrolase SAMHD1	SAMHD1	0	5.56175	0	8.22282	8.05774	7.55936	0	6.65367	7.27727
Talin-1	TLN1	8.09795	7.66456	7.97072	8.78009	8.52473	8.44489	7.01758	0	6.94831
G-protein-signaling modulator 3	GPSM3	8.05373	8.30287	7.47075	7.55049	0	0	0	0	0
Hypoxia up-regulated protein 1	HYOU1	0	0	0	9.01305	8.92216	8.84052	8.63893	8.61709	8.43911
U6 snRNA-associated Sm-like protein LSm5	LSM5	0	0	0	7.32199	7.36986	0	0	0	0
Protein PRRC2C	PRRC2C	6.64527	7.18563	0	0	0	0	0	0	0
FACT complex subunit SPT16	SUPT16H	0	0	0	7.60037	7.501	7.15579	0	0	6.37024
CD2-associated protein	CD2AP	7.08153	6.89562	6.45085	0	0	0	0	0	0
Transient receptor potential cation channel subfamily V member 2	TRPV2	7.41541	7.16008	7.43181	0	7.50861	7.82038	0	0	0
Feline leukemia virus subgroup C receptor-related protein 1	FLVCR1	7.84728	7.99745	7.56713	0	0	0	0	0	0
Junctional adhesion molecule A	F11R	7.31956	7.52982	7.05388	0	0	0	0	0	0
Neuroplastin	NPTN	8.31057	8.13392	8.0172	7.38828	7.69961	7.58938	0	0	0
Serine/threonine-protein kinase 24;Serine/threonine-protein kinase 24 36 kDa subunit;Serine/threonine-protein kinase 24 12 kDa subunit	STK24	6.2442	0	6.88911	0	0	0	0	0	0
NF-kappa-B essential modulator	IKBKG	7.65941	7.46177	7.25118	0	0	0	0	0	0
Zinc transporter 1	SLC30A1	7.67862	7.38288	7.54713	0	0	0	0	0	0
Sodium bicarbonate cotransporter 3	SLC4A7	7.62659	7.51863	7.20186	0	0	0	0	0	0
Wiskott-Aldrich syndrome protein family member 2	WASF2	7.3367	7.53733	7.05042	0	0	0	0	0	0
