# Supplementary material for: Isolation of a cytolytic subpopulation of extracellular vesicles derived from NK cells containing NKG7 and cytolytic proteins
Source: Front Immunol. 2022 Sep 15;13:977353. doi: 10.3389/fimmu.2022.977353 (PMC9520454; doi:10.3389/fimmu.2022.977353)
Supplement: Supplementary file 3 [file Table_2.xlsx]

## Sheet: Sheet1
Protein names	Gene names	Intensity F3-1	Intensity F3-2	Intensity F3-3	Intensity F4-1	Intensity F4-2	Intensity F4-3	Intensity F5-1	Intensity F5-2	Intensity F5-3
Ig lambda chain V-III region LOI	IGLV3-9	0	0	0	0	4.19893	0	4.14467	4.53418	0
Ig kappa chain V-II region RPMI 6410;Ig kappa chain V-II region FR;Ig kappa chain V-II region Cum	IGKV A18;IGKV2D-26;IGKV2D-29;IGKV2D-30;IGKV2D-28;IGKV2-40	5.11929	5.32997	5.05434	4.45523	5.09479	4.29378	4.36453	5.34189	4.69521
Ig kappa chain V-III region B6	IGKV3D-20	4.5192	4.77338	0	0	4.89521	5.21838	5.05789	5.49528	5.11481
Cilia- and flagella-associated protein 69	CFAP69	6.27752	6.01068	4.96226	6.7353	6.40261	6.72876	6.62098	5.66534	5.35247
TRPM8 channel-associated factor 2	TCAF2	0	3.67091	4.35193	4.33945	0	0	0	4.1336	3.97501
D-dopachrome decarboxylase;D-dopachrome decarboxylase-like protein	DDT;DDTL	4.68441	4.6044	4.92784	4.62364	4.23656	3.92901	4.0216	4.24642	4.01334
Tubulin alpha chain-like 3	TUBAL3	0	0	4.4473	0	4.38917	4.29662	0	3.84177	0
Ras-related protein Rap-1b-like protein;Ras-related protein Rap-1b;Ras-related protein Rap-1A	RAP1B;RAP1A	5.85324	5.89387	5.54476	5.72188	5.77294	5.39148	5.31406	5.52552	5.40993
Putative fatty acid-binding protein 5-like protein 3;Fatty acid-binding protein, epidermal	FABP5P3;FABP5	4.04052	4.59508	4.01123	0	4.55566	3.75326	0	4.51718	3.39587
Unconventional myosin-Ig;Minor histocompatibility antigen HA-2	MYO1G	5.88096	6.28228	5.89281	6.05023	5.8375	5.35357	4.90534	5.74721	5.10319
Eukaryotic translation initiation factor 3 subunit C;Eukaryotic translation initiation factor 3 subunit C-like protein	EIF3C;EIF3CL	4.82874	5.36107	4.85499	4.89679	5.14245	5.08615	4.83391	5.30464	5.04234
Ig lambda-1 chain C regions;Immunoglobulin lambda-like polypeptide 5	IGLC1;IGLL5	5.139	5.78916	0	3.48618	0	4.95591	5.41896	6.26371	5.76279
PDZ and LIM domain protein 1	PDLIM1	0	4.65161	0	0	3.85196	0	4.10483	4.56927	4.59381
Cytosolic acyl coenzyme A thioester hydrolase	ACOT7	5.06974	5.5977	5.2814	5.16912	5.52316	5.25628	4.96711	5.51844	5.18546
Unconventional myosin-If	MYO1F	5.28664	5.26694	4.90659	4.75038	5.4788	4.88214	4.4347	5.26926	4.21851
Synaptosomal-associated protein 23	SNAP23	5.05404	4.89863	3.89839	0	4.23495	4.58954	4.11684	4.44003	3.1179
GTP-binding protein 1	GTPBP1	4.78983	5.07295	4.31599	4.66805	4.71825	4.70572	4.22181	4.84762	4.883
26S proteasome non-ATPase regulatory subunit 11	PSMD11	5.3361	5.01368	5.31519	5.2408	5.13011	5.22696	5.06755	5.13303	5.20863
26S proteasome non-ATPase regulatory subunit 12	PSMD12	4.8445	4.62021	4.87682	5.05212	4.6718	4.84071	4.4712	4.44997	4.67611
Chloride intracellular channel protein 1	CLIC1	6.16894	6.63932	6.3382	6.22071	6.29389	6.2211	5.85339	6.45506	6.06733
Eukaryotic translation initiation factor 3 subunit F	EIF3F	4.76173	5.3858	4.81036	5.08012	5.33923	4.94214	5.12349	5.41007	5.221
Sulfhydryl oxidase 1	QSOX1	5.06536	5.87765	5.58686	5.51907	5.79935	5.50424	5.24748	5.6885	5.39393
Dynamin-1-like protein	DNM1L	4.6433	4.37694	4.02069	3.56962	4.68456	4.6724	0	4.79678	4.69809
Beta-mannosidase	MANBA	0	3.59017	0	0	0	0	0	4.31888	3.81736
Serine/threonine-protein kinase 26;Serine/threonine-protein kinase 25	STK26;STK25	4.74252	5.25283	4.58554	4.45743	4.82878	4.73018	4.4113	3.65696	4.67614
Nucleolar protein 56	NOP56	4.06333	4.18927	4.14001	4.06521	3.84464	4.12159	0	0	4.25493
ATP-dependent RNA helicase DDX3Y;ATP-dependent RNA helicase DDX3X	DDX3Y;DDX3X	4.34153	4.21561	4.48756	4.62323	4.57625	4.40552	4.24756	3.88661	3.60323
Serine/threonine-protein phosphatase 6 catalytic subunit;Serine/threonine-protein phosphatase 6 catalytic subunit, N-terminally processed	PPP6C	4.37521	4.69343	5.09363	5.19997	5.03499	5.02991	4.95844	4.79417	4.40478
Ubiquitin-conjugating enzyme E2 C	UBE2C	3.93104	4.74378	0	4.68111	5.11019	4.67126	3.47695	5.15085	4.43148
Pyridoxal kinase	PDXK	0	4.79882	0	0	4.71909	3.27916	0	4.59672	0
Immunoglobulin superfamily containing leucine-rich repeat protein	ISLR	3.98212	3.72967	4.33343	4.58379	4.50629	4.71899	4.79216	4.15746	4.83297
Disintegrin and metalloproteinase domain-containing protein 10	ADAM10	4.88655	5.03011	5.07719	5.15833	5.14205	4.8005	4.43674	4.69959	4.24765
Programmed cell death protein 5	PDCD5	4.57057	4.37164	0	4.19501	0	0	0	0	0
Protein arginine N-methyltransferase 5;Protein arginine N-methyltransferase 5, N-terminally processed	PRMT5	4.01674	4.09944	4.13248	3.87293	4.36457	4.15186	0	3.24276	4.07842
Na(+)/H(+) exchange regulatory cofactor NHE-RF1	SLC9A3R1	5.32439	5.84565	5.03072	5.00822	5.05816	5.24888	4.44256	5.3043	3.91158
Proteasome subunit alpha type-7;Proteasome subunit alpha type-7-like	PSMA7;PSMA8	5.56536	5.82239	5.78917	5.70816	5.66479	5.73842	5.91075	5.96923	6.09314
Secretory carrier-associated membrane protein 3	SCAMP3	5.13072	5.37712	4.48473	4.55588	5.25612	4.83255	4.74512	5.31401	4.63227
Histone acetyltransferase type B catalytic subunit	HAT1	4.19654	5.17094	4.51151	4.43906	5.21035	4.86355	4.66093	5.25037	4.94231
Ubiquitin/ISG15-conjugating enzyme E2 L6	UBE2L6	4.52622	3.80824	0	4.76133	4.54659	4.43971	4.22825	4.02379	3.62148
Myosin regulatory light chain 12A;Myosin regulatory light chain 12B;Myosin regulatory light polypeptide 9	MYL12A;MYL12B;MYL9	4.6513	5.17138	4.62705	4.84214	4.94791	4.85035	4.49681	5.20855	4.88984
Heterogeneous nuclear ribonucleoprotein D-like	HNRNPDL	4.65025	4.55751	4.08225	0	0	0	0	0	0
Exportin-1	XPO1	4.80686	4.71022	5.40348	5.20798	5.44155	5.49938	4.92043	5.09847	5.19959
U2 snRNP-associated SURP motif-containing protein	U2SURP	0	3.56073	4.2957	4.16867	3.8894	4.08586	3.80858	0	4.48753
Secretory carrier-associated membrane protein 2	SCAMP2	4.22295	5.23947	0	3.90944	3.94782	0	0	4.21529	0
Actin-related protein 2/3 complex subunit 1B	ARPC1B	5.19819	5.27768	5.59963	5.47347	5.46756	5.57561	5.16551	5.14195	5.34122
Actin-related protein 2/3 complex subunit 2	ARPC2	0	4.29048	0	4.16516	0	4.49554	3.44041	4.27905	4.49069
Actin-related protein 2/3 complex subunit 3	ARPC3	3.57013	4.64075	3.86591	0	4.37965	0	0	4.37354	4.50849
Surfeit locus protein 4	SURF4	4.85128	4.44945	4.5058	4.5956	4.18763	4.14367	0	3.96874	0
Phosphomannomutase 2	PMM2	4.57483	5.1491	4.55162	4.88524	5.33106	5.24209	0	5.14411	5.20666
Eukaryotic translation initiation factor 3 subunit H	EIF3H	5.11217	5.09468	5.06859	5.2783	5.12908	5.13271	5.14292	4.78274	5.05277
Tapasin	TAPBP	5.0092	5.34138	4.36566	0	4.90477	0	0	0	0
Pre-mRNA-splicing factor ATP-dependent RNA helicase DHX15	DHX15	4.37878	4.83034	4.83204	5.42993	5.18452	5.261	4.50661	4.52173	4.65367
U4/U6 small nuclear ribonucleoprotein Prp4	PRPF4	4.65631	4.62056	5.03949	4.69786	5.07471	4.97782	5.03015	5.16596	5.45222
26S proteasome non-ATPase regulatory subunit 3	PSMD3	4.87378	4.83918	5.0593	5.81388	5.25983	4.84543	4.94555	4.69067	5.15824
Centromere/kinetochore protein zw10 homolog	ZW10	4.56821	4.31271	4.66827	4.8723	4.54351	4.59889	4.50576	4.17412	4.60043
Trehalase	TREH	4.06157	4.54644	0	0	4.59881	4.72131	4.73474	4.73752	4.62795
Eukaryotic translation elongation factor 1 epsilon-1	EEF1E1	0	0	4.55061	4.40145	3.9727	4.20041	0	0	0
Heterogeneous nuclear ribonucleoprotein R	HNRNPR	4.14448	4.02379	3.86985	3.76037	4.93243	4.12746	0	4.12581	0
Aflatoxin B1 aldehyde reductase member 2;Aflatoxin B1 aldehyde reductase member 4	AKR7A2;AKR7L	5.24802	5.21418	4.11945	0	4.68564	4.05289	5.16406	4.25086	5.25595
Beta-1,4-glucuronyltransferase 1	B4GAT1	0	0	4.38677	4.53725	4.02678	4.35832	4.13085	0	4.03679
Linker for activation of T-cells family member 1	LAT	4.1247	4.14345	0	0	0	0	0	0	0
2-deoxynucleoside 5-phosphate N-hydrolase 1	DNPH1	0	4.4088	4.47777	4.56848	4.37243	4.62692	4.67026	4.15782	4.48192
Mitotic checkpoint protein BUB3	BUB3	0	5.3598	4.94807	4.79665	5.28529	4.92465	5.03391	5.30222	4.79719
Alpha-actinin-4	ACTN4	5.44902	5.55688	5.03615	5.35482	5.43982	4.57253	5.07353	5.40603	5.4429
Probable 18S rRNA (guanine-N(7))-methyltransferase	WBSCR22	3.62725	4.59351	0	0	4.37896	0	0	4.39284	3.8984
Asparagine--tRNA ligase, cytoplasmic	NARS	4.87555	5.47692	5.01695	5.27605	5.27736	5.28708	4.96946	5.08643	5.19601
Cleavage and polyadenylation specificity factor subunit 5	NUDT21	0	0	0	4.72331	3.59078	4.41372	0	0	0
U3 small nucleolar RNA-interacting protein 2	RRP9	4.32278	4.68432	4.72267	4.8349	4.98878	5.19692	4.73377	4.81008	5.04214
Xaa-Pro aminopeptidase 2	XPNPEP2	4.66181	4.68739	4.91068	4.91075	5.13931	5.04712	4.74146	5.0162	4.76365
TYRO protein tyrosine kinase-binding protein	TYROBP	4.96451	4.6885	4.71133	4.812	4.62772	0	4.21352	0	3.4358
Glia maturation factor gamma	GMFG	0	5.09103	3.99559	0	4.9328	0	0	3.91069	0
Heterogeneous nuclear ribonucleoprotein Q	SYNCRIP	4.55901	4.72174	4.81572	4.92613	4.83753	4.49205	3.97655	4.56208	4.27529
Protein diaphanous homolog 1	DIAPH1	5.33596	5.23315	4.94113	5.07867	4.95337	4.86196	5.25071	5.23081	5.2491
Tetraspanin-2	TSPAN2	0	4.5341	4.98245	4.17026	4.4609	4.6926	4.01389	4.03631	4.29444
Importin subunit alpha-7;Importin subunit alpha-6	KPNA6;KPNA5	4.36504	4.23188	4.04782	3.77369	3.6444	3.85925	3.85836	4.59152	4.31511
UDP-glucose 6-dehydrogenase	UGDH	0	4.67484	4.38419	0	4.69903	3.89266	3.99147	4.35687	4.28544
Leupaxin	LPXN	3.96516	4.39856	4.87046	4.6622	4.80952	4.4439	0	4.54884	4.54266
Histone H2B type 1-L;Histone H2B type 1-M;Histone H2B type 1-N;Histone H2B type 1-H;Histone H2B type 2-F;Histone H2B type 1-C/E/F/G/I;Histone H2B type 1-D;Histone H2B type 1-K;Histone H2B type F-S	HIST1H2BL;HIST1H2BM;HIST1H2BN;HIST1H2BH;HIST2H2BF;HIST1H2BC;HIST1H2BD;HIST1H2BK;H2BFS	5.75781	6.82578	5.71279	5.70725	6.91498	5.95412	5.61539	7.24588	6.01195
Eukaryotic translation initiation factor 5B	EIF5B	4.80284	5.15366	5.22026	5.25983	5.18698	5.18727	4.6223	4.83668	4.97451
SH2 domain-containing protein 1A	SH2D1A	4.88003	4.91892	4.5319	4.88113	4.47163	3.87324	0	0	0
Low affinity immunoglobulin gamma Fc region receptor III-B	FCGR3B	0	0	5.28337	4.55431	5.15709	4.70306	0	0	4.57545
SLIT-ROBO Rho GTPase-activating protein 2B;SLIT-ROBO Rho GTPase-activating protein 2C;SLIT-ROBO Rho GTPase-activating protein 2;SLIT-ROBO Rho GTPase-activating protein 1	SRGAP2B;SRGAP2C;SRGAP2;SRGAP1	0	4.97583	4.99204	4.25727	4.43351	4.03161	0	3.97303	3.57392
WD repeat-containing protein 1	WDR1	5.89887	6.00886	5.91515	6.14953	5.99798	5.72558	5.42599	5.79314	5.71302
Tubulin-specific chaperone A	TBCA	3.89124	4.92839	3.95093	3.79269	0	0	4.02428	4.28923	4.00753
V-type proton ATPase subunit G 2;V-type proton ATPase subunit G 1	ATP6V1G2;ATP6V1G1	4.13599	4.81803	5.34151	5.34959	5.06565	5.38263	4.99249	4.37909	4.98702
Vacuolar protein sorting-associated protein 4B	VPS4B	3.43747	0	4.3461	4.70748	0	4.41306	4.07332	0	3.96816
Core histone macro-H2A.1	H2AFY	4.82196	5.79247	4.97244	5.12519	6.02768	4.52732	4.30201	6.01064	4.44795
Citrate synthase, mitochondrial	CS	0	3.74282	4.42083	3.22201	0	4.39466	4.29121	4.68829	4.37413
Vesicle-trafficking protein SEC22b	SEC22B	4.33411	4.04552	0	0	0	0	0	0	0
Leucine-rich repeat and calponin homology domain-containing protein 4	LRCH4	0	4.31439	4.46514	3.93231	5.05484	4.48061	0	4.02032	0
Serine/threonine-protein kinase/endoribonuclease IRE1;Serine/threonine-protein kinase;Endoribonuclease	ERN1	7.79747	7.70433	7.74626	7.76399	7.81125	7.79254	7.71632	7.64468	7.82095
Polycomb protein EED	EED	3.73827	0	4.26057	0	4.27724	4.60886	0	3.81331	4.30959
Barrier-to-autointegration factor;Barrier-to-autointegration factor, N-terminally processed	BANF1	4.53049	5.33333	4.24247	4.30529	5.28641	3.83252	0	5.52608	0
Splicing factor 3B subunit 1	SF3B1	4.31124	4.81314	5.39275	5.36416	4.98649	5.38686	4.84917	4.69721	5.22477
Syntaxin-11	STX11	4.49952	5.04891	0	0	0	0	0	0	0
Nucleoplasmin-3	NPM3	4.51322	4.7274	4.3078	4.41425	4.34936	4.15385	0	4.21917	4.21654
Acyl-protein thioesterase 1	LYPLA1	4.83163	5.2189	5.77344	5.55479	5.578	5.76836	5.43812	5.55945	5.60093
U5 small nuclear ribonucleoprotein 200 kDa helicase	SNRNP200	5.39934	5.61327	5.82317	5.66513	5.8171	5.72114	5.4777	5.68741	5.66031
Protein XRP2	RP2	4.81228	5.00612	4.75922	4.79903	0	3.9193	0	0	0
Eukaryotic translation initiation factor 3 subunit G	EIF3G	4.26682	0	3.97908	4.10078	4.48347	0	0	0	0
Isocitrate dehydrogenase [NADP] cytoplasmic	IDH1	4.39477	4.35872	4.35643	4.42014	0	4.49063	4.2491	3.69277	0
Attractin	ATRN	6.35915	6.74676	6.56964	6.44717	6.60589	6.73571	6.6341	6.76711	6.74347
E3 SUMO-protein ligase PIAS1	PIAS1	5.84146	6.2133	5.60692	5.26131	5.81973	4.90612	4.94127	4.52337	5.78591
Pre-mRNA-splicing factor SPF27	BCAS2	4.86379	4.95777	4.94805	4.68748	5.00056	4.69438	4.00225	0	0
Flotillin-1	FLOT1	4.68528	4.64447	4.4974	4.56053	4.47054	4.18441	0	4.52364	4.3386
Ribosomal L1 domain-containing protein 1	RSL1D1	4.65097	4.62872	4.92644	0	4.86362	0	4.3266	4.36097	4.6185
Signal recognition particle subunit SRP72	SRP72	4.75461	4.72877	0	0	4.95569	0	3.4102	4.53879	0
Metastasis-associated protein MTA2	MTA2	0	4.85513	0	0	0	0	0	4.63745	3.91271
Serine/threonine-protein kinase 10	STK10	4.48133	4.74098	3.75099	0	4.48097	0	0	4.50442	0
Mitochondrial import receptor subunit TOM70	TOMM70A	4.61072	4.54291	3.79804	4.35174	0	4.09251	4.18124	0	4.06871
E3 UFM1-protein ligase 1	UFL1	4.85178	4.91689	5.15482	4.96876	4.8057	5.25547	4.87679	4.41169	4.97519
Proline synthase co-transcribed bacterial homolog protein	PROSC	4.567	4.56298	3.99951	4.06908	4.13033	0	0	4.21259	0
E3 ubiquitin-protein ligase UBR5	UBR5	4.45665	4.23887	4.47035	4.17647	4.38689	4.48027	3.67711	4.1248	4.29126
Luc7-like protein 3	LUC7L3	4.5588	4.96547	4.39966	4.13162	4.47962	4.54935	4.15594	4.67954	4.54073
CUGBP Elav-like family member 2	CELF2	4.20369	4.39028	4.43974	4.06277	3.971	4.29677	3.97017	3.60055	4.31513
Acyl-protein thioesterase 2	LYPLA2	0	4.26359	4.37701	4.57975	4.62845	4.32389	4.14953	3.83732	4.33337
Importin-7	IPO7	4.60309	4.64521	5.06296	4.98197	5.05423	5.17187	4.92101	4.8891	4.92163
Tumor necrosis factor alpha-induced protein 8	TNFAIP8	4.00281	4.20782	4.32605	0	4.80843	0	0	4.3484	0
Activator of 90 kDa heat shock protein ATPase homolog 1	AHSA1	0	4.33967	4.34058	4.44525	4.2145	3.9046	0	3.858	4.14962
Apolipoprotein M	APOM	5.70384	5.75243	5.5395	5.56823	5.84918	5.67858	5.93515	5.87776	5.72872
Proteasome assembly chaperone 1	PSMG1	3.90888	4.35104	4.54946	4.44965	4.37184	4.20637	4.14126	4.41661	4.37882
Formin-like protein 1	FMNL1	4.78506	5.24445	4.14136	4.87992	5.0683	4.40897	3.4354	4.63623	0
Protein transport protein Sec24B	SEC24B	0	4.41511	0	0	4.20017	3.51955	0	4.32597	3.37341
Latrophilin-2	LPHN2	4.82747	5.25761	4.33852	4.00393	4.5321	0	0	3.94969	0
Pantetheinase	VNN1	5.59958	6.04372	6.01229	5.93168	6.08611	5.88717	5.83514	6.15631	6.13236
DNA-directed RNA polymerase I subunit RPA1	POLR1A	0	3.89686	4.66246	4.62721	4.41407	4.65273	0	4.26586	4.25575
Netrin-1	NTN1	4.539	4.45326	0	0	0	0	0	0	0
Serine/threonine-protein kinase OSR1	OXSR1	0	3.95322	4.24403	4.38268	4.13053	3.90866	0	0	0
Actin-like protein 6A;Actin-like protein 6B	ACTL6A;ACTL6B	4.02991	4.93965	4.20322	0	4.75919	4.56443	4.31992	4.84535	4.5774
L-lactate dehydrogenase A chain	LDHA	6.07449	6.23845	6.29263	6.09646	6.08475	6.01364	5.46916	5.73313	5.71209
Glutamate dehydrogenase 1, mitochondrial;Glutamate dehydrogenase 2, mitochondrial	GLUD1;GLUD2	3.78835	3.12192	4.44487	4.14931	4.73442	4.57548	0	0	3.85739
Dihydrofolate reductase	DHFR	4.25909	4.94283	4.32164	4.14342	4.57653	4.28776	4.706	4.61401	4.59666
Glutathione reductase, mitochondrial	GSR	4.46604	5.00758	4.5435	4.49222	4.23172	4.21588	0	4.1383	4.38014
Superoxide dismutase [Cu-Zn]	SOD1	4.45712	5.04856	4.53349	4.68571	4.71598	4.28682	4.08728	4.67418	4.05446
Ceruloplasmin	CP	6.70299	6.95621	6.97897	6.9351	7.03052	6.99204	6.80461	7.08016	6.95478
Epidermal growth factor receptor	EGFR	5.29254	5.4564	5.7693	5.63658	5.68591	5.55594	5.49459	5.51926	5.6975
Phosphoglycerate kinase 1	PGK1	6.46829	6.67067	6.59797	6.41944	6.54993	6.48718	6.52399	6.53112	6.48661
Complement C1r subcomponent;Complement C1r subcomponent heavy chain;Complement C1r subcomponent light chain	C1R	5.74637	5.84471	6.12688	5.87997	5.68258	5.99834	6.03181	5.95784	6.18144
Haptoglobin;Haptoglobin alpha chain;Haptoglobin beta chain	HP	8.23598	8.42651	8.41994	8.42742	8.41626	8.42134	8.41714	8.46787	8.42043
Haptoglobin-related protein	HPR	5.84063	5.83579	6.34982	6.46097	6.23114	6.38609	5.95879	6.04029	6.07456
Coagulation factor X;Factor X light chain;Factor X heavy chain;Activated factor Xa heavy chain	F10	3.73559	4.5024	5.12558	4.74854	4.36931	4.39655	3.8627	0	0
Coagulation factor XII;Coagulation factor XIIa heavy chain;Beta-factor XIIa part 1;Coagulation factor XIIa light chain	F12	4.44099	4.33189	4.26297	0	4.42622	4.63934	4.65166	4.35288	4.67898
Complement factor B;Complement factor B Ba fragment;Complement factor B Bb fragment	CFB	4.55554	4.78385	5.05778	4.63232	4.5508	4.67678	4.56572	5.052	5.07598
Carbonic anhydrase 1	CA1	5.77481	6.08113	6.2224	6.23477	6.18517	6.22673	6.24324	6.08099	6.15966
Carbonic anhydrase 2	CA2	4.45472	5.50763	5.04446	5.1437	4.9118	4.98014	4.8445	5.05473	4.85905
Alpha-1-antitrypsin;Short peptide from AAT	SERPINA1	6.46602	6.5231	6.9065	6.85974	6.84598	6.89832	6.74028	6.73343	6.78242
Alpha-1-antichymotrypsin;Alpha-1-antichymotrypsin His-Pro-less	SERPINA3	6.05285	6.2828	5.99768	5.83156	6.08728	6.1214	5.81844	6.15779	6.01578
Angiotensinogen;Angiotensin-1;Angiotensin-2;Angiotensin-3;Angiotensin-4;Angiotensin 1-9;Angiotensin 1-7;Angiotensin 1-5;Angiotensin 1-4	AGT	6.90211	7.05622	7.27807	7.16613	7.36292	7.28569	7.05204	7.27644	7.28506
Complement C3;Complement C3 beta chain;C3-beta-c;Complement C3 alpha chain;C3a anaphylatoxin;Acylation stimulating protein;Complement C3b alpha chain;Complement C3c alpha chain fragment 1;Complement C3dg fragment;Complement C3g fragment;Complement C3d fragment;Complement C3f fragment;Complement C3c alpha chain fragment 2	C3	4.85257	5.48801	5.9059	5.85392	5.79728	5.89275	5.12044	5.45411	5.59433
Metalloproteinase inhibitor 1	TIMP1	0	0	3.62244	0	6.03667	6.15546	4.52598	6.02641	4.68475
Kininogen-1;Kininogen-1 heavy chain;T-kinin;Bradykinin;Lysyl-bradykinin;Kininogen-1 light chain;Low molecular weight growth-promoting factor	KNG1	6.69491	7.17467	7.10656	6.93884	7.13357	7.00497	6.97928	7.33415	7.10212
GTPase HRas;GTPase HRas, N-terminally processed;GTPase NRas	HRAS;NRAS	4.77866	4.76588	0	4.63904	4.66342	4.26743	4.19612	4.42977	4.44968
Ig kappa chain V-I region AU;Ig kappa chain V-I region AG		0	0	0	3.08001	0	0	0	4.84155	3.93457
Ig kappa chain C region	IGKC	6.5758	6.75764	6.38144	6.41052	6.68137	6.51824	6.50753	7.03949	6.63056
Ig gamma-1 chain C region	IGHG1	5.32203	5.82655	5.65685	5.54294	5.72606	5.73561	5.98494	5.94624	5.90121
Ig gamma-2 chain C region	IGHG2	0	0	0	3.83589	4.20461	3.85773	4.13732	4.4598	4.32807
Ig gamma-3 chain C region	IGHG3	4.38102	2.92053	4.74419	4.25787	3.98815	4.38399	4.71503	4.03028	4.58483
Ig gamma-4 chain C region	IGHG4	0	4.77077	5.00398	4.81173	5.13481	5.11813	5.32123	5.52291	5.27596
Ig alpha-1 chain C region	IGHA1	5.32108	5.52405	5.58557	5.39396	5.56617	5.41923	5.62413	5.94162	5.80878
HLA class I histocompatibility antigen, B-7 alpha chain	HLA-B	6.45102	6.63915	6.02955	6.05683	6.23892	5.89557	5.6431	6.35591	5.7019
Hemoglobin subunit delta	HBD	5.17351	5.49536	5.67965	5.48676	5.39808	5.65589	5.39583	5.4101	5.42898
Myoglobin	MB	3.81107	3.53569	4.82455	4.78217	4.57228	5.08465	4.44042	4.3697	4.38678
Prelamin-A/C;Lamin-A/C	LMNA	4.09531	3.30354	0	0	0	3.55106	0	0	3.00966
Apolipoprotein A-I;Proapolipoprotein A-I;Truncated apolipoprotein A-I	APOA1	6.22914	6.59205	6.57083	6.50062	6.6644	6.5598	6.3255	6.5862	6.33455
Apolipoprotein A-II;Proapolipoprotein A-II;Truncated apolipoprotein A-II	APOA2	7.58546	7.52768	7.75594	7.69129	7.73231	7.66042	7.6112	7.67995	7.66139
Apolipoprotein C-I;Truncated apolipoprotein C-I	APOC1	4.57624	4.6913	5.14298	5.32336	5.1745	5.26912	5.18341	5.0743	5.02865
Apolipoprotein C-II;Proapolipoprotein C-II	APOC2	5.69095	6.19033	5.87285	5.52369	6.05831	5.51671	5.09733	6.03599	5.45809
Apolipoprotein C-III	APOC3	5.18966	6.78869	6.01549	5.70174	5.05138	5.24758	5.2882	6.53623	5.19885
Beta-2-glycoprotein 1	APOH	6.57411	7.0865	7.00694	6.99111	7.17823	7.11488	6.8517	7.31482	7.09545
Leucine-rich alpha-2-glycoprotein	LRG1	7.2392	7.71278	7.49187	7.37698	7.69141	7.40783	7.26947	7.73027	7.35349
Fibronectin;Anastellin;Ugl-Y1;Ugl-Y2;Ugl-Y3	FN1	3.25242	0	2.83021	0	4.67956	0	0	4.89546	3.51554
Retinol-binding protein 4;Plasma retinol-binding protein(1-182);Plasma retinol-binding protein(1-181);Plasma retinol-binding protein(1-179);Plasma retinol-binding protein(1-176)	RBP4	5.42545	6.0103	5.79964	5.64965	5.89687	5.86031	5.7331	6.17511	5.80445
Protein AMBP;Alpha-1-microglobulin;Inter-alpha-trypsin inhibitor light chain;Trypstatin	AMBP	6.9268	7.21759	6.86981	6.61897	7.06767	6.69096	6.65399	7.13675	6.8936
Alpha-1-acid glycoprotein 1	ORM1	6.46361	6.705	6.58641	6.55056	6.69573	6.82407	6.75309	6.80513	6.63599
Alpha-2-HS-glycoprotein;Alpha-2-HS-glycoprotein chain A;Alpha-2-HS-glycoprotein chain B	AHSG	7.77044	7.92941	7.92836	7.8426	8.00108	7.91018	7.81005	8.18509	7.88107
Transthyretin	TTR	6.79603	7.05964	6.86918	6.80141	6.91175	6.89886	6.86194	7.0677	6.94207
Vitamin D-binding protein	GC	6.19593	6.61851	6.94021	6.918	6.90112	7.00169	6.81068	7.03113	6.9209
Transferrin receptor protein 1;Transferrin receptor protein 1, serum form	TFRC	5.30443	5.34799	4.50079	0	4.45715	0	0	4.81795	0
Serotransferrin	TF	6.49124	6.74947	6.93009	6.79126	6.78414	6.86402	7.06722	7.11304	7.20992
Hemopexin	HPX	8.27258	8.36297	8.43653	8.33887	8.41031	8.34433	8.32197	8.37072	8.41709
Ferritin light chain	FTL	0	0	0	0	0	0	4.61706	4.68222	4.62252
Plasma kallikrein;Plasma kallikrein heavy chain;Plasma kallikrein light chain	KLKB1	7.31559	7.55932	7.40403	7.39429	7.33933	7.3751	7.2885	6.7274	6.79224
Vitronectin;Vitronectin V65 subunit;Vitronectin V10 subunit;Somatomedin-B	VTN	5.69381	5.82005	5.46234	5.37921	5.6415	5.41537	5.43696	5.72353	5.47048
Tissue alpha-L-fucosidase	FUCA1	3.72037	4.93551	5.22645	5.39582	5.42305	5.19706	4.81113	5.34778	4.96523
Fructose-bisphosphate aldolase A	ALDOA	6.14672	6.25938	6.10544	6.14687	5.93718	5.92806	5.66275	5.81301	5.75001
Cystatin-B	CSTB	4.40846	4.4091	4.35484	4.74507	4.22154	0	0	4.33947	0
Phosphatidylcholine-sterol acyltransferase	LCAT	5.87315	6.39582	6.15488	5.81499	6.32601	6.08289	5.84382	6.41216	6.11008
Alpha-1B-glycoprotein	A1BG	7.95996	8.05142	8.01275	7.96751	7.98869	8.08693	8.08311	8.14295	8.09833
Keratin, type II cytoskeletal 6B	KRT6B	4.72584	3.30705	0	0	0	0	0	5.49689	0
Sex hormone-binding globulin	SHBG	6.55802	6.60849	6.70587	6.65351	6.69025	6.73115	6.63331	6.63036	6.70945
Glyceraldehyde-3-phosphate dehydrogenase	GAPDH	6.44895	6.81678	6.55635	6.51797	6.79159	6.77987	6.55402	6.81049	6.68613
HLA class I histocompatibility antigen, A-3 alpha chain	HLA-A	6.67003	6.86547	6.41466	6.47222	6.57865	5.93015	5.50516	6.35007	5.68107
Dolichyl-diphosphooligosaccharide--protein glycosyltransferase subunit 1	RPN1	5.47861	4.17444	4.5059	4.89104	4.6303	0	0	3.42922	0
Dolichyl-diphosphooligosaccharide--protein glycosyltransferase subunit 2	RPN2	4.90824	5.04493	0	4.21304	4.5228	3.74732	3.74005	4.0389	0
Guanine nucleotide-binding protein G(i) subunit alpha-2	GNAI2	5.53857	6.06164	5.5071	5.654	5.85316	5.24699	4.81753	5.6885	5.16477
Histone H2A type 1-C;Histone H2A type 3;Histone H2A type 1-B/E	HIST1H2AC;HIST3H2A;HIST1H2AB	0	3.86774	0	0	4.91492	0	3.75582	5.02857	3.6805
Sodium/potassium-transporting ATPase subunit alpha-1	ATP1A1	5.90429	6.12998	5.43597	5.58618	5.8426	5.10537	4.19047	5.50117	4.52829
Fructose-bisphosphate aldolase B	ALDOB	0	4.06774	0	3.81457	4.29157	4.12801	4.32736	4.12238	3.75673
Apolipoprotein D	APOD	6.09771	6.40333	6.27	5.94291	6.32455	6.20669	6.13602	6.49097	5.98745
Integrin beta-2	ITGB2	6.11008	6.4964	6.09913	6.02477	6.24991	5.76813	5.27289	6.06491	5.48249
Plasma protease C1 inhibitor	SERPING1	6.73134	7.09767	7.0146	7.04116	7.03547	7.08888	6.96334	7.00113	6.99683
Complement factor I;Complement factor I heavy chain;Complement factor I light chain	CFI	5.28348	5.27623	5.57094	5.48078	5.51069	6.3102	5.9724	5.79723	6.14616
Intercellular adhesion molecule 1	ICAM1	6.11734	6.45401	5.50541	5.28357	5.89936	5.06465	4.5348	5.87036	4.98821
60S acidic ribosomal protein P1	RPLP1	5.05154	7.24112	5.90003	5.53566	5.86586	5.72558	5.5696	5.084	5.17287
60S acidic ribosomal protein P2	RPLP2	5.65316	6.22342	5.40447	5.27411	5.47388	5.63695	5.36107	6.1964	5.70454
60S acidic ribosomal protein P0;60S acidic ribosomal protein P0-like	RPLP0;RPLP0P6	5.95743	6.18424	6.21413	5.99688	6.23239	6.09262	5.77173	6.02804	6.08515
Lithostathine-1-beta;Lithostathine-1-alpha	REG1B;REG1A	3.66858	4.8439	3.41911	4.41734	4.40125	0	0	4.35183	0
Lupus La protein	SSB	4.23664	4.91571	5.17952	4.91366	5.19134	5.12798	4.57748	5.06532	4.69577
Thyroxine-binding globulin	SERPINA7	6.34471	6.39688	6.72964	6.73514	6.59291	6.74586	6.55283	6.65464	6.54987
Heparin cofactor 2	SERPIND1	0	0	4.65195	4.8494	4.47053	4.94514	4.63084	4.0387	4.162
Integrin beta-1	ITGB1	5.54035	5.9278	5.27731	5.23694	5.64491	5.33195	5.08174	5.63579	5.31557
Uroporphyrinogen decarboxylase	UROD	4.13459	4.36918	0	4.21909	4.59387	4.21783	0	0	0
Tyrosine-protein kinase Lck	LCK	4.929	4.95423	4.94779	5.23545	5.07317	4.92252	4.76646	4.853	4.21229
Cholinesterase	BCHE	6.03599	6.55618	6.45173	6.3919	6.42836	6.32344	6.23507	6.60301	6.2466
Ig kappa chain V-IV region	IGKV4-1	4.17301	4.20599	4.75221	4.6244	4.72816	3.19714	0	4.54073	4.2754
Cyclin-dependent kinase 1	CDK1	5.35288	5.76788	5.70288	5.67113	5.54757	5.54409	5.60345	5.69731	5.84353
ATP synthase subunit beta, mitochondrial	ATP5B	5.33606	5.6157	5.36668	5.43014	5.41614	5.47567	5.29638	5.35209	5.48698
Complement C2;Complement C2b fragment;Complement C2a fragment	C2	5.03076	4.53721	4.30326	4.41476	4.38773	4.5845	4.394	4.83345	4.49621
Protein S100-A9	S100A9	4.79292	0	4.35757	4.61067	0	4.00911	4.47547	4.73206	4.45255
Protein S100-A6	S100A6	0	4.6694	5.09621	5.24569	4.91283	5.08483	0	0	4.3644
T-cell surface antigen CD2	CD2	5.7075	5.64929	4.84273	5.39566	5.44489	4.87038	4.33933	5.19868	3.85314
Creatine kinase M-type;Creatine kinase M-type, N-terminally processed	CKM	5.37011	5.30425	5.22339	4.89973	5.49045	5.17111	5.09792	5.51573	4.91083
Alpha-enolase	ENO1	6.66358	6.84442	6.22971	6.22448	6.54705	6.14625	6.14482	6.718	6.33319
Nucleophosmin	NPM1	5.05266	5.23406	4.28174	4.15094	4.47753	4.36739	4.86152	5.18563	5.21956
Tropomyosin alpha-3 chain	TPM3	5.25655	5.20216	4.78774	4.97333	4.73292	4.3449	4.3189	4.56425	4.13656
Histone H2B type 2-E;Histone H2B type 1-B;Histone H2B type 1-O;Histone H2B type 1-J;Histone H2B type 3-B	HIST2H2BE;HIST1H2BB;HIST1H2BO;HIST1H2BJ;HIST3H2BB	0	0	4.67816	4.51135	5.78525	4.86623	4.3094	5.63938	4.64585
L-lactate dehydrogenase B chain	LDHB	5.10656	5.39375	5.36964	0	4.46105	5.31067	4.30458	5.30612	4.92287
Protein disulfide-isomerase	P4HB	5.20782	5.3105	3.85225	4.92866	4.86449	4.51886	0	4.26145	4.04285
Macrophage colony-stimulating factor 1 receptor	CSF1R	5.30229	4.83216	5.67516	5.56582	5.43396	5.63823	5.52622	5.60526	5.59028
Cathepsin D;Cathepsin D light chain;Cathepsin D heavy chain	CTSD	5.89816	5.79206	5.68357	5.34193	5.13143	5.38223	5.38933	5.78546	5.56025
Annexin A2;Putative annexin A2-like protein	ANXA2;ANXA2P2	6.20298	6.39912	6.12934	6.31848	6.09635	5.87066	4.84992	5.97296	5.33905
Tubulin beta chain	TUBB	6.59773	6.93767	6.27207	6.1749	6.75931	6.24978	5.98243	6.82396	6.20847
Profilin-1	PFN1	5.9942	6.14625	5.72405	5.9053	6.22471	5.85361	5.77117	6.07773	5.84478
Adenine phosphoribosyltransferase	APRT	5.18665	5.26562	5.29119	4.95676	5.26677	5.08365	4.84522	5.18184	5.07577
Bifunctional glutamate/proline--tRNA ligase;Glutamate--tRNA ligase;Proline--tRNA ligase	EPRS	4.9715	5.36241	5.02979	5.26041	5.48807	5.14678	4.50203	5.24353	4.95965
Heat shock protein HSP 90-alpha	HSP90AA1	5.3427	5.87765	5.68659	5.34996	5.56495	5.50995	5.12463	5.85568	5.59129
Tyrosine-protein kinase Lyn	LYN	5.14361	4.91448	3.63423	3.80436	0	3.76394	0	0	0
Annexin A6	ANXA6	6.1962	6.43921	5.91372	6.18772	6.22261	5.9395	5.59003	5.92646	5.63642
Corticosteroid-binding globulin	SERPINA6	6.46959	6.55436	6.74898	6.69791	6.74898	6.74533	6.46538	6.70904	6.57349
4F2 cell-surface antigen heavy chain	SLC3A2	5.65598	5.77454	5.38632	5.71479	5.55311	4.87895	4.16542	5.15308	4.30079
Heat shock protein HSP 90-beta	HSP90AB1	5.85437	6.39231	6.12872	6.15679	6.13258	6.15866	5.87226	6.32903	5.96148
Monocyte differentiation antigen CD14;Monocyte differentiation antigen CD14, urinary form;Monocyte differentiation antigen CD14, membrane-bound form	CD14	6.42118	6.84211	6.62291	6.51558	6.83756	6.69105	6.48899	6.8937	6.73738
Receptor-type tyrosine-protein phosphatase C	PTPRC	6.1174	6.33112	5.95653	6.04755	6.11873	5.82202	5.08433	5.95633	5.2449
U2 small nuclear ribonucleoprotein B	SNRPB2	0	3.29032	4.6604	4.15128	4.40205	4.83349	4.21938	3.86816	4.54178
Low affinity immunoglobulin gamma Fc region receptor III-A	FCGR3A	4.65176	5.15809	5.38805	5.07383	5.21964	5.35856	5.08508	5.29442	5.26295
Vimentin	VIM	5.73656	6.07936	5.50788	5.68073	5.89921	5.7205	5.28126	5.74875	5.52808
Alpha-2-antiplasmin	SERPINF2	6.1038	6.23578	6.53595	6.3934	6.31844	6.43188	6.30235	6.23035	6.39012
40S ribosomal protein S17	RPS17	4.31696	4.79334	4.11932	4.03838	4.99167	4.6629	4.54954	5.44857	4.85819
Guanine nucleotide-binding protein G(k) subunit alpha	GNAI3	5.40495	5.76894	4.55433	4.35369	4.98387	4.01022	3.17351	5.13631	0
Annexin A5	ANXA5	4.87931	4.73142	5.13181	5.38303	5.00992	4.90333	4.46636	4.78508	4.72426
40S ribosomal protein SA	RPSA	6.60697	6.74059	6.31218	6.26785	6.47441	6.65429	6.53526	6.75318	6.62811
Signal recognition particle 19 kDa protein	SRP19	3.78276	4.12778	0	0	2.98269	0	0	0	0
Glutathione S-transferase P	GSTP1	5.82308	6.13245	5.38063	5.78796	5.65455	5.55011	5.24778	5.71976	5.33371
CD48 antigen	CD48	5.49014	5.81017	5.3154	5.60479	5.63078	5.284	4.94719	5.38434	5.05729
Galectin-1	LGALS1	6.2464	6.52244	6.48712	6.37346	6.35744	6.3479	6.35711	5.65955	6.46168
High mobility group protein B1;Putative high mobility group protein B1-like 1	HMGB1;HMGB1P1	3.98357	4.36661	4.28652	4.81573	4.92227	4.61369	4.52195	4.66914	4.4138
2,3-cyclic-nucleotide 3-phosphodiesterase	CNP	4.41511	5.07867	4.36099	4.46246	4.81138	4.0197	0	4.74225	4.44202
Platelet-derived growth factor receptor beta	PDGFRB	5.2757	5.36696	5.31796	5.33266	5.30146	5.14073	5.14662	4.98683	5.19468
Dihydrolipoyl dehydrogenase, mitochondrial	DLD	4.69938	4.51208	0	0	0	0	0	0	0
Heterogeneous nuclear ribonucleoprotein A1;Heterogeneous nuclear ribonucleoprotein A1, N-terminally processed;Heterogeneous nuclear ribonucleoprotein A1-like 2	HNRNPA1;HNRNPA1L2	5.12946	4.74971	4.36756	4.68256	4.70159	4.70041	4.25681	4.52077	4.64346
U2 small nuclear ribonucleoprotein A	SNRPA1	4.67189	4.99908	4.79922	4.62039	5.26399	3.87669	4.12392	5.46672	4.10144
Tyrosine-protein kinase Fgr	FGR	6.06303	5.75821	6.15978	6.20515	5.86333	5.21814	6.22745	5.48513	6.15872
Poly [ADP-ribose] polymerase 1	PARP1	3.7055	4.29596	0	0	4.49755	4.35841	0	4.9541	4.51813
Leukotriene A-4 hydrolase	LTA4H	3.78176	4.09121	3.72629	3.90202	4.30634	4.12901	3.61587	4.37199	3.9434
Fructose-bisphosphate aldolase C	ALDOC	0	4.96963	4.23292	4.39131	5.46987	4.22147	0	5.48256	0
Complement C4-A;Complement C4 beta chain;Complement C4-A alpha chain;C4a anaphylatoxin;C4b-A;C4d-A;Complement C4 gamma chain	C4A	0	0	4.84193	0	4.60527	4.74103	4.71321	4.95665	4.4982
Complement C4-B;Complement C4 beta chain;Complement C4-B alpha chain;C4a anaphylatoxin;C4b-B;C4d-B;Complement C4 gamma chain	C4B	6.00629	6.30978	6.11707	5.97059	6.22175	6.23063	5.85019	6.27184	6.22675
Histone H2A.V;Histone H2A.Z	H2AFV;H2AFZ	3.50757	5.76593	4.87813	4.21176	6.07878	4.42807	3.41754	5.99163	4.62289
Histone H2A type 1-J;Histone H2A type 1-H;Histone H2A.J;Histone H2A type 1-D;Histone H2A type 1	HIST1H2AJ;HIST1H2AH;H2AFJ;HIST1H2AD;HIST1H2AG	6.63733	7.33738	6.64993	6.70919	7.38534	6.77184	6.52655	7.60451	6.65795
Splicing factor U2AF 26 kDa subunit;Splicing factor U2AF 35 kDa subunit	U2AF1L4;U2AF1	4.16489	4.14731	4.44423	4.74216	0	4.38867	4.22097	4.14076	4.43178
		5.51284	6.07631	5.43998	5.10192	5.83736	5.25588	5.16557	6.07357	5.42446
Ig lambda-6 chain C region	IGLC6	6.34445	6.7568	6.53639	6.44511	6.82063	6.61896	6.64244	6.97987	6.72713
		6.22678	6.49646	5.14693	5.25936	5.9486	4.31551	5.02971	6.06748	5.02189
Granzyme B	GZMB	6.16498	6.15564	6.10755	6.37616	6.39377	6.05362	6.02995	6.14013	5.89119
C-C motif chemokine 3;MIP-1-alpha(4-69);C-C motif chemokine 3-like 1;LD78-beta(3-70);LD78-beta(5-70)	CCL3;CCL3L1	4.78044	5.85326	4.13972	0	4.84945	3.82487	3.71	5.28664	0
HLA class I histocompatibility antigen, Cw-7 alpha chain	HLA-C	5.75645	5.70239	5.45237	5.57193	5.54482	5.03294	4.47624	5.13849	4.99765
Mast/stem cell growth factor receptor Kit	KIT	5.10813	5.08171	5.30339	5.30899	5.27621	5.31639	5.3249	5.21248	5.39952
60 kDa heat shock protein, mitochondrial	HSPD1	4.83627	5.46031	4.8201	4.90762	4.98854	4.79406	4.00402	4.78259	0
Clusterin;Clusterin beta chain;Clusterin alpha chain	CLU	4.79989	5.64764	4.7996	4.8529	5.41522	5.18859	5.14897	5.77672	5.3297
Growth hormone receptor;Growth hormone-binding protein	GHR	4.59444	4.9245	4.35102	4.71813	4.72838	4.70821	4.57426	4.64644	4.16735
78 kDa glucose-regulated protein	HSPA5	5.66618	5.59814	5.11488	5.06532	5.20137	4.99465	4.45186	5.58908	4.94699
Heat shock cognate 71 kDa protein	HSPA8	6.23972	6.43302	6.13605	6.12441	6.27024	6.17231	6.06685	6.42773	6.24475
Solute carrier family 2, facilitated glucose transporter member 1	SLC2A1	5.15039	5.69695	4.78995	5.24007	5.37654	4.21614	4.48243	5.2742	4.69184
Solute carrier family 2, facilitated glucose transporter member 3;Solute carrier family 2, facilitated glucose transporter member 14	SLC2A3;SLC2A14	4.17249	4.42326	3.72791	4.37389	4.2769	3.55199	0	4.27685	0
Protein 4.1	EPB41	0	4.45454	4.47784	4.67336	4.60517	0	0	0	0
Uridine 5-monophosphate synthase;Orotate phosphoribosyltransferase;Orotidine 5-phosphate decarboxylase	UMPS	4.7736	4.97587	4.40732	3.94871	3.88679	0	4.2145	4.55108	4.56571
Pyruvate dehydrogenase E1 component subunit beta, mitochondrial	PDHB	5.12992	5.65094	5.0329	4.77054	5.32457	4.74153	4.28769	5.2163	0
Integrin alpha-M	ITGAM	4.20626	3.67778	4.01937	4.1577	3.42015	4.13912	0	0	2.71999
Glycogen phosphorylase, brain form	PYGB	4.94915	5.04759	4.84207	4.83594	4.90187	5.05584	4.75361	4.85758	5.08088
Ras-related protein Ral-A	RALA	3.88341	4.95923	0	4.18763	0	0	0	0	0
Ras-related protein Ral-B	RALB	4.56832	4.87416	3.38003	4.11608	4.13459	3.36418	0	4.05227	3.28133
Lysosome-associated membrane glycoprotein 1	LAMP1	0	0	4.47618	4.47769	5.03842	3.97715	0	4.80735	0
DNA topoisomerase 1	TOP1	3.66016	5.24961	4.0893	4.13335	5.34068	4.81715	3.98156	5.55611	4.73546
DNA topoisomerase 2-alpha	TOP2A	5.20772	5.21474	5.50901	5.461	5.58767	5.5492	4.73414	5.40579	5.23009
Glucose-6-phosphate 1-dehydrogenase	G6PD	5.56908	5.97998	6.1088	6.11381	6.00381	5.73892	5.50556	5.94588	5.82281
C-1-tetrahydrofolate synthase, cytoplasmic;Methylenetetrahydrofolate dehydrogenase;Methenyltetrahydrofolate cyclohydrolase;Formyltetrahydrofolate synthetase;C-1-tetrahydrofolate synthase, cytoplasmic, N-terminally processed	MTHFD1	5.33389	5.86955	5.42812	5.17707	5.56723	5.09809	4.44328	5.55133	5.38924
Cholesteryl ester transfer protein	CETP	0	3.65804	4.061	4.85023	4.77437	3.95818	3.97424	4.47576	3.92547
Alcohol dehydrogenase class-3	ADH5	0	4.32387	4.12084	4.39085	4.52337	4.12988	3.96005	3.70375	3.96367
Ribose-phosphate pyrophosphokinase 2	PRPS2	0	4.58835	0	0	4.30623	0	0	4.55599	3.25479
Polyadenylate-binding protein 1;Polyadenylate-binding protein 3;Polyadenylate-binding protein 4	PABPC1;PABPC3;PABPC4	5.03659	5.09615	5.12503	5.1184	4.72219	4.67854	4.5729	5.03007	4.99271
Proliferating cell nuclear antigen	PCNA	4.39141	5.52937	4.90197	4.23167	5.08508	4.41556	4.32588	5.47716	5.36178
Collagen alpha-1(VI) chain	COL6A1	3.83273	4.58724	4.23035	3.56366	4.31532	4.30222	4.15761	4.60023	4.19885
Collagen alpha-3(VI) chain	COL6A3	4.29234	4.98254	4.95645	4.64375	5.11089	4.65856	4.43804	4.90588	4.38057
Inosine-5-monophosphate dehydrogenase 2	IMPDH2	5.22279	5.33118	5.2033	5.40195	5.082	5.19044	5.11704	4.85678	5.27887
Prolactin-inducible protein	PIP	4.91006	4.52492	4.91869	5.43751	5.11694	5.40379	5.43361	5.18503	5.2164
Granzyme A	GZMA	5.47066	5.66935	5.11428	5.83686	5.86574	4.99318	5.40317	5.89785	4.60142
Angiotensin-converting enzyme;Angiotensin-converting enzyme, soluble form	ACE	5.16394	5.45611	5.73023	5.71639	5.66696	5.56467	5.23267	5.42078	5.26257
Cadherin-1;E-Cad/CTF1;E-Cad/CTF2;E-Cad/CTF3	CDH1	5.38371	5.8833	5.21595	5.19595	5.6192	5.459	5.19126	5.93096	5.41928
Xaa-Pro dipeptidase	PEPD	6.5908	6.48244	6.25293	6.25227	6.45561	6.49075	6.49464	6.41231	6.47116
X-ray repair cross-complementing protein 6	XRCC6	5.41425	5.35845	5.36509	5.3272	5.23759	5.58861	5.12801	5.66801	5.39967
X-ray repair cross-complementing protein 5	XRCC5	4.16605	5.15691	5.36271	5.19226	4.64742	5.32154	4.39704	5.37031	4.97229
Interferon-induced transmembrane protein 1;Interferon-induced transmembrane protein 2;Interferon-induced transmembrane protein 3	IFITM1;IFITM2;IFITM3	4.17111	4.39215	0	3.7186	3.74772	3.68804	0	0	0
Lysosome-associated membrane glycoprotein 2	LAMP2	4.86701	5.39275	4.94707	4.15697	5.04649	4.1067	0	4.91172	3.85671
Ribonuclease inhibitor	RNH1	4.38425	5.25857	4.68244	4.27772	4.18605	4.11774	3.99764	4.75584	4.45945
Neural cell adhesion molecule 1	NCAM1	5.18896	5.19287	4.48639	4.90665	5.04108	4.39902	3.55122	4.85246	3.74269
Intercellular adhesion molecule 2	ICAM2	4.32877	0	4.63106	4.16699	4.52871	4.52051	4.21635	4.47686	0
Integrin alpha-4	ITGA4	4.8758	5.70598	5.642	5.59353	5.87038	5.41374	4.71858	5.47023	4.71488
Elongation factor 2	EEF2	6.17696	6.27126	6.35889	6.28995	6.34386	6.21903	5.98345	6.12633	6.08379
Protein disulfide-isomerase A4	PDIA4	4.77718	5.14107	0	4.03806	5.04391	0	0	4.53759	0
Carcinoembryonic antigen-related cell adhesion molecule 1	CEACAM1	4.98213	5.5216	5.0425	5.11846	5.27823	4.82236	4.04446	4.98818	4.19923
Translationally-controlled tumor protein;TPT1-like protein	TPT1	3.10209	5.01106	0	0	0	0	0	0	0
Plastin-2	LCP1	5.85446	6.33578	5.91095	6.15002	6.17452	5.7947	5.53992	5.93084	5.50523
Acylamino-acid-releasing enzyme	APEH	4.67124	4.67828	0	3.94503	4.44915	4.18557	0	4.59255	4.36622
L-selectin	SELL	5.01284	5.01355	0	5.2159	4.88081	5.30337	5.23681	5.52929	5.451
Macrophage migration inhibitory factor	MIF	4.30462	5.13637	4.35276	3.71083	4.13726	4.77191	4.81363	5.05732	4.50146
CD99 antigen	CD99	4.47508	4.72284	0	0	0	0	0	3.70203	3.61098
Perforin-1	PRF1	5.28974	5.78163	4.87929	4.65735	5.74697	4.72399	5.21447	5.78428	4.71261
Farnesyl pyrophosphate synthase	FDPS	4.42875	4.10975	4.28319	4.58731	4.26276	4.18537	3.74441	3.87789	4.09377
Alcohol dehydrogenase [NADP(+)]	AKR1A1	0	0	0	4.56867	4.1867	4.806	4.69707	4.78552	0
Pyruvate kinase PKM	PKM	6.87745	7.18758	6.9773	6.96797	7.07766	6.84746	6.82724	7.12182	6.75126
Endoplasmin	HSP90B1	4.45105	5.46383	4.52573	4.75124	4.49546	4.76453	0	4.80507	4.2901
G2/mitotic-specific cyclin-B1	CCNB1	5.08232	5.19824	5.09906	5.07	5.15455	4.90138	5.03052	5.04941	5.06062
Small nuclear ribonucleoprotein-associated protein N;Small nuclear ribonucleoprotein-associated proteins B and B	SNRPN;SNRPB	0	0	4.65443	4.59272	4.8839	4.5977	4.20817	4.46004	4.48406
Heterogeneous nuclear ribonucleoprotein L	HNRNPL	3.74896	4.80106	3.9033	4.62494	4.69244	4.47939	4.36577	4.78071	4.79639
Aspartate--tRNA ligase, cytoplasmic	DARS	5.54574	5.85082	5.73202	5.51096	5.87422	5.74258	5.3375	5.7025	5.57847
Junction plakoglobin	JUP	0	0	0	0	0	0	3.48783	4.80835	0
Glutamine synthetase	GLUL	4.52514	4.34284	4.32504	0	4.21397	4.17243	0	3.7427	4.30912
Aldose reductase	AKR1B1	4.1769	4.22546	5.23014	5.35046	5.16134	5.42619	4.7869	4.15069	4.93903
Aminopeptidase N	ANPEP	6.10554	6.24583	6.19287	6.156	6.1745	6.06521	6.01582	6.13296	6.19393
Poliovirus receptor	PVR	5.29108	5.10092	5.41159	5.49545	5.48511	5.14032	5.07976	5.02816	5.5537
Ras-related C3 botulinum toxin substrate 2;Ras-related C3 botulinum toxin substrate 1	RAC2;RAC1	5.99959	6.02877	5.72819	5.78438	5.9044	5.7938	5.62052	5.64703	5.60282
Carboxypeptidase N catalytic chain	CPN1	5.99264	6.24507	6.11833	6.15815	6.19573	6.12483	6.13459	6.1707	6.17272
Beta-1,4-galactosyltransferase 1;Lactose synthase A protein;N-acetyllactosamine synthase;Beta-N-acetylglucosaminylglycopeptide beta-1,4-galactosyltransferase;Beta-N-acetylglucosaminyl-glycolipid beta-1,4-galactosyltransferase;Processed beta-1,4-galactosyltransferase 1	B4GALT1	5.22305	5.03699	5.4628	5.40547	5.22837	5.45125	5.13796	5.35913	5.0944
Ezrin	EZR	5.80199	5.77378	5.38973	5.70882	5.7106	5.17327	3.84651	5.44546	4.54834
Nucleoside diphosphate kinase A	NME1	4.81614	4.85781	4.49241	4.63696	4.60873	4.74861	4.4935	4.5256	4.17499
NAD(P)H dehydrogenase [quinone] 1	NQO1	4.1411	0	4.29493	4.28147	4.43823	4.07918	4.19978	4.41476	4.18859
40S ribosomal protein S2	RPS2	5.35203	5.60422	5.55994	5.47868	5.94265	5.42035	5.09778	5.65732	5.34199
Replication protein A 32 kDa subunit	RPA2	4.08005	3.90473	4.4216	4.52894	4.64401	4.5914	4.25103	3.71469	4.41132
CD44 antigen	CD44	5.39095	5.48379	5.15646	5.02755	5.17202	4.91044	4.96932	5.07302	4.9134
Histone H2AX;Histone H2A type 1-A	H2AFX;HIST1H2AA	4.96088	6.15942	4.91768	5.11096	6.69195	5.28271	4.73598	6.61304	4.99658
Leukosialin	SPN	4.6794	5.09381	3.83752	0	4.5633	3.96002	0	4.782	3.37528
Carbonyl reductase [NADPH] 1;Carbonyl reductase [NADPH] 3	CBR1;CBR3	3.463	3.89665	3.83429	3.93833	4.64101	0	0	4.55901	0
Histone H1.5	HIST1H1B	4.61162	5.7709	0	0	6.09538	0	0	6.78998	0
Histone H1.3;Histone H1.4	HIST1H1D;HIST1H1E	4.89627	5.8286	0	3.84207	5.63317	0	0	6.36209	0
Methylated-DNA--protein-cysteine methyltransferase	MGMT	3.6874	3.495	4.36581	4.03003	4.55346	4.63104	3.99704	4.04226	4.52096
Fumarylacetoacetase	FAH	5.69038	5.57002	5.72068	5.62944	5.53156	5.7911	5.22376	5.5929	5.52511
Stathmin	STMN1	5.38646	5.05142	4.71234	4.86965	4.81763	4.26555	4.16602	4.61047	4.03543
Aspartate aminotransferase, cytoplasmic	GOT1	4.77492	5.16095	4.73939	4.94896	5.2112	4.92098	4.89218	5.08707	4.9286
Integrin alpha-2	ITGA2	0	4.54035	4.43222	4.11955	4.45025	4.4037	4.31635	0	4.72913
CTP synthase 1	CTPS1	5.02563	5.17638	5.15079	4.61386	4.93754	5.17826	4.72994	5.39634	4.94224
Endoglin	ENG	4.76655	5.28713	5.01444	5.11025	5.10792	4.7975	4.71425	5.35668	4.93703
Probable ATP-dependent RNA helicase DDX5	DDX5	4.60023	5.30406	5.22037	3.48997	5.21548	5.18353	4.78365	5.3594	4.90251
26S protease regulatory subunit 6A	PSMC3	4.96185	5.3539	4.97273	4.61065	5.15195	5.22282	4.98953	4.89333	5.03052
T-complex protein 1 subunit alpha	TCP1	5.76311	6.16355	5.79145	5.87088	5.85998	5.81767	5.43567	5.86498	5.51084
Tyrosine-protein phosphatase non-receptor type 1	PTPN1	4.38176	4.67272	4.36946	4.15558	4.054	4.11797	0	4.51151	4.26818
60S ribosomal protein L7	RPL7	4.89561	5.6375	4.86714	5.16155	5.5215	4.87386	3.92479	5.30606	4.60666
60S ribosomal protein L17	RPL17	4.65975	4.55	3.89194	4.1438	4.0026	0	0	4.94217	0
Phosphoglycerate mutase 1	PGAM1	5.55062	5.88708	5.56058	5.66023	5.785	5.58015	5.56513	5.95823	5.71584
Regulator of chromosome condensation	RCC1	4.66363	4.49794	3.92838	3.51624	3.76724	3.75756	3.7606	3.89026	3.80972
DNA ligase 1	LIG1	0	4.02222	4.50621	4.31595	4.10534	4.0924	3.32679	3.99957	4.03619
Hexokinase-1	HK1	3.56571	4.25373	4.38963	4.67349	3.89474	4.30488	3.81427	3.8266	4.02751
Inactive gamma-glutamyltranspeptidase 2;Gamma-glutamyltranspeptidase 1;Gamma-glutamyltranspeptidase 1 heavy chain;Gamma-glutamyltranspeptidase 1 light chain	GGT2;GGT1	4.45375	4.39575	3.86133	3.75335	4.28894	4.4054	0	4.16301	4.01182
Spermidine synthase	SRM	0	4.41971	4.98468	4.88358	5.30399	5.12733	4.38826	5.46112	4.90792
Alpha-1-acid glycoprotein 2	ORM2	6.48949	6.83889	6.75003	6.68339	6.86211	6.79526	6.70885	7.11146	6.79862
Thymidine phosphorylase	TYMP	4.97031	4.21093	5.30309	5.20156	4.39723	5.2394	4.90126	4.07566	4.87363
HLA class II histocompatibility antigen, DP alpha 1 chain	HLA-DPA1	0	3.96547	0	2.99652	4.32091	0	0	3.99481	0
Eukaryotic translation initiation factor 2 subunit 2	EIF2S2	0	0	4.33939	3.98026	4.09107	4.07624	4.30157	0	4.34737
Annexin A7	ANXA7	4.96878	5.02869	3.54256	0	4.51865	4.1013	0	4.75585	0
Arachidonate 5-lipoxygenase-activating protein	ALOX5AP	0	0	0	4.39698	0	3.20693	0	0	0
Tumor necrosis factor receptor superfamily member 1B;Tumor necrosis factor receptor superfamily member 1b, membrane form;Tumor necrosis factor-binding protein 2	TNFRSF1B	0	4.38214	0	0	4.49478	0	3.09694	4.53772	0
Interferon-induced GTP-binding protein Mx1;Interferon-induced GTP-binding protein Mx1, N-terminally processed	MX1	5.40676	5.8325	5.72841	5.60205	5.64102	5.74272	5.56884	5.83365	5.59461
Proteasome subunit beta type-1	PSMB1	4.88894	4.9932	5.11833	5.09992	4.77317	5.126	5.29057	5.17984	5.54813
Cytochrome c oxidase subunit 5A, mitochondrial	COX5A	4.14248	4.1461	4.3834	4.47886	3.97679	0	4.01267	3.73585	4.08877
Integrin alpha-L	ITGAL	6.29776	6.55926	5.93664	5.98529	6.12571	5.61407	5.07041	5.86787	5.46207
Integrin alpha-X	ITGAX	0	4.19714	3.94505	4.70685	4.78239	4.44329	0	4.23264	0
Mimecan	OGN	4.569	4.852	5.16536	5.08429	4.95594	5.21264	4.59794	4.67412	4.71359
V-type proton ATPase subunit C 1	ATP6V1C1	0	3.82458	4.42578	4.3091	4.46719	4.32267	0	0	4.00436
Cysteine and glycine-rich protein 1	CSRP1	3.85658	4.4634	3.89258	3.99229	4.42849	3.40948	3.09458	3.979	3.40485
Filamin-A	FLNA	4.25314	5.04423	0	3.86807	4.32145	0	3.76991	4.48097	0
Voltage-dependent anion-selective channel protein 1	VDAC1	4.78295	4.6338	3.78182	4.84488	4.46938	4.04798	3.52767	3.51836	3.43932
Protein-L-isoaspartate(D-aspartate) O-methyltransferase	PCMT1	4.72133	4.52964	4.55425	4.40608	4.97814	3.83167	3.69097	4.78877	2.93987
rRNA 2-O-methyltransferase fibrillarin	FBL	3.98414	4.65844	4.37462	0	4.2411	0	0	0	0
Trifunctional purine biosynthetic protein adenosine-3;Phosphoribosylamine--glycine ligase;Phosphoribosylformylglycinamidine cyclo-ligase;Phosphoribosylglycinamide formyltransferase	GART	4.55349	4.24306	4.46356	4.62656	4.37909	4.44215	3.80318	0	4.26281
Putative tenascin-XA;Tenascin-X	TNXA;TNXB	0	3.79123	0	0	4.55228	3.46784	0	4.6479	4.71487
Multifunctional protein ADE2;Phosphoribosylaminoimidazole-succinocarboxamide synthase;Phosphoribosylaminoimidazole carboxylase	PAICS	3.82565	4.69121	5.11869	4.18469	4.47683	4.49031	3.98767	4.90596	3.99117
Ubiquitin-like modifier-activating enzyme 1	UBA1	6.07846	6.31205	5.85327	5.96262	6.1926	6.06692	5.94147	6.38954	6.05983
Nucleoside diphosphate kinase B;Putative nucleoside diphosphate kinase	NME2;NME2P1	4.40161	4.70269	4.33852	4.64582	4.18622	3.90292	4.72669	0	0
Heterogeneous nuclear ribonucleoproteins A2/B1	HNRNPA2B1	4.23702	4.44988	5.08001	5.11207	5.09778	3.54764	0	4.67913	0
Cytochrome b-c1 complex subunit 2, mitochondrial	UQCRC2	4.14433	4.2184	0	3.14734	3.02024	0	0	0	0
Granulysin	GNLY	4.52173	5.46574	4.77537	4.60395	5.48421	5.29363	4.43635	6.05721	5.3308
Carboxypeptidase N subunit 2	CPN2	6.60699	6.65228	6.8455	6.6246	6.82756	6.76065	6.51331	6.70256	6.66276
Integrin alpha-6;Integrin alpha-6 heavy chain;Integrin alpha-6 light chain;Processed integrin alpha-6	ITGA6	5.17941	4.54675	4.67841	4.92525	5.2826	4.85701	3.8565	5.12901	4.31197
Splicing factor, proline- and glutamine-rich	SFPQ	5.16074	4.98485	4.79899	4.02833	5.14541	5.03431	4.62205	5.11534	5.04739
Tubulin gamma-2 chain;Tubulin gamma-1 chain	TUBG2;TUBG1	0	3.96626	3.86286	4.56566	4.29513	4.89728	4.58695	4.22719	4.44982
NAD-dependent malic enzyme, mitochondrial	ME2	4.10133	4.03631	4.97515	4.19156	4.66695	4.72161	4.12415	4.17298	4.52359
Tryptophan--tRNA ligase, cytoplasmic;T1-TrpRS;T2-TrpRS	WARS	5.09583	4.95027	5.25251	5.36545	5.25047	5.2742	4.9693	5.02094	5.39667
40S ribosomal protein S3	RPS3	5.48818	6.25037	5.9731	5.34398	6.20585	5.97342	4.95472	6.15155	5.4425
Tyrosine-protein kinase JAK1	JAK1	0	4.9922	0	2.92943	4.64084	0	0	4.13261	0
Receptor-type tyrosine-protein phosphatase epsilon	PTPRE	4.40465	0	0	0	0	0	4.06681	3.23702	0
Receptor-type tyrosine-protein phosphatase gamma	PTPRG	4.99665	4.43672	4.72256	4.71134	4.87865	4.89943	4.74488	4.94693	4.94592
Adenosylhomocysteinase	AHCY	5.27884	5.50245	5.54245	5.43781	5.38989	5.27386	4.9924	5.35098	5.38673
Cofilin-1	CFL1	5.89134	5.98352	5.72452	5.99309	5.93446	5.46127	5.20734	5.85892	5.36054
Factor VIII intron 22 protein	F8A1	4.86844	4.66742	4.30294	4.3853	4.57828	4.58181	4.52648	4.41661	4.31519
Plasma membrane calcium-transporting ATPase 4;Plasma membrane calcium-transporting ATPase 1	ATP2B4;ATP2B1	5.64722	5.79079	5.11354	4.9478	5.50588	4.57414	4.06303	5.13082	4.13865
Elongation factor 1-beta	EEF1B2	5.25268	5.23017	4.81059	5.09402	5.28296	0	0	0	4.55979
Cyclin-dependent kinase 2	CDK2	0	0	4.28285	4.55193	4.04383	4.27825	4.02653	3.31725	3.45852
DNA replication licensing factor MCM3	MCM3	4.65511	5.12166	4.5219	0	4.97864	4.74512	0	5.22389	4.89814
Zinc-alpha-2-glycoprotein	AZGP1	5.70111	5.84941	5.8123	5.55787	6.1422	5.8902	5.77569	6.3376	5.91444
40S ribosomal protein S12	RPS12	5.21619	5.44652	5.30436	5.17733	5.6072	5.25062	4.89409	5.61978	5.2273
Tumor necrosis factor receptor superfamily member 6	FAS	4.71003	5.10714	4.50782	4.74881	4.89614	4.30649	3.69403	4.68918	0
Proteasome subunit alpha type-1	PSMA1	5.30224	5.51826	5.37911	5.42663	5.35974	5.37951	5.3995	5.80048	5.11264
Proteasome subunit alpha type-2	PSMA2	5.53845	5.67648	5.63901	5.88098	5.93527	5.97056	5.9581	5.81265	6.14417
Proteasome subunit alpha type-3	PSMA3	5.37914	5.52157	4.29756	4.77291	5.26658	5.12074	5.59825	5.707	5.62348
Proteasome subunit alpha type-4	PSMA4	4.91211	5.23505	5.0515	4.67225	5.52833	5.37234	5.13284	5.3133	4.68853
Integrin beta-7	ITGB7	5.18642	5.61829	4.93721	4.65243	5.08167	4.67866	4.31931	5.12509	4.50092
Moesin	MSN	6.53718	6.59329	6.15616	6.42529	6.32954	6.09906	5.75734	6.16017	5.66902
Probable ATP-dependent RNA helicase DDX6	DDX6	4.73616	5.02918	5.063	4.96777	5.0447	5.23127	5.11307	4.83974	5.16289
High mobility group protein B2	HMGB2	4.4593	4.37581	0	0	4.17869	0	0	4.44478	0
Polypyrimidine tract-binding protein 1	PTBP1	3.85569	0	3.95073	4.55824	3.83739	4.1653	0	0	0
Threonine--tRNA ligase, cytoplasmic	TARS	0	4.9056	4.70101	4.76121	3.33298	4.73996	0	4.71458	4.43611
Valine--tRNA ligase	VARS	5.59667	5.83076	5.15591	5.17658	5.73074	5.62991	5.31867	5.80862	5.53464
Elongation factor 1-gamma	EEF1G	6.07965	6.38398	6.43648	6.53954	6.57389	6.51067	6.33417	6.58327	6.47292
NKG2-A/NKG2-B type II integral membrane protein	KLRC1	4.45146	3.78014	4.13915	4.3618	3.65788	3.77996	0	0	0
Ciliary neurotrophic factor receptor subunit alpha	CNTFR	5.19008	5.16915	4.92368	4.71133	4.77979	4.87457	4.60978	4.94958	4.90022
Erythrocyte band 7 integral membrane protein	STOM	5.12146	5.69993	5.15915	5.09219	5.65011	5.2419	4.72108	5.43072	4.90583
Serum paraoxonase/arylesterase 1	PON1	4.9988	5.65442	5.36899	5.13379	5.08554	5.29175	5.07232	5.6871	5.04778
14-3-3 protein theta	YWHAQ	4.11846	5.34376	4.75589	4.94414	4.98467	4.35938	4.5142	4.63344	4.29616
Dipeptidyl peptidase 4;Dipeptidyl peptidase 4 membrane form;Dipeptidyl peptidase 4 soluble form	DPP4	5.81073	6.00307	6.19943	6.20112	6.24573	6.21643	6.03068	6.12652	6.1351
Replication protein A 70 kDa DNA-binding subunit;Replication protein A 70 kDa DNA-binding subunit, N-terminally processed	RPA1	4.98986	5.09559	5.07394	5.67865	4.98592	4.84528	4.82033	5.21216	4.84007
Deoxycytidine kinase	DCK	3.77788	5.03218	3.82013	4.66395	5.40336	4.87663	0	4.95781	0
CAD protein;Glutamine-dependent carbamoyl-phosphate synthase;Aspartate carbamoyltransferase;Dihydroorotase	CAD	4.55654	4.67518	4.22324	4.59261	4.66919	3.83487	0	4.33772	0
Calreticulin	CALR	5.58145	5.69992	4.89374	5.35274	5.25186	4.80305	4.07639	4.97079	4.56597
Calnexin	CANX	5.03169	5.37414	3.94627	3.53821	4.34301	0	0	4.41963	2.93369
Interleukin-1 receptor type 2;Interleukin-1 receptor type 2, membrane form;Interleukin-1 receptor type 2, soluble form	IL1R2	0	4.40734	4.58235	4.59582	4.33082	4.62686	4.64345	4.1614	3.95137
Phosphatidylinositol 3-kinase regulatory subunit alpha	PIK3R1	3.95093	0	0	4.42402	4.19824	4.45116	0	3.45494	0
Proteasome subunit beta type-8	PSMB8	5.69489	5.55687	5.46693	5.35873	5.74774	5.67164	5.92233	5.81399	5.85857
Proteasome subunit beta type-9	PSMB9	4.77087	5.0447	5.19604	5.04068	5.07507	5.10701	5.25806	4.94093	5.2642
Proteasome subunit alpha type-5	PSMA5	5.41819	5.6329	5.6644	5.62052	5.66013	5.66582	5.76194	5.95059	5.54569
Proteasome subunit beta type-4	PSMB4	0	4.31902	4.30852	4.14464	0	0	4.15824	4.32189	4.49545
Proteasome subunit beta type-5	PSMB5	3.40775	4.19918	4.30546	4.16143	4.16563	4.05983	4.41457	4.27393	4.45935
Mitogen-activated protein kinase 1;Mitogen-activated protein kinase 3	MAPK1;MAPK3	4.3052	4.44765	4.92369	4.80479	4.62321	4.69176	4.40574	4.4294	4.48633
Granulins;Acrogranin;Paragranulin;Granulin-1;Granulin-2;Granulin-3;Granulin-4;Granulin-5;Granulin-6;Granulin-7	GRN	0	0	3.82164	3.67398	0	4.36756	0	4.59451	0
Cytosol aminopeptidase	LAP3	6.49357	6.38482	6.67801	6.66281	6.5821	6.64099	6.54406	6.57551	6.45691
ADP-ribosyl cyclase/cyclic ADP-ribose hydrolase 1	CD38	6.11424	6.06554	5.83596	5.98772	5.86515	5.67409	5.09191	5.22412	5.26295
Tripeptidyl-peptidase 2	TPP2	5.31735	5.31171	5.14479	5.01774	5.13564	4.95636	4.8093	5.46339	4.89785
Transketolase	TKT	4.61421	5.36524	4.66992	0	4.4989	4.23697	4.02877	5.13637	4.8029
Elongation factor 1-delta	EEF1D	4.65617	4.92543	4.1823	4.34641	4.83824	0	0	4.82027	4.33343
Peroxiredoxin-6	PRDX6	5.50277	5.4298	5.29367	5.42088	5.14504	5.26266	5.154	4.50211	5.28553
Flavin reductase (NADPH)	BLVRB	4.61346	4.28296	4.34575	4.28972	4.46365	4.28071	4.33155	4.75606	4.35782
Peroxiredoxin-5, mitochondrial	PRDX5	4.76562	4.82261	3.59237	0	4.48216	0	3.79474	4.39959	3.8228
60S ribosomal protein L12	RPL12	5.53213	5.97601	5.9575	5.66347	6.04108	5.77321	5.71862	6.04891	6.07074
Phosphatidylethanolamine-binding protein 1;Hippocampal cholinergic neurostimulating peptide	PEBP1	4.52608	4.94569	3.98354	3.53612	4.7039	4.11797	4.00497	4.45903	4.20887
Protein disulfide-isomerase A3	PDIA3	5.74316	5.8506	4.66177	4.69359	4.88119	4.59864	0	5.04273	0
Serine/threonine-protein phosphatase 2A 65 kDa regulatory subunit A alpha isoform	PPP2R1A	5.41116	5.62006	5.62367	5.65174	5.66528	5.47299	5.19123	5.32369	5.42893
Serine/threonine-protein phosphatase 2A 65 kDa regulatory subunit A beta isoform	PPP2R1B	4.17266	4.68187	4.13347	4.07372	4.94935	3.84416	4.0304	4.80258	4.00471
Glycylpeptide N-tetradecanoyltransferase 1	NMT1	4.64656	4.86629	4.9428	4.6187	4.65934	4.83715	4.52541	5.079	4.74195
Adenylosuccinate synthetase isozyme 2	ADSS	4.87258	4.66149	5.32004	4.46713	4.81821	0	4.17676	4.58294	4.39959
Tyrosine-protein kinase receptor UFO	AXL	4.23363	4.85384	0	0	4.63464	4.06688	4.09029	4.66642	4.48352
Adenylosuccinate lyase	ADSL	4.94698	4.84079	4.89787	4.9719	4.85778	4.85994	4.57171	4.223	4.05065
Sorcin	SRI	0	4.46617	4.69902	4.06677	4.72648	4.61963	4.51953	4.13558	4.07317
Leukocyte elastase inhibitor	SERPINB1	5.4637	5.21651	5.09771	5.20003	4.99926	4.98489	4.74899	4.80975	4.90148
Succinate dehydrogenase [ubiquinone] flavoprotein subunit, mitochondrial	SDHA	0	0	4.21253	4.29108	4.43104	4.57331	4.12551	3.98356	4.33068
Coronin-1A	CORO1A	5.84342	6.55722	5.61579	5.40454	6.18893	5.82075	5.65522	6.28517	5.97603
Rab GDP dissociation inhibitor alpha	GDI1	0	4.66443	0	4.30354	4.50889	0	0	4.84853	0
Protein S100-A7	S100A7	0	0	4.35965	4.33732	4.25525	0	4.55253	4.77271	4.80474
DnaJ homolog subfamily A member 1	DNAJA1	3.84866	4.78441	3.90598	0	3.939	0	0	0	0
Bifunctional purine biosynthesis protein PURH;Phosphoribosylaminoimidazolecarboxamide formyltransferase;IMP cyclohydrolase	ATIC	5.83515	6.00303	5.68101	5.49768	5.67418	5.63389	5.53699	5.91906	5.77798
Heterogeneous nuclear ribonucleoprotein H;Heterogeneous nuclear ribonucleoprotein H, N-terminally processed	HNRNPH1	4.10517	4.82586	0	3.83329	3.98887	0	2.99828	4.68248	4.6581
14-3-3 protein beta/alpha;14-3-3 protein beta/alpha, N-terminally processed	YWHAB	5.01703	5.22973	4.58932	5.1183	4.93732	4.65359	4.35708	5.02942	3.48626
14-3-3 protein sigma	SFN	4.66324	4.59004	0	4.4099	4.37411	3.74624	0	4.05007	3.52833
Stress-induced-phosphoprotein 1	STIP1	5.56891	5.01666	4.88321	5.04044	4.63359	0	4.07144	4.52569	4.39224
Protein S100-A11;Protein S100-A11, N-terminally processed	S100A11	3.98585	4.43119	4.20575	2.86239	0	0	0	3.94982	0
C-C chemokine receptor type 1	CCR1	3.52796	3.94843	0	3.51597	4.70615	0	0	0	0
Interferon-induced guanylate-binding protein 1	GBP1	4.81904	5.10476	4.80402	4.73098	4.80305	4.49681	4.33514	4.71853	0
Interferon-induced guanylate-binding protein 2	GBP2	5.64098	5.64891	5.09412	5.18489	5.58159	4.85078	5.00736	4.93788	4.76802
60S ribosomal protein L9	RPL9	5.20077	5.70024	5.48913	5.56687	5.6256	5.4824	5.34733	5.87714	5.33137
Lymphocyte-specific protein 1	LSP1	4.44129	4.98736	0	0	0	0	0	0	0
Deoxyuridine 5-triphosphate nucleotidohydrolase, mitochondrial	DUT	4.63227	4.77846	3.93919	0	0	0	0	0	3.28117
DNA replication licensing factor MCM4	MCM4	4.83161	4.53477	4.92061	4.95495	4.75236	4.69622	4.3963	3.9067	4.4504
DNA replication licensing factor MCM5	MCM5	5.25183	5.12516	5.06043	5.25474	5.38899	5.20994	4.98377	5.17964	4.98787
DNA replication licensing factor MCM7	MCM7	5.41809	5.53692	5.58999	5.57683	5.59273	5.74426	5.07295	5.45301	5.48606
Serine hydroxymethyltransferase, cytosolic	SHMT1	0	4.55543	0	0	4.37969	0	3.12795	4.76253	0
Serine hydroxymethyltransferase, mitochondrial	SHMT2	4.82856	4.84214	4.73715	4.95682	4.74607	5.07853	4.94453	4.85258	5.10309
Heat shock 70 kDa protein 4	HSPA4	6.59139	7.08593	6.97948	6.8262	0	4.01431	6.76084	5.09195	4.80432
Trypsin-3	PRSS3	5.01296	5.15697	4.80901	0	5.02678	0	0	0	0
Prohibitin	PHB	4.96915	4.93226	3.83544	4.32807	0	0	0	2.95006	0
Radixin	RDX	4.87824	4.74359	0	0	4.54064	0	0	0	0
Replication protein A 14 kDa subunit	RPA3	4.94126	5.56644	4.95409	5.32168	5.44772	5.1304	4.82283	5.1389	5.27219
Serum amyloid A-4 protein	SAA4	4.53852	5.40188	5.2349	5.07262	5.46842	5.45785	5.17067	5.06183	5.56777
Myosin-9	MYH9	6.40435	6.5215	6.17739	6.32498	6.32278	6.07103	5.92018	6.36892	6.0267
Coatomer subunit beta	COPB2	4.61811	4.96834	4.14326	3.97956	4.62991	4.47373	4.58645	4.51617	4.13893
Basigin	BSG	4.36109	5.38108	4.47793	4.72455	4.79276	4.26571	3.50341	3.77441	0
Insulin-like growth factor-binding protein complex acid labile subunit	IGFALS	5.47492	5.42583	5.44826	5.44857	5.65936	5.66883	5.37122	5.59844	5.4418
26S protease regulatory subunit 7	PSMC2	4.82801	5.28071	3.55297	4.19432	5.11651	4.78857	4.17391	5.06303	4.4192
Chitinase-3-like protein 1	CHI3L1	4.66022	4.67615	4.34641	0	4.67989	0	0	0	0
60S ribosomal protein L4	RPL4	4.46349	5.32033	5.06524	5.13053	5.58972	4.97268	4.1854	5.1889	4.9619
Phosphoglucomutase-1	PGM1	0	0	4.6299	4.80212	5.15764	4.61746	0	4.53959	3.81501
Serine/threonine-protein phosphatase PP1-gamma catalytic subunit	PPP1CC	5.18298	5.20572	5.29263	5.08106	5.03727	4.63474	0	0	0
Pigment epithelium-derived factor	SERPINF1	4.99152	5.17898	5.60306	5.58051	5.56139	5.68928	5.31201	5.45623	5.28589
Signal recognition particle 14 kDa protein	SRP14	5.10537	5.40352	5.0293	4.62809	4.61772	4.5985	0	5.40071	4.9673
Transgelin-2	TAGLN2	5.97066	6.2223	5.76885	5.98179	6.11853	5.89645	5.48015	6.05698	5.68016
Transaldolase	TALDO1	4.91043	4.82345	4.98407	5.01199	5.02731	5.10789	4.68538	5.1848	5.00962
V-type proton ATPase catalytic subunit A	ATP6V1A	0	0	0	3.93432	4.30248	4.06115	0	0	0
Stress-70 protein, mitochondrial	HSPA9	5.31975	5.13191	4.40715	0	4.27147	3.45814	0	4.60143	3.60768
Eukaryotic initiation factor 4A-III;Eukaryotic initiation factor 4A-III, N-terminally processed	EIF4A3	4.86767	4.97933	5.04072	4.97856	5.2589	5.19802	4.7734	5.17482	5.26259
40S ribosomal protein S19	RPS19	4.62263	5.3632	4.94837	4.76169	5.50235	4.75413	4.27887	5.313	4.6213
60S ribosomal protein L3	RPL3	4.70343	5.14641	4.21945	4.56805	5.22837	4.28174	3.77858	5.10377	3.74574
Flap endonuclease 1	FEN1	5.13159	0	0	0	4.69768	4.56807	0	5.17216	4.62695
Interleukin-6 receptor subunit beta	IL6ST	4.35091	4.5912	0	0	5.29312	5.48118	5.2052	5.25914	5.23598
Platelet glycoprotein V	GP5	3.77539	3.90614	4.30587	4.42974	4.05786	4.46148	0	3.7605	0
T-complex protein 1 subunit zeta	CCT6A	5.57872	5.91227	5.75458	5.90874	5.97627	5.92056	5.51639	5.60899	5.65043
Proteasome subunit beta type-10	PSMB10	5.32048	5.67315	4.98471	4.78766	5.43981	4.66159	4.81363	5.71898	4.94337
Ubiquitin carboxyl-terminal hydrolase 8	USP8	4.73353	4.79917	4.35017	3.97052	4.42462	4.11558	4.0282	4.42251	4.36065
Malate dehydrogenase, cytoplasmic	MDH1	5.35443	5.57357	4.84184	4.97767	5.06062	5.00651	5.09233	5.33784	4.95547
Malate dehydrogenase, mitochondrial	MDH2	5.80887	5.91303	5.61147	5.74331	5.81575	5.77783	5.75267	5.52648	5.78345
Eukaryotic translation initiation factor 2 subunit 3;Putative eukaryotic translation initiation factor 2 subunit 3-like protein	EIF2S3;EIF2S3L	4.89174	5.70852	4.78713	5.2655	5.40214	5.46804	5.48224	5.63794	5.54238
Prostaglandin-H2 D-isomerase	PTGDS	5.62811	5.98585	5.72199	5.40374	5.8762	5.35311	5.3763	6.18156	5.85423
Tyrosine-protein kinase CSK	CSK	4.98497	5.30535	4.90867	4.96662	4.91943	4.63286	4.32366	4.66891	0
Glycine--tRNA ligase	GARS	4.68919	4.60067	4.12087	3.84631	4.67213	4.38767	4.3167	4.90728	4.58959
Isoleucine--tRNA ligase, cytoplasmic	IARS	4.93905	4.89902	5.34048	5.2388	5.16817	5.37798	5.11548	5.03647	5.34916
Beta-centractin	ACTR1B	0	0	0	0	4.13723	4.27839	4.28506	0	0
Signal transducer and activator of transcription 1-alpha/beta	STAT1	5.34361	5.55519	5.11311	5.11032	5.43872	4.97706	4.83727	5.23256	4.86132
Superkiller viralicidic activity 2-like 2	SKIV2L2	4.54889	4.54137	4.88115	4.63231	4.71347	4.82444	4.4063	4.25945	4.62444
Epidermal growth factor receptor substrate 15	EPS15	4.66291	5.01961	4.62888	4.69342	4.69944	3.86855	0	4.13691	0
40S ribosomal protein S27	RPS27	5.07019	5.57868	5.03555	4.89521	5.38968	5.10796	4.88944	5.53097	5.05227
3-ketoacyl-CoA thiolase, mitochondrial	ACAA2	0	4.47606	3.77413	0	0	0	0	0	0
Wiskott-Aldrich syndrome protein	WAS	4.62054	5.19315	0	4.01225	4.89889	0	3.55463	4.58692	0
Neutral amino acid transporter A	SLC1A4	5.39148	5.53162	5.10006	5.06258	5.32422	4.79369	0	5.12613	4.91247
Platelet-activating factor acetylhydrolase IB subunit alpha	PAFAH1B1	3.63805	4.44461	0	0	0	0	0	3.92385	4.22318
Cell surface glycoprotein MUC18	MCAM	5.5093	5.82575	5.41977	5.16373	5.46721	5.30788	5.30767	5.76893	5.43576
Matrin-3	MATR3	0	4.28133	0	3.7842	4.66732	0	3.62558	4.33304	0
Biotinidase	BTD	6.00117	6.27635	6.24996	5.9604	6.18636	6.32511	6.10718	6.41852	6.23279
Tyrosine-protein kinase ZAP-70	ZAP70	3.38871	4.68662	5.14783	4.98204	4.7026	4.75782	3.99607	4.58911	4.01322
Ran-specific GTPase-activating protein	RANBP1	4.81463	4.43342	4.93958	4.87419	4.75406	3.90716	0	4.36873	4.49142
Nicotinamide phosphoribosyltransferase	NAMPT	5.36468	5.37594	5.56773	5.44742	5.47258	5.38167	4.91633	4.98757	5.47481
Afamin	AFM	7.8394	8.02702	8.04202	8.07376	8.11876	8.09975	8.06811	8.16723	8.08066
26S protease regulatory subunit 6B	PSMC4	5.13789	5.24165	5.28373	5.29946	5.28235	5.07056	4.9201	5.58103	5.49343
Voltage-dependent anion-selective channel protein 2	VDAC2	4.9649	4.59025	4.13612	4.89506	4.17961	4.04092	3.98878	0	0
Ubiquitin carboxyl-terminal hydrolase 5	USP5	4.72326	4.96349	4.65206	4.95576	4.56594	4.51438	4.18489	4.51788	4.1972
Lys-63-specific deubiquitinase BRCC36	BRCC3	4.31545	4.43786	0	4.15122	4.09972	4.12548	4.4935	4.41275	4.50711
60S ribosomal protein L5	RPL5	5.6861	5.7396	5.59047	5.2697	5.98915	5.44923	5.3385	5.87035	5.16408
60S ribosomal protein L21	RPL21	3.84642	4.08055	4.52267	4.54839	4.64978	4.2959	3.88341	4.06378	4.15936
60S ribosomal protein L28	RPL28	4.70465	5.26302	4.81652	4.96447	5.03607	4.79619	4.69272	4.72665	4.71799
40S ribosomal protein S9	RPS9	5.10782	5.84569	5.36376	5.27517	5.9046	5.49996	5.26489	5.65919	4.92978
40S ribosomal protein S5;40S ribosomal protein S5, N-terminally processed	RPS5	6.27166	6.85071	5.72146	5.64114	6.76656	5.98062	5.44039	6.61816	5.5787
40S ribosomal protein S10	RPS10	0	4.52943	4.38824	4.28393	5.45738	4.83363	3.77341	5.06577	4.20145
Ras GTPase-activating-like protein IQGAP1	IQGAP1	5.74177	5.81825	5.16289	5.50599	5.5101	4.99734	4.82486	5.20898	5.16752
Glycogenin-1	GYG1	5.71213	5.61657	5.4484	5.3898	5.50722	5.47325	5.30816	5.53455	5.96586
F-actin-capping protein subunit alpha-2	CAPZA2	4.68481	4.92403	4.74026	4.82399	4.96117	4.68008	4.53689	4.79933	4.45579
Glutamine--tRNA ligase	QARS	5.34331	5.59507	5.3385	5.50897	5.56837	5.2774	5.12008	5.47414	5.17745
60S ribosomal protein L29	RPL29	4.98082	5.58025	0	0	0	0	0	0	0
Prolyl endopeptidase	PREP	4.87836	4.97161	5.16551	5.09012	4.78262	4.86496	4.37271	4.68991	3.63865
T-complex protein 1 subunit epsilon	CCT5	5.74647	5.96531	5.72873	5.6406	5.9587	5.86906	5.53049	5.82755	5.42411
Isocitrate dehydrogenase [NADP], mitochondrial	IDH2	4.94365	5.51548	4.90234	4.79299	4.96368	5.27738	5.20039	5.19734	5.26141
CD97 antigen;CD97 antigen subunit alpha;CD97 antigen subunit beta	CD97	5.18696	5.30438	4.55385	4.86539	4.6199	4.72195	0	4.49582	3.89955
4-trimethylaminobutyraldehyde dehydrogenase	ALDH9A1	0	4.94111	4.5192	0	4.67588	4.4793	0	4.47676	0
Ribose-5-phosphate isomerase	RPIA	4.38475	4.45747	3.98047	4.10873	3.86618	3.6774	3.5345	3.88309	3.68365
Fatty acid synthase;[Acyl-carrier-protein] S-acetyltransferase;[Acyl-carrier-protein] S-malonyltransferase;3-oxoacyl-[acyl-carrier-protein] synthase;3-oxoacyl-[acyl-carrier-protein] reductase;3-hydroxyacyl-[acyl-carrier-protein] dehydratase;Enoyl-[acyl-carrier-protein] reductase;Oleoyl-[acyl-carrier-protein] hydrolase	FASN	5.99956	6.22386	6.191	6.11886	6.39081	6.19072	5.7588	6.03977	5.86176
T-complex protein 1 subunit gamma	CCT3	5.58539	6.01937	5.80564	5.80697	5.86194	5.78211	5.98411	5.80975	5.74405
Elongation factor Tu, mitochondrial	TUFM	4.9287	4.71614	0	4.02914	0	0	0	4.16426	0
Serine--tRNA ligase, cytoplasmic	SARS	5.0003	5.69968	5.38618	5.29072	5.50958	5.30621	5.20884	5.52363	5.34747
DNA primase large subunit	PRIM2	3.77715	0	4.5218	4.50987	4.28596	4.65816	0	0	4.49988
Proteasome subunit beta type-3	PSMB3	5.81716	6.02755	5.77372	5.76742	5.77835	5.75206	5.8676	6.13716	6.27265
Proteasome subunit beta type-2	PSMB2	5.30229	5.51493	5.49642	5.40569	5.64014	5.59142	5.09597	5.69216	5.46436
DNA replication licensing factor MCM2	MCM2	5.33306	5.63274	5.36986	5.18147	5.78963	5.49715	5.19329	5.58917	5.64427
Very long-chain specific acyl-CoA dehydrogenase, mitochondrial	ACADVL	4.55477	4.20137	4.44708	4.5557	3.52174	3.69662	3.22321	3.68789	4.1799
Presenilin-1;Presenilin-1 NTF subunit;Presenilin-1 CTF subunit;Presenilin-1 CTF12	PSEN1	0	4.55943	3.92447	3.68212	3.53822	3.37949	0	0	2.75682
Histidine triad nucleotide-binding protein 1	HINT1	4.33268	4.32404	4.6889	4.74813	4.62558	4.84113	4.49016	3.99898	4.60229
Glycogen synthase kinase-3 beta	GSK3B	0	4.50698	3.83543	3.76333	4.31589	3.12998	0	4.44847	3.93991
Granzyme K	GZMK	4.42384	5.49773	4.85004	4.77829	6.0335	4.79273	4.35539	6.00091	4.79083
GMP synthase [glutamine-hydrolyzing]	GMPS	4.53633	5.48845	5.0773	4.7846	5.4231	5.1428	4.69692	5.52022	5.34276
Isocitrate dehydrogenase [NAD] subunit alpha, mitochondrial	IDH3A	4.41792	4.46114	4.40712	4.50667	4.42901	5.01242	4.60192	0	4.87953
Rab GDP dissociation inhibitor beta	GDI2	5.0057	5.10192	4.9041	5.2724	5.32899	4.77468	4.14242	5.1887	4.29057
Serpin B9	SERPINB9	4.78062	4.73197	5.29881	5.26257	4.79572	5.16923	4.85475	4.78581	4.8387
Dynamin-2	DNM2	0	4.998	4.42384	0	0	4.58457	0	0	0
60S ribosomal protein L14	RPL14	4.55991	5.00843	0	0	5.08095	0	0	5.26468	4.08286
T-complex protein 1 subunit theta	CCT8	4.69537	5.61171	5.12434	5.1719	5.39569	5.26112	5.16134	5.22188	4.99694
T-complex protein 1 subunit delta	CCT4	5.75618	5.84608	5.92993	5.8811	5.80046	5.58673	5.53084	5.79626	5.54515
Annexin A11	ANXA11	5.02898	5.17196	5.04999	5.32023	5.31258	4.90845	4.45624	4.91841	4.42836
Granzyme M	GZMM	4.67789	4.69321	4.99685	5.23666	4.73764	4.87388	4.68512	4.34862	4.2415
Ras-related protein Rab-5C	RAB5C	4.87158	4.98239	4.4187	4.70525	4.59893	4.69733	4.23515	4.3778	3.74828
Ras-related protein Rab-7a	RAB7A	5.66594	5.83936	5.43604	5.24888	5.40897	3.9477	5.04163	5.34005	5.47674
Translocon-associated protein subunit delta	SSR4	4.9683	5.12879	4.46148	5.04056	4.7148	4.42282	4.45841	0	4.3366
Host cell factor 1;HCF N-terminal chain 1;HCF N-terminal chain 2;HCF N-terminal chain 3;HCF N-terminal chain 4;HCF N-terminal chain 5;HCF N-terminal chain 6;HCF C-terminal chain 1;HCF C-terminal chain 2;HCF C-terminal chain 3;HCF C-terminal chain 4;HCF C-terminal chain 5;HCF C-terminal chain 6	HCFC1	4.61292	4.80086	4.20876	4.27186	4.98043	4.40137	4.20366	4.89366	4.42959
26S proteasome non-ATPase regulatory subunit 7	PSMD7	4.30997	4.1878	5.27024	5.07317	4.93603	5.2774	4.36711	4.24167	4.4616
Lumican	LUM	6.48671	6.59378	6.74282	6.64065	6.79353	6.73513	6.48954	6.6604	6.62485
Heterogeneous nuclear ribonucleoprotein A3	HNRNPA3	0	4.51688	3.79716	3.14276	3.59091	0	0	3.73875	0
6-phosphogluconate dehydrogenase, decarboxylating	PGD	5.30455	5.72657	5.70324	5.84374	5.75091	5.76485	5.38876	5.63973	5.4509
Heterogeneous nuclear ribonucleoprotein M	HNRNPM	5.12992	5.37705	4.86344	4.9354	5.06603	4.07162	0	5.07642	4.65558
Importin subunit alpha-1	KPNA2	4.48237	4.90576	5.01187	4.96146	4.96114	4.91823	6.10397	6.04524	6.15646
Importin subunit alpha-5;Importin subunit alpha-5, N-terminally processed	KPNA1	3.85309	4.10127	4.70165	4.58878	0	3.99987	0	0	4.07067
DNA-directed RNA polymerases I, II, and III subunit RPABC3	POLR2H	3.86247	4.04036	4.32307	4.4081	4.15232	3.63477	0	3.71482	3.83111
Rho GDP-dissociation inhibitor 1	ARHGDIA	4.93203	5.57354	4.78644	4.73467	5.12346	4.26811	3.99394	5.05572	4.57525
Rho GDP-dissociation inhibitor 2	ARHGDIB	4.98678	4.99065	4.61103	4.35153	4.51807	4.24361	3.81144	4.46665	4.11869
Heterogeneous nuclear ribonucleoprotein F;Heterogeneous nuclear ribonucleoprotein F, N-terminally processed	HNRNPF	5.25703	5.33826	5.13551	4.9302	5.06893	4.50029	0	3.0125	0
Hexokinase-2	HK2	4.33195	4.41275	4.43049	4.3133	4.3954	4.37392	3.02526	4.09875	3.85441
F-actin-capping protein subunit alpha-1	CAPZA1	6.02292	6.42002	6.19926	5.98611	6.3385	4.793	0	5.16932	4.79616
Serine/threonine-protein phosphatase 5	PPP5C	4.39403	4.86753	4.35382	4.36139	4.61829	4.09819	4.15137	4.45767	4.33151
Serine/threonine-protein kinase PLK1	PLK1	3.86038	4.89256	0	3.51175	4.3528	0	0	4.56477	0
Arfaptin-1	ARFIP1	4.51073	4.26785	4.32338	4.45664	4.19479	4.12584	4.52905	4.04265	4.1248
ATP-citrate synthase	ACLY	5.46337	5.44074	5.72871	5.56442	5.55264	5.45073	5.12626	5.13735	5.49588
Coatomer subunit beta	COPB1	4.6146	5.06032	4.70304	4.86208	5.09608	4.54816	3.96372	4.90025	4.63027
Coatomer subunit alpha;Xenin;Proxenin	COPA	5.30955	5.49607	5.59382	5.65747	5.29671	5.55133	5.35946	5.31846	5.42967
Dipeptidyl peptidase 1;Dipeptidyl peptidase 1 exclusion domain chain;Dipeptidyl peptidase 1 heavy chain;Dipeptidyl peptidase 1 light chain	CTSC	5.81178	5.64306	5.10575	5.3467	5.14715	5.18927	3.95385	5.5485	4.57873
Pituitary tumor-transforming gene 1 protein-interacting protein	PTTG1IP	0	4.97509	4.41527	0	3.95512	4.4572	3.93409	0	4.00082
Monocarboxylate transporter 1	SLC16A1	5.03338	4.95715	4.40004	4.67108	4.66488	4.42269	0	4.09506	0
IST1 homolog	IST1	3.606	4.86835	3.98105	3.5816	4.25249	4.33772	3.7542	4.52948	3.6402
Protein transport protein Sec24C	SEC24C	4.1114	4.90852	3.40766	4.3878	3.56745	0	3.08343	4.52195	4.38186
Cysteine-rich secretory protein 3	CRISP3	4.91343	5.40238	5.16268	4.9299	5.54404	5.56898	5.09233	5.79378	4.29199
Arginine--tRNA ligase, cytoplasmic	RARS	5.24635	5.55391	5.25854	5.11541	4.92628	4.83823	4.56862	4.57018	3.87615
Voltage-dependent calcium channel subunit alpha-2/delta-1;Voltage-dependent calcium channel subunit alpha-2-1;Voltage-dependent calcium channel subunit delta-1	CACNA2D1	5.33294	5.48789	5.4383	5.43845	5.58374	5.5511	5.36465	5.63171	5.37987
Tyrosine--tRNA ligase, cytoplasmic;Tyrosine--tRNA ligase, cytoplasmic, N-terminally processed	YARS	4.48434	4.13312	4.66092	4.72868	4.41377	4.35133	4.09975	4.28452	4.09975
Sodium/potassium-transporting ATPase subunit beta-3	ATP1B3	5.47112	5.50251	5.38462	4.77059	5.03173	4.51978	0	5.16516	4.75555
Alpha-N-acetylglucosaminidase;Alpha-N-acetylglucosaminidase 82 kDa form;Alpha-N-acetylglucosaminidase 77 kDa form	NAGLU	6.22994	6.39468	6.24172	5.98096	6.21762	6.31027	6.10633	6.37603	6.22094
Adenylate kinase 2, mitochondrial;Adenylate kinase 2, mitochondrial, N-terminally processed	AK2	3.71892	4.58104	3.26515	0	3.88978	0	0	0	0
Eukaryotic translation initiation factor 5	EIF5	0	4.01414	0	3.86075	4.41991	4.26364	3.951	0	0
Phospholipid transfer protein	PLTP	5.02596	5.63043	5.77452	5.61584	5.88968	5.44306	4.87785	5.70123	5.58354
Exportin-2	CSE1L	4.32029	5.27302	5.46512	5.47366	5.50195	5.43484	4.91257	5.19268	5.10339
Transitional endoplasmic reticulum ATPase	VCP	5.60956	6.11441	5.65198	5.67817	5.97181	5.73991	6.02612	6.18549	6.22261
Nucleosome assembly protein 1-like 1	NAP1L1	4.5879	4.74229	4.52394	4.56811	4.72607	4.5406	4.20531	4.8558	4.36101
Double-stranded RNA-specific adenosine deaminase	ADAR	0	3.68733	0	4.70778	4.20648	4.67505	4.42753	0	4.43367
Cadherin-13	CDH13	5.47926	5.94152	5.2408	0	4.98083	4.08739	4.77828	5.65139	5.27891
Lens fiber membrane intrinsic protein	LIM2	3.21173	0	3.9224	4.09968	3.93756	4.51091	4.49875	0	2.96848
NHP2-like protein 1;NHP2-like protein 1, N-terminally processed	NHP2L1	4.45938	4.83686	0	4.41194	4.82153	4.63626	4.52031	5.02633	4.94855
Eukaryotic translation initiation factor 3 subunit B	EIF3B	5.10078	4.96578	4.98009	4.24588	4.91209	4.74072	4.34622	4.87108	4.88259
BH3-interacting domain death agonist;BH3-interacting domain death agonist p15;BH3-interacting domain death agonist p13;BH3-interacting domain death agonist p11	BID	4.61913	4.59011	5.18828	5.37031	4.97568	5.15878	4.75422	4.48828	4.68235
Methionine--tRNA ligase, cytoplasmic	MARS	5.3149	5.59392	5.17938	5.32298	5.2891	5.4056	4.84338	5.31698	4.98024
Integrin alpha-1	ITGA1	4.4961	3.2639	4.85346	4.86429	4.70103	4.53491	0	3.9107	3.6216
Cathepsin W	CTSW	5.23111	5.3483	5.47264	5.55079	5.65622	5.36357	4.56264	4.58746	4.65362
Eukaryotic translation initiation factor 6	EIF6	4.16664	5.0951	4.5747	4.74859	4.94056	4.54143	4.03511	4.57222	0
Coronin-7	CORO7	5.42137	5.60674	4.4018	4.41707	5.21075	4.73683	4.2852	4.79271	4.35717
Myotrophin	MTPN	3.24272	4.82723	4.27089	4.50954	4.52851	4.4238	4.39171	4.91142	4.42904
Neutrophil defensin 3;HP 3-56;Neutrophil defensin 2;Neutrophil defensin 1;HP 1-56;Neutrophil defensin 2	DEFA3;DEFA1	0	0	0	3.48783	0	3.89511	2.74609	4.2742	0
Guanine nucleotide-binding protein G(I)/G(S)/G(O) subunit gamma-2	GNG2	5.31775	5.69644	5.08583	5.02898	5.48622	4.76488	0	5.28389	0
Actin-related protein 2/3 complex subunit 4	ARPC4	5.70171	5.80741	5.66034	5.72302	5.71198	5.58997	5.64723	5.57774	5.58429
CD81 antigen	CD81	5.34932	5.70095	5.4671	5.31994	5.54347	5.5985	4.33248	5.2385	5.27342
Triosephosphate isomerase	TPI1	5.65258	5.87712	5.50625	5.59111	5.6613	5.39242	5.01853	5.52596	5.04092
Eukaryotic translation initiation factor 3 subunit E	EIF3E	4.77372	4.72886	4.91225	4.78551	4.83843	5.01557	4.26328	4.37882	4.77357
Serine/threonine-protein phosphatase 4 catalytic subunit	PPP4C	0	0	3.83141	3.71278	4.13859	3.84401	3.86622	3.82214	4.19609
Myosin light polypeptide 6	MYL6	5.27432	5.70434	5.15204	4.84819	5.37865	4.84957	4.54607	5.25244	4.80127
Actin, cytoplasmic 1;Actin, cytoplasmic 1, N-terminally processed	ACTB	7.11866	7.56437	6.98772	7.03133	7.36038	6.88362	6.52613	7.4572	6.68299
Eukaryotic initiation factor 4A-I	EIF4A1	5.60179	5.94707	5.95278	5.98451	5.94331	5.84018	5.57205	5.92718	5.70142
40S ribosomal protein S20	RPS20	4.99824	5.32885	5.23857	5.20518	5.42354	5.31313	5.10724	5.23962	5.21558
Ribose-phosphate pyrophosphokinase 1;Ribose-phosphate pyrophosphokinase 3	PRPS1;PRPS1L1	4.86593	4.94422	5.23671	5.27117	4.85368	5.00324	4.60533	4.34801	4.88185
Proteasome subunit alpha type-6	PSMA6	5.17797	5.35698	5.23507	5.14301	5.4502	5.25703	5.36211	5.5253	5.52341
Cell division control protein 42 homolog	CDC42	6.15534	6.25261	6.12636	5.99302	6.15195	6.12824	5.92368	5.89289	5.87327
Ras-related protein Rab-8A	RAB8A	5.18056	5.42182	4.73137	4.55764	5.10988	4.70896	4.35091	5.1229	4.51624
Signal recognition particle 54 kDa protein	SRP54	0	4.62742	4.38162	3.62673	4.72264	4.4114	0	4.02408	4.06217
Ras-related protein Rab-2A;Ras-related protein Rab-2B	RAB2A;RAB2B	3.99544	3.83783	4.74092	4.73851	4.7489	4.84877	4.36231	4.41755	4.44897
NEDD8-conjugating enzyme Ubc12	UBE2M	4.23865	5.08304	0	0	4.851	4.80898	4.20677	4.84696	4.59017
Ubiquitin-conjugating enzyme E2 N	UBE2N	4.15066	4.65916	4.14404	0	4.5	0	0	0	0
Ras-related protein Rab-14	RAB14	4.72098	5.18517	4.60046	4.8442	4.86086	4.64812	3.94581	4.85944	4.75107
Actin-related protein 3	ACTR3	5.37616	5.98002	5.48966	5.32336	5.99049	5.65337	5.45022	5.86866	5.65879
Actin-related protein 2	ACTR2	4.99178	5.34618	5.28058	5.29563	5.26538	5.3813	5.17534	5.17655	5.31942
Alpha-centractin	ACTR1A	5.43046	5.83267	5.82857	5.78995	5.7495	5.80197	5.59269	5.71105	5.78609
COP9 signalosome complex subunit 2	COPS2	4.63386	4.91151	4.94983	4.99367	5.02653	5.04112	4.70819	4.86891	5.05354
ADP-ribosylation factor 1;ADP-ribosylation factor 3	ARF1;ARF3	5.10721	5.26255	5.03619	5.17693	4.96605	4.78297	4.72302	4.73261	4.97804
ATP-binding cassette sub-family E member 1	ABCE1	4.13194	5.53591	5.35734	5.02185	5.17667	4.93648	4.75245	5.19028	5.18264
40S ribosomal protein S3a	RPS3A	5.28787	6.10034	5.58767	5.63049	5.96092	5.48217	5.26776	5.87648	5.5205
60S ribosomal protein L26;60S ribosomal protein L26-like 1	RPL26;RPL26L1	4.33086	4.66395	3.34437	3.37961	3.86933	0	0	3.47211	3.56647
Proteasome activator complex subunit 3	PSME3	0	5.11274	3.87235	3.8621	0	0	0	4.80273	0
60S ribosomal protein L15	RPL15	4.80754	5.59321	5.63161	5.74723	5.83999	5.32752	4.7855	5.01519	5.12953
Protein mago nashi homolog;Protein mago nashi homolog 2	MAGOH;MAGOHB	4.34301	5.14931	4.27635	0	4.41652	0	0	4.95618	5.06554
Transforming protein RhoA;Rho-related GTP-binding protein RhoC	RHOA;RHOC	5.35118	5.5743	5.4624	5.53272	5.36466	5.46324	5.20339	5.25249	5.30576
10 kDa heat shock protein, mitochondrial	HSPE1	5.23487	5.6046	4.37144	3.95843	3.86027	0	5.50482	3.8948	0
Beta-2-microglobulin;Beta-2-microglobulin form pI 5.3	B2M	6.21659	6.48921	6.35046	6.25542	6.36369	6.17595	5.92964	6.14082	6.0154
Coatomer subunit zeta-1	COPZ1	0	4.00152	4.00505	4.32471	4.09854	3.7275	3.56919	3.63479	3.80473
Nuclear transport factor 2	NUTF2	3.75491	4.50965	3.98657	4.43128	4.88889	4.55406	4.13033	4.58259	2.73504
Heterogeneous nuclear ribonucleoprotein K	HNRNPK	5.36014	5.55635	5.5486	5.17655	5.17852	5.46838	4.76652	5.02292	4.82193
14-3-3 protein gamma;14-3-3 protein gamma, N-terminally processed	YWHAG	5.43516	5.68592	5.07247	4.88549	5.27128	4.26541	4.24358	5.51179	4.17817
Ras-related protein R-Ras2;Ras-related protein R-Ras	RRAS2;RRAS	4.44618	0	0	4.13789	5.07617	0	0	4.53988	0
40S ribosomal protein S7	RPS7	3.75265	4.72922	4.73695	4.59413	5.22128	4.08881	0	4.58609	0
Serine/threonine-protein phosphatase PP1-alpha catalytic subunit;Serine/threonine-protein phosphatase PP1-beta catalytic subunit	PPP1CA;PPP1CB	5.51028	5.87884	5.95643	5.94831	6.12444	5.88565	5.69938	5.87595	5.93378
26S protease regulatory subunit 8	PSMC5	4.87787	4.82694	4.62518	4.90301	4.987	4.90593	4.95157	4.61331	4.77985
40S ribosomal protein S8	RPS8	5.14004	5.95741	5.21635	5.23114	6.1695	5.06662	4.81536	5.99967	4.94205
40S ribosomal protein S15a	RPS15A	4.95506	5.3353	5.55326	5.49889	5.7431	5.66619	5.24807	5.31178	5.20539
40S ribosomal protein S16	RPS16	4.70024	5.5744	5.49178	5.12369	5.42359	4.72376	4.45612	5.54042	5.16438
14-3-3 protein epsilon	YWHAE	0	4.63292	3.77088	4.58878	4.88186	0	4.0683	0	3.94376
40S ribosomal protein S14	RPS14	5.11294	5.95057	5.15388	6.61848	5.4358	4.57984	4.18495	5.28119	6.8927
40S ribosomal protein S18	RPS18	5.64728	6.16938	5.85855	5.90796	6.27205	5.81178	5.55331	6.11611	5.57904
40S ribosomal protein S29	RPS29	4.63456	4.94219	3.11949	3.78156	5.18495	3.79022	4.16289	4.31414	0
40S ribosomal protein S13	RPS13	4.68108	5.27623	5.27644	5.38093	5.63069	4.91397	4.46418	5.08393	4.54914
40S ribosomal protein S11	RPS11	5.43318	5.91194	5.87652	5.50037	6.28301	5.76815	5.87786	6.18298	5.77436
Small nuclear ribonucleoprotein E	SNRPE	0	4.56497	4.21856	0	4.81075	4.45883	0	4.57852	3.726
Small nuclear ribonucleoprotein Sm D1	SNRPD1	4.45085	4.99044	5.27444	5.23722	5.72541	5.1599	3.72126	5.57942	0
Small nuclear ribonucleoprotein Sm D2	SNRPD2	4.05793	4.56861	0	0	5.27242	4.22565	0	5.53975	4.52153
Thymosin beta-4;Hematopoietic system regulatory peptide	TMSB4X	5.70172	5.53493	4.71918	5.33967	5.04728	3.33019	0	4.65929	3.53704
26S protease regulatory subunit 10B	PSMC6	5.35889	5.54889	5.38931	4.6013	4.94545	4.25976	4.37565	4.96458	4.453
60S ribosomal protein L7a	RPL7A	5.35257	5.70371	5.71754	5.81154	5.8689	5.66523	5.50645	5.58993	5.44058
Cellular nucleic acid-binding protein	CNBP	4.07276	4.86273	0	0	0	0	0	0	0
40S ribosomal protein S4, X isoform	RPS4X	5.35583	6.11922	5.68994	5.705	6.08927	5.70468	5.3814	6.00393	5.49378
Histone H4	HIST1H4A	6.01816	7.07983	6.2957	5.9729	6.68537	6.05162	5.94098	7.2235	6.0993
Ras-related protein Rab-1A;Ras-related protein Rab-1B;Putative Ras-related protein Rab-1C	RAB1A;RAB1B;RAB1C	4.79578	5.32942	4.41127	0	0	0	0	5.17067	4.44986
GTP-binding nuclear protein Ran	RAN	5.93523	6.18441	6.43592	6.31456	6.37818	6.3742	6.18316	6.13846	6.34883
40S ribosomal protein S24	RPS24	4.13634	5.11594	4.7777	4.25319	5.31708	4.17435	3.85197	5.06859	4.17444
40S ribosomal protein S25	RPS25	4.5605	5.08275	4.59335	4.44612	5.27786	4.97342	4.8146	5.18653	4.99341
40S ribosomal protein S26;Putative 40S ribosomal protein S26-like 1	RPS26;RPS26P11	5.51893	5.59378	5.27017	5.39716	6.001	5.75583	5.34246	4.20556	5.72922
40S ribosomal protein S28	RPS28	4.79619	5.12405	0	4.47689	5.07405	4.538	4.27219	5.08486	4.37092
Guanine nucleotide-binding protein G(I)/G(S)/G(T) subunit beta-1	GNB1	5.91326	5.87895	5.26409	5.57423	5.60771	5.06187	4.80461	5.35153	4.95983
Guanine nucleotide-binding protein G(I)/G(S)/G(T) subunit beta-2;Guanine nucleotide-binding protein subunit beta-4	GNB2;GNB4	4.52145	5.16361	4.84811	5.13786	5.00535	4.97595	4.39971	4.90507	4.30546
60S ribosomal protein L30	RPL30	4.77045	5.75852	5.40466	5.07875	5.50378	5.02559	4.85412	5.41063	5.08408
60S ribosomal protein L10a	RPL10A	4.9148	5.01986	5.35572	5.44237	5.3309	5.29112	5.11926	5.11334	5.21075
60S ribosomal protein L32	RPL32	3.83503	4.3248	4.47273	4.53839	3.96285	4.63636	4.22204	4.53214	4.46725
60S ribosomal protein L11	RPL11	4.69414	5.48806	5.05454	4.98566	5.48591	4.93284	0	5.79494	5.3578
60S ribosomal protein L8	RPL8	4.93238	5.34635	4.7653	5.05396	5.39524	4.79879	4.71963	5.28094	4.70196
Peptidyl-prolyl cis-trans isomerase A;Peptidyl-prolyl cis-trans isomerase A, N-terminally processed	PPIA	5.78202	6.04352	5.74512	5.95658	6.00677	5.86944	5.71166	6.14492	5.86355
Ubiquitin-40S ribosomal protein S27a;Ubiquitin;40S ribosomal protein S27a;Ubiquitin-60S ribosomal protein L40;Ubiquitin;60S ribosomal protein L40;Polyubiquitin-B;Ubiquitin;Polyubiquitin-C;Ubiquitin	RPS27A;UBA52;UBB;UBC	5.28544	5.98059	5.30891	5.05316	5.79796	5.44971	5.12186	5.80676	5.37961
Guanine nucleotide-binding protein G(s) subunit alpha isoforms short;Guanine nucleotide-binding protein G(s) subunit alpha isoforms XLas	GNAS	4.34862	4.8853	0	0	4.63793	0	0	4.47673	2.9794
14-3-3 protein zeta/delta	YWHAZ	5.79614	5.93735	5.21861	5.56907	5.56955	5.2878	4.97897	5.70868	3.52568
Serine/threonine-protein phosphatase 2A 55 kDa regulatory subunit B alpha isoform;Serine/threonine-protein phosphatase 2A 55 kDa regulatory subunit B delta isoform	PPP2R2A;PPP2R2D	4.31368	4.46596	3.69659	4.38111	4.39533	0	4.36061	4.491	4.46439
Dynein light chain 2, cytoplasmic;Dynein light chain 1, cytoplasmic	DYNLL2;DYNLL1	0	3.09538	4.4739	4.70409	4.52978	4.9363	4.31587	0	4.58687
Dynein light chain Tctex-type 1	DYNLT1	3.84715	3.95235	4.51147	4.18831	4.458	4.47104	4.04222	4.47992	4.37625
60S ribosomal protein L38	RPL38	4.76272	5.11988	5.14464	5.16498	5.2771	4.99246	4.44436	5.12882	4.955
S-phase kinase-associated protein 1	SKP1	4.8489	5.41612	5.18415	5.09409	5.39751	5.2003	5.01708	5.09947	4.91097
40S ribosomal protein S21	RPS21	4.57716	4.77714	3.72882	3.87536	0	0	0	0	0
Eukaryotic translation initiation factor 5A-1;Eukaryotic translation initiation factor 5A-2;Eukaryotic translation initiation factor 5A-1-like	EIF5A;EIF5A2;EIF5AL1	4.54548	4.66202	4.34449	4.14755	4.43484	3.63319	3.56637	4.00238	3.88027
Guanine nucleotide-binding protein subunit beta-2-like 1;Guanine nucleotide-binding protein subunit beta-2-like 1, N-terminally processed	GNB2L1	5.86084	6.20542	6.14264	5.87681	6.25373	6.09771	5.76891	6.24115	5.97562
Actin, cytoplasmic 2;Actin, cytoplasmic 2, N-terminally processed	ACTG1	5.2566	6.14965	5.87316	4.16527	5.15085	5.53757	5.34647	6.16056	5.27335
Serine/threonine-protein phosphatase 2A catalytic subunit alpha isoform;Serine/threonine-protein phosphatase 2A catalytic subunit beta isoform	PPP2CA;PPP2CB	5.32826	5.72276	5.33232	4.3749	5.28583	5.17531	4.91044	5.73622	4.85484
Nuclease-sensitive element-binding protein 1;Y-box-binding protein 2;Y-box-binding protein 3	YBX1;YBX2;YBX3	4.20301	5.50998	0	0	4.99336	0	3.40494	5.62898	3.5907
Casein kinase II subunit beta	CSNK2B	4.40018	4.70063	3.98344	4.49864	4.31708	3.92422	0	3.93319	3.81112
Tropomyosin alpha-4 chain	TPM4	5.61338	5.51949	5.17176	5.16131	5.1052	4.57558	4.78302	4.88555	4.84781
Actin, alpha cardiac muscle 1;Actin, gamma-enteric smooth muscle;Actin, alpha skeletal muscle;Actin, aortic smooth muscle	ACTC1;ACTG2;ACTA1;ACTA2	5.67125	6.14999	5.67693	5.85339	6.13424	5.82505	5.27191	6.03419	5.70855
Ubiquitin-conjugating enzyme E2 L3	UBE2L3	4.81186	5.03687	4.4399	4.85625	4.69045	4.00711	0	4.26498	0
Elongation factor 1-alpha 1;Putative elongation factor 1-alpha-like 3;Elongation factor 1-alpha 2	EEF1A1;EEF1A1P5;EEF1A2	5.98832	6.11611	5.9923	6.15497	6.22329	5.84554	5.75855	6.15076	5.86064
Tubulin alpha-1B chain;Tubulin alpha-8 chain	TUBA1B;TUBA8	6.92173	7.08084	6.77624	6.72864	6.97094	6.82585	6.70021	7.01115	6.73862
Tubulin alpha-4A chain	TUBA4A	4.5961	5.73691	4.4849	5.0057	5.12985	4.94893	4.76467	5.46488	4.50092
Tubulin beta-4B chain	TUBB4B	5.62358	5.90719	5.4309	5.44014	5.64075	5.40547	5.24881	5.68639	5.50676
Histone H3.1;Histone H3.1t;Histone H3.3C	HIST1H3A;HIST3H3;H3F3C	4.99188	5.17664	5.35328	5.71007	6.42223	5.44121	5.23659	4.98796	5.19493
Hemoglobin subunit beta;LVV-hemorphin-7;Spinorphin	HBB	6.76468	7.07192	7.3044	7.29166	7.24758	7.27499	7.00975	7.21461	7.29449
Hemoglobin subunit alpha	HBA1	6.73987	7.00638	7.10051	7.09244	6.92163	7.02115	6.9306	6.96672	6.94102
Eukaryotic translation initiation factor 4 gamma 2	EIF4G2	0	4.13456	4.34862	4.29296	4.07624	4.24601	4.04391	0	4.25455
Ribonuclease P protein subunit p30	RPP30	0	0	4.48424	4.44144	4.02148	4.1687	0	0	0
T-complex protein 1 subunit beta	CCT2	5.9588	6.02371	5.9081	6.07558	6.05736	5.91466	5.85107	5.7848	5.78117
Glutathione S-transferase omega-1	GSTO1	4.72806	5.02633	5.29436	5.52449	5.51607	5.68381	5.52883	5.49976	5.65231
DNA-dependent protein kinase catalytic subunit	PRKDC	5.08831	4.91257	5.11767	5.07089	4.82104	5.1067	4.60351	4.46141	4.7352
Phosphatidylinositol-glycan-specific phospholipase D	GPLD1	6.04778	6.26228	6.00608	6.03294	6.30848	6.27119	6.07569	6.4509	6.16062
Neutrophil gelatinase-associated lipocalin	LCN2	0	4.37398	0	0	4.85663	0	4.701	4.86492	4.87011
Nucleobindin-2;Nesfatin-1	NUCB2	3.68044	4.42146	0	0	4.08686	0	0	0	0
Enhancer of rudimentary homolog	ERH	4.82141	5.0209	4.13014	4.06431	4.4691	4.40309	4.22446	4.74207	4.68425
Rho-related GTP-binding protein RhoG	RHOG	4.03322	5.39955	4.63767	4.4293	5.23767	4.48599	4.33997	5.21709	4.63979
60S ribosomal protein L19	RPL19	4.26401	5.24564	4.17017	0	4.85015	0	0	3.19811	0
Serine/arginine-rich splicing factor 3	SRSF3	0	5.27444	4.60856	4.44813	5.0732	3.79068	3.9882	5.30218	4.63729
Histone H3.3	H3F3A	6.06371	6.96375	6.25549	6.43406	6.96394	6.26262	5.61775	6.78395	6.02053
Basement membrane-specific heparan sulfate proteoglycan core protein;Endorepellin;LG3 peptide	HSPG2	4.49705	4.69108	4.71079	4.69523	4.48711	4.81018	4.61947	4.59328	4.77635
Clathrin heavy chain 1	CLTC	5.94317	6.12317	6.11817	6.15302	6.17984	6.01077	5.65554	5.99132	5.78551
Heterogeneous nuclear ribonucleoprotein U	HNRNPU	5.27593	5.44	4.82449	4.85409	5.41667	5.08721	4.79116	5.59253	5.16253
Protein SET	SET	4.51091	3.60905	0	0	4.17307	0	4.08023	3.39832	0
AMP deaminase 2	AMPD2	4.24452	4.15378	4.02812	0	0	4.04614	3.98048	0	4.11344
Di-N-acetylchitobiase	CTBS	6.02535	5.94389	6.11906	5.75938	5.90658	5.88656	6.02869	6.08372	6.06852
Adenylyl cyclase-associated protein 1	CAP1	5.42924	5.59504	4.95138	5.20393	5.59111	4.97618	3.16337	5.30496	4.51242
Large neutral amino acids transporter small subunit 1	SLC7A5	4.63194	4.56985	4.28289	4.75745	4.24025	3.97916	3.49622	3.586	0
ATP-dependent 6-phosphofructokinase, platelet type	PFKP	5.5058	5.57215	4.80625	4.82936	5.60605	4.84257	4.74571	5.41982	4.98855
Kinesin-like protein KIF23	KIF23	0	4.45889	3.31706	0	4.25861	4.01795	0	0	0
Peptidyl-prolyl cis-trans isomerase FKBP4;Peptidyl-prolyl cis-trans isomerase FKBP4, N-terminally processed	FKBP4	4.50095	4.92601	3.31161	3.57903	4.9581	0	4.41155	5.33266	4.39766
60S ribosomal protein L6	RPL6	5.3857	5.58289	5.6157	5.65133	5.92751	5.70472	5.22047	5.61989	5.30296
Mitochondrial 2-oxoglutarate/malate carrier protein	SLC25A11	5.06194	4.73264	3.62324	4.22691	0	0	0	0	0
Eukaryotic translation initiation factor 4 gamma 1	EIF4G1	4.3664	4.51356	4.67004	4.22976	4.03651	4.42765	3.27768	4.79816	0
Hepatocyte growth factor activator;Hepatocyte growth factor activator short chain;Hepatocyte growth factor activator long chain	HGFAC	4.62442	5.47181	5.28769	5.16906	5.50835	5.4209	4.8815	5.48742	5.43713
Lactoylglutathione lyase	GLO1	4.68016	5.03019	5.00268	4.9933	4.66042	4.50469	4.11414	4.33612	4.27152
Single-stranded DNA-binding protein, mitochondrial	SSBP1	3.96685	5.31283	0	3.77456	5.34514	0	0	5.69188	0
14-3-3 protein eta	YWHAH	5.45834	5.8026	4.63692	5.04817	5.71466	4.84188	4.81888	5.79659	4.83797
Proteolipid protein 2	PLP2	4.55831	4.42575	0	0	0	0	0	0	3.53074
Galectin-10	CLC	0	4.38041	4.30859	0	4.49545	4.6084	0	4.25186	0
Glutamine--fructose-6-phosphate aminotransferase [isomerizing] 1	GFPT1	4.22845	4.92924	4.69028	4.62678	4.49493	4.53372	4.06416	4.11995	3.96871
Proteasome activator complex subunit 1	PSME1	4.945	4.7571	0	4.34437	4.30151	4.18196	0	3.48999	0
Peroxiredoxin-1	PRDX1	4.8332	4.64148	4.72383	4.98113	4.43117	4.51187	4.33694	4.04536	4.50273
60S ribosomal protein L18	RPL18	4.31271	5.7603	3.93252	5.70336	5.88739	5.32785	5.35671	5.43727	5.44976
Complement component 1 Q subcomponent-binding protein, mitochondrial	C1QBP	5.46237	5.61392	4.2863	4.53965	4.91095	4.14192	4.42119	4.93738	4.76037
Glutamyl aminopeptidase	ENPEP	4.41056	5.14223	4.39907	4.5641	4.92039	4.65648	4.48758	5.16982	4.60086
Prolow-density lipoprotein receptor-related protein 1;Low-density lipoprotein receptor-related protein 1 85 kDa subunit;Low-density lipoprotein receptor-related protein 1 515 kDa subunit;Low-density lipoprotein receptor-related protein 1 intracellular domain	LRP1	0	4.56304	0	3.91549	4.43099	3.88176	4.45672	4.36254	3.58551
Rho GTPase-activating protein 1	ARHGAP1	4.52226	5.04328	4.80175	4.71785	3.93239	4.73239	3.89558	4.39431	4.49182
ATP-dependent RNA helicase A	DHX9	5.45681	5.68971	5.60359	5.33165	5.4381	5.4997	4.95289	5.53002	5.20602
Quinone oxidoreductase	CRYZ	0	4.32903	4.10704	4.45393	4.43143	0	0	4.68088	4.35818
Galectin-3-binding protein	LGALS3BP	0	4.9049	3.91249	0	4.95573	4.00612	4.49453	5.31471	5.10514
FACT complex subunit SSRP1	SSRP1	3.52364	4.56337	0	0	4.17895	0	3.94991	5.07943	4.34488
Histone-binding protein RBBP4	RBBP4	4.92304	5.27254	4.90147	4.91582	4.86014	5.01368	4.22102	5.40394	4.80331
AP-1 complex subunit beta-1;AP-2 complex subunit beta	AP1B1;AP2B1	4.92529	4.75494	5.139	5.4339	5.10016	5.31645	4.81649	4.23807	5.00121
ADP-ribosyl cyclase/cyclic ADP-ribose hydrolase 2	BST1	4.71313	5.09754	5.19923	4.93468	4.92501	5.44744	5.21439	5.02898	5.29475
Bone marrow stromal antigen 2	BST2	4.66094	5.27086	3.63577	0	4.77435	4.77322	0	4.94712	3.70359
Mitochondrial-processing peptidase subunit alpha	PMPCA	0	0	4.62502	4.24802	3.2616	4.46482	3.77797	3.02098	4.21909
Hyaluronidase-1	HYAL1	0	3.79926	0	3.71342	4.11133	0	3.73408	4.29285	4.17548
Cadherin-17	CDH17	4.06239	5.01106	4.15122	2.76199	4.18848	0	0	0	0
Tyrosine-protein kinase Mer	MERTK	0	4.78885	0	4.46377	4.47315	4.7014	4.03205	4.32207	4.38559
Interleukin enhancer-binding factor 2	ILF2	5.07653	5.46294	4.97455	4.6472	4.96466	4.8181	4.61651	5.37188	4.61669
Vesicular integral-membrane protein VIP36	LMAN2	3.99976	4.56553	3.71601	0	0	0	0	0	0
Receptor-type tyrosine-protein phosphatase eta	PTPRJ	5.41982	5.57879	5.39148	5.10507	5.54352	5.26021	5.07078	5.55022	5.05812
Heat shock protein 75 kDa, mitochondrial	TRAP1	4.51605	4.65314	4.17621	0	3.81614	3.60822	4.11531	0	4.81044
Nuclear inhibitor of protein phosphatase 1;Activator of RNA decay	PPP1R8	0	0	3.67093	4.6181	4.38657	4.69789	4.02028	0	4.02731
Lymphocyte cytosolic protein 2	LCP2	0	3.12176	0	4.39064	4.67023	0	0	0	0
Secreted phosphoprotein 24	SPP2	5.15256	4.97313	5.13963	5.33242	5.02375	5.19114	4.72353	4.97212	4.79413
S-methyl-5-thioadenosine phosphorylase	MTAP	4.19656	4.84296	4.73664	4.55878	4.60294	4.38757	4.32494	4.80376	4.48118
Heterogeneous nuclear ribonucleoprotein A0	HNRNPA0	4.63507	4.60036	0	4.25971	4.68514	4.46622	3.37381	0	3.75696
Aminoacyl tRNA synthase complex-interacting multifunctional protein 2	AIMP2	3.71745	4.59766	4.88174	4.88861	4.95271	4.89957	4.39048	4.41667	3.98315
Peroxiredoxin-4	PRDX4	5.04665	4.80886	4.69064	4.93356	4.77239	4.34635	4.77644	0	5.2258
26S proteasome non-ATPase regulatory subunit 2	PSMD2	5.75478	5.60776	5.72362	5.72491	5.5967	5.75226	5.51168	5.66122	5.73304
Selenium-binding protein 1	SELENBP1	4.08629	4.51786	5.07401	5.1869	5.02107	5.15079	4.79269	5.12652	4.87947
Transcription intermediary factor 1-beta	TRIM28	4.63292	4.93445	0	4.1229	3.94215	0	0	0	3.83019
Ras GTPase-activating protein-binding protein 1	G3BP1	4.37945	5.15664	0	0	3.83754	4.54822	3.78385	5.26214	4.95097
Signaling lymphocytic activation molecule	SLAMF1	3.65522	0	3.56001	4.38126	3.19841	0	0	0	0
Voltage-gated potassium channel subunit beta-2	KCNAB2	3.72007	4.45186	4.40674	4.69581	4.56801	4.12597	0	4.14167	4.43016
Eukaryotic translation initiation factor 3 subunit I	EIF3I	4.96855	5.09771	5.10992	5.21458	5.05354	4.69339	4.50322	4.8697	4.74611
Integrin alpha-D	ITGAD	4.46592	4.43374	0	0	0	0	0	0	0
Serine/threonine-protein phosphatase 2A 56 kDa regulatory subunit epsilon isoform;Serine/threonine-protein phosphatase 2A 56 kDa regulatory subunit gamma isoform	PPP2R5E;PPP2R5C	3.07711	0	4.38353	4.52161	4.3962	0	3.76327	0	3.84605
Integrin-linked protein kinase	ILK	0	4.02853	4.24145	4.36624	4.38021	3.98318	4.25592	3.74345	4.09377
Phosphatidylinositol-binding clathrin assembly protein	PICALM	5.0235	4.99483	4.41772	4.44124	4.57873	4.17105	3.87447	4.39344	4.18608
Myotubularin	MTM1	4.73956	4.82132	4.7456	4.79589	4.69668	4.28565	3.15682	4.12691	4.49719
Metaxin-1	MTX1	4.30799	4.16498	4.28861	4.3668	4.16735	4.4871	4.41792	3.84194	4.45359
Ecto-ADP-ribosyltransferase 3	ART3	4.9572	4.53776	4.76744	4.81997	4.89805	4.67825	4.63904	4.61781	4.61478
NEDD8-activating enzyme E1 regulatory subunit	NAE1	0	0	0	0	4.40324	3.66628	0	0	4.00966
Ras GTPase-activating-like protein IQGAP2	IQGAP2	5.73243	5.8714	6.04356	6.0732	6.00647	6.01094	5.98359	5.02049	5.9533
Cullin-1	CUL1	4.94948	4.87402	5.14715	5.20666	4.97112	4.97684	4.66878	4.76466	4.79828
Cullin-4A	CUL4A	0	0	4.35395	3.97177	0	3.89637	3.86	0	4.28219
Mannosyl-oligosaccharide glucosidase	MOGS	4.57184	0	4.40512	4.5085	4.17202	4.2755	3.72647	3.53619	4.02588
CD166 antigen	ALCAM	5.10884	5.46386	5.12827	5.0306	5.06595	5.03651	5.01161	5.19885	5.08668
Runt-related transcription factor 3;Runt-related transcription factor 2	RUNX3;RUNX2	0	4.1898	4.28407	4.52569	4.45828	4.75691	4.49934	4.16391	4.64807
Apolipoprotein F	APOF	0	5.36158	5.20328	4.86914	5.40403	5.23568	5.28244	5.41164	5.31262
Spliceosome RNA helicase DDX39B;ATP-dependent RNA helicase DDX39A	DDX39B;DDX39A	5.25229	5.12499	5.49992	5.59765	5.23386	5.60385	5.27724	5.08307	5.5226
Coactosin-like protein	COTL1	4.35549	4.53987	4.1719	4.52794	4.37319	0	0	0	3.43233
Heterogeneous nuclear ribonucleoprotein D0	HNRNPD	4.92321	5.37845	5.03687	4.92029	5.22639	4.84708	4.68951	5.69408	5.48845
Septin-6	2022-09-06	4.13325	4.42451	3.50022	0	3.56844	0	0	4.16146	0
Eukaryotic translation initiation factor 3 subunit A	EIF3A	5.63486	5.91153	5.72689	5.55913	5.74173	5.66176	5.19951	5.67562	5.41664
Tubulin--tyrosine ligase-like protein 12	TTLL12	4.35164	4.83813	3.6458	3.62642	4.47085	0	3.95407	4.918	0
Dynactin subunit 1	DCTN1	4.2481	4.57453	4.25472	4.26274	4.07577	4.3591	0	4.20262	3.93404
Cytoplasmic dynein 1 heavy chain 1	DYNC1H1	4.76406	4.96427	5.02674	5.17759	4.81275	4.9279	5.8738	4.51607	4.54523
Eukaryotic initiation factor 4A-II;Eukaryotic initiation factor 4A-II, N-terminally processed	EIF4A2	4.952	5.29754	5.11534	5.03755	5.10585	5.25259	5.05843	5.23965	5.07463
Flotillin-2	FLOT2	4.53382	4.79005	4.55257	4.66082	4.82955	4.24517	3.52139	4.51484	0
E3 ubiquitin/ISG15 ligase TRIM25	TRIM25	3.6099	4.72558	3.75163	5.46578	5.59398	5.54232	5.37313	5.73573	5.51026
Guanine nucleotide-binding protein subunit alpha-13	GNA13	4.8315	4.98486	4.07925	4.4956	4.69852	0	0	4.64409	3.45712
DNA replication licensing factor MCM6	MCM6	5.28511	5.26107	5.25472	4.95943	4.93388	5.02584	4.61869	4.94483	5.0304
Inter-alpha-trypsin inhibitor heavy chain H4;70 kDa inter-alpha-trypsin inhibitor heavy chain H4;35 kDa inter-alpha-trypsin inhibitor heavy chain H4	ITIH4	6.68076	7.0154	6.95814	6.75424	7.1003	7.00208	7.0479	7.24224	7.00134
EKC/KEOPS complex subunit LAGE3	LAGE3	3.674	4.7617	4.74823	4.7739	4.97572	4.80816	4.40418	5.14464	4.57141
Mediator of DNA damage checkpoint protein 1	MDC1	4.58932	4.86166	5.35278	5.0782	4.88712	5.23368	4.81767	4.68656	5.11116
Neutral alpha-glucosidase AB	GANAB	5.61823	5.60203	5.62638	5.56496	5.48554	5.69307	5.51795	5.78196	5.81882
Raftlin	RFTN1	4.86488	5.20569	4.49633	4.90831	5.23807	4.49174	4.10605	0	3.97338
Lamin-B receptor	LBR	4.26569	4.26804	0	0	0	0	0	3.81725	0
Conserved oligomeric Golgi complex subunit 2	COG2	0	4.28196	3.76414	0	4.01469	0	0	3.85352	0
Glycine N-methyltransferase	GNMT	5.08778	5.30974	6.01986	6.06111	5.91429	5.99042	5.97543	5.27515	5.86313
Caspase-8;Caspase-8 subunit p18;Caspase-8 subunit p10	CASP8	0	5.03367	0	2.6832	4.6583	3.04497	0	0	0
Transmembrane glycoprotein NMB	GPNMB	4.29513	0	4.13472	3.88874	4.48576	0	0	0	3.24092
Importin subunit beta-1	KPNB1	5.5887	5.76039	5.36498	5.4263	5.4734	5.3998	5.27901	5.66979	5.52504
Proteasome activator complex subunit 4	PSME4	4.20968	4.5307	4.01895	3.69889	4.33108	0	3.05088	0	0
26S proteasome non-ATPase regulatory subunit 6	PSMD6	4.55495	4.57858	4.971	5.13159	4.66747	4.91271	4.71112	4.20777	4.8404
Septin-2	2022-09-02	4.71536	4.764	4.73572	4.82626	4.87696	4.60119	4.61748	5.03479	4.64913
Condensin complex subunit 1	NCAPD2	3.82284	3.94002	4.45097	4.83589	4.09812	4.6762	0	3.57912	4.25947
Arf-GAP with coiled-coil, ANK repeat and PH domain-containing protein 1	ACAP1	3.98549	4.71117	4.27859	4.24959	4.80697	4.10846	4.14616	4.00307	4.05869
116 kDa U5 small nuclear ribonucleoprotein component	EFTUD2	4.44643	5.46151	5.20273	5.20066	5.21688	5.23837	4.95249	5.1328	5.3721
Sorting nexin-17	SNX17	4.2414	4.44815	4.04356	4.0197	4.23967	3.89469	4.06423	4.09496	4.14965
Lysine--tRNA ligase	KARS	4.99202	4.92057	5.27635	5.36644	5.06258	5.45647	5.40661	5.13341	5.47653
Protein disulfide-isomerase A6	PDIA6	5.1113	5.41926	4.37278	4.90325	4.55238	4.2845	4.92809	4.84263	5.20355
3-beta-hydroxysteroid-Delta(8),Delta(7)-isomerase	EBP	5.2222	5.09342	4.51243	4.86683	4.81896	0	4.21948	4.48283	4.38106
Inorganic pyrophosphatase	PPA1	5.14672	4.35782	4.9861	4.29699	4.97799	4.41679	3.99498	4.86687	4.27066
Prostaglandin E synthase 3	PTGES3	4.19543	4.60671	0	4.57132	4.8842	4.10531	3.92246	4.55413	0
Non-POU domain-containing octamer-binding protein	NONO	3.2975	4.28939	4.86581	4.62733	4.74768	5.0477	4.56691	4.57505	5.04289
Poly(rC)-binding protein 1	PCBP1	5.05971	5.49009	4.42099	4.36393	5.04708	4.43576	4.02723	4.65794	4.39787
Poly(rC)-binding protein 2	PCBP2	4.65154	5.20566	3.85605	0	3.96516	4.53489	4.25079	4.66163	4.58872
GTP-binding protein Rheb	RHEB	0	4.08973	0	0	4.41429	0	4.18119	4.60106	0
Splicing factor 3B subunit 3	SF3B3	4.0959	5.18429	4.55191	4.19822	4.9068	4.42429	3.99475	5.0484	4.67552
Protein phosphatase 1 regulatory subunit 7	PPP1R7	4.12778	4.6395	4.7778	4.65298	4.85684	4.80917	3.76778	4.61241	4.54755
Protein transport protein Sec23A	SEC23A	4.79711	4.67753	4.78445	4.39669	4.25353	3.85707	4.0728	4.22958	4.29667
Protein transport protein Sec23B	SEC23B	5.33476	5.20941	4.80081	5.05254	4.96058	4.95753	4.78901	4.99503	5.15715
Splicing factor 3A subunit 1	SF3A1	0	4.48729	0	0	0	3.81032	3.40516	4.30205	0
Transforming growth factor-beta-induced protein ig-h3	TGFBI	0	4.29044	4.37718	0	4.72535	0	4.02662	4.4132	4.03786
Microtubule-associated protein RP/EB family member 1	MAPRE1	5.00402	5.5974	5.05964	5.43459	4.95893	4.62006	4.42325	5.26961	4.52338
ELAV-like protein 1	ELAVL1	3.94042	4.1423	3.62023	4.58494	4.25677	4.41754	0	0	0
Neutral amino acid transporter B(0)	SLC1A5	5.9442	6.55165	5.28894	5.50615	6.12202	5.37308	5.14383	6.24276	5.12629
Mitochondrial import receptor subunit TOM34	TOMM34	4.95867	5.12649	3.95039	3.60428	0	4.55201	3.55359	4.5496	0
Syntaxin-binding protein 2	STXBP2	5.11691	5.39964	5.04972	4.91849	5.0703	4.85346	0	3.90527	3.8144
Vesicle-associated membrane protein 3;Vesicle-associated membrane protein 2	VAMP3;VAMP2	5.12457	5.29653	4.97945	4.50485	4.92514	0	0	0	0
NEDD8	NEDD8	4.51422	4.42653	4.19418	4.43226	4.25835	3.95238	3.71415	3.95485	0
Septin-7	2022-09-07	0	5.08948	0	0	4.90464	4.73658	4.54855	5.2754	5.16388
Proteasomal ubiquitin receptor ADRM1	ADRM1	4.97058	5.0944	4.40965	4.09656	4.63664	4.4765	3.80336	4.93139	4.44582
26S proteasome non-ATPase regulatory subunit 5	PSMD5	4.94447	5.02808	4.76547	4.79997	5.09391	4.86178	4.1357	4.72897	4.7496
DNA damage-binding protein 1	DDB1	4.09124	0	4.43363	4.14342	3.61743	4.08009	3.54987	0	3.84474
Dihydropyrimidinase-related protein 2	DPYSL2	4.38477	5.01456	4.10493	0	4.7846	3.81706	4.30696	4.46739	4.30042
Histone-binding protein RBBP7	RBBP7	4.44061	3.53925	4.7366	5.27272	4.18144	4.35911	0	0	4.39905
BDNF/NT-3 growth factors receptor	NTRK2	0	4.66762	4.33224	0	4.61519	4.30361	4.29175	4.8626	4.59049
Serine/arginine-rich splicing factor 7	SRSF7	3.9969	4.70924	0	4.14192	4.37873	3.85303	3.68395	4.52971	3.93576
Gamma-interferon-inducible protein 16	IFI16	0	4.36416	4.78439	3.94124	4.4216	4.80151	0	4.12087	4.67062
2,4-dienoyl-CoA reductase, mitochondrial	DECR1	4.85446	4.78725	3.99546	3.87267	4.33252	4.23155	3.72389	4.10623	4.45283
Histone H2A type 2-C;Histone H2A type 2-A	HIST2H2AC;HIST2H2AA3	4.87734	6.39032	5.27619	5.06149	6.0773	5.10582	4.89423	6.33516	4.94684
Uridine phosphorylase 1	UPP1	3.57816	4.69546	4.8428	0	4.58758	4.121	3.96332	4.38571	0
UTP--glucose-1-phosphate uridylyltransferase	UGP2	5.31779	5.3981	5.66886	5.18489	5.2849	5.6131	5.2931	5.31458	5.49223
Membrane primary amine oxidase	AOC3	4.69123	5.36403	5.052	4.89089	5.37607	5.05023	4.87259	4.96995	5.22799
MICOS complex subunit MIC60	IMMT	4.33173	4.37758	4.27	0	4.42661	0	0	4.35637	4.85445
WD40 repeat-containing protein SMU1;WD40 repeat-containing protein SMU1, N-terminally processed	SMU1	4.36832	4.8679	4.76945	4.6749	4.92623	4.41049	4.43049	4.76229	4.61677
Leucine-rich repeat flightless-interacting protein 1	LRRFIP1	4.22365	4.14473	0	0	3.23792	0	0	0	0
Poly [ADP-ribose] polymerase 14	PARP14	4.19501	4.87497	4.08853	4.72826	4.65073	4.35936	2.91082	4.28078	0
Polyadenylate-binding protein 1-like	PABPC1L	5.25648	5.23244	5.66261	5.39792	5.21701	5.52244	5.21672	5.12113	5.3166
U4/U6.U5 tri-snRNP-associated protein 2	USP39	4.09219	0	4.52002	4.694	4.61044	4.45914	0	4.49177	4.27145
Borealin	CDCA8	4.2856	4.64225	4.65128	4.4248	0	0	0	4.43274	0
Rho GTPase-activating protein 15	ARHGAP15	0	0	4.27205	4.31706	4.25624	4.39136	4.03985	3.85609	4.13567
Putative heat shock protein HSP 90-beta 2	HSP90AB2P	4.86286	5.21535	5.28655	5.20477	5.10096	5.20041	4.59153	5.32995	5.00706
UMP-CMP kinase 2, mitochondrial	CMPK2	0	5.16068	0	0	4.71293	4.16367	0	4.83417	4.45571
Serine/threonine-protein phosphatase 6 regulatory subunit 3	PPP6R3	3.45483	0	4.11187	4.73878	3.89931	0	3.47587	0	3.93083
RRP12-like protein	RRP12	0	3.65407	0	3.64919	4.26879	0	0	4.06115	0
Exosome complex component MTR3	EXOSC6	5.04084	4.9695	4.78466	4.7243	5.17202	5.01355	4.91042	5.11544	5.12853
Heterochromatin protein 1-binding protein 3	HP1BP3	3.77167	4.98388	3.84234	0	3.92434	4.05782	0	5.0892	0
E3 ubiquitin-protein ligase UBR4	UBR4	0	0	3.81409	3.94624	4.48085	3.96929	0	4.12988	0
Lengsin	LGSN	5.46073	5.37016	4.17467	0	0	0	0	5.55393	0
CDK5 regulatory subunit-associated protein 2;Myomegalin	CDK5RAP2;PDE4DIP	5.43562	5.88818	5.28249	5.4863	5.73999	5.50683	4.85382	6.28735	0
Proteasome-associated protein ECM29 homolog	ECM29	4.284	4.38686	4.76556	0	4.56229	4.61843	4.57956	4.31158	4.54979
E3 ubiquitin-protein ligase RNF123	RNF123	5.27365	5.48818	5.33031	5.45684	5.68014	5.58175	0	5.35156	5.45861
E3 ubiquitin-protein ligase RNF213	RNF213	5.75337	5.35417	5.15082	5.31886	5.05219	5.0498	4.63015	4.55628	4.7154
Integrator complex subunit 3	INTS3	4.22058	4.25489	3.11598	4.30192	3.84762	4.53988	0	3.91694	0
Vasorin	VASN	6.88377	6.86827	6.74873	6.58731	6.70036	6.68405	6.60661	6.77083	6.67265
Twinfilin-2	TWF2	0	4.1343	4.10623	4.42865	4.21101	3.83084	3.50378	0	3.79672
Phostensin	PPP1R18	4.29327	4.54631	0	4.14179	0	0	0	0	0
Enhancer of mRNA-decapping protein 4	EDC4	4.81113	4.76681	4.4641	4.67845	4.48347	4.56041	4.50489	4.2625	4.50534
Pre-mRNA-processing-splicing factor 8	PRPF8	4.78109	4.56392	4.85576	4.92108	5.14433	4.90009	2.96732	4.95424	4.00238
Coiled-coil domain-containing protein 171	CCDC171	3.96385	4.95826	3.89887	5.19312	5.41939	5.20194	5.08672	5.33443	5.33694
Plexin domain-containing protein 2	PLXDC2	5.58286	5.53569	5.89752	5.80189	5.68332	5.80083	5.63854	5.50453	5.70372
Peptidase inhibitor 16	PI16	5.56455	5.88347	6.02346	5.93071	5.66361	5.85669	5.75106	5.8439	5.81279
WD repeat-containing protein 82	WDR82	4.4824	5.30662	5.01795	4.47784	4.72429	4.84912	4.78362	5.06288	4.85991
Kynurenine--oxoglutarate transaminase 3	CCBL2	0	4.4705	0	3.61825	3.93352	0	0	4.39506	0
Histone H3.2	HIST2H3A	5.36579	5.72203	5.96849	5.98197	6.57083	5.82424	5.51586	6.21458	5.65729
Tubulin alpha-1A chain;Tubulin alpha-3E chain	TUBA1A;TUBA3E	0	0	4.59935	4.87009	4.13915	4.62824	4.75265	3.60351	4.57179
Staphylococcal nuclease domain-containing protein 1	SND1	4.69553	4.81134	4.26517	4.74252	4.93177	4.559	0	5.31235	3.80851
Probable ATP-dependent RNA helicase DDX46	DDX46	3.69564	0	4.13014	0	0	3.85641	3.64576	0	3.99307
Basic leucine zipper and W2 domain-containing protein 1	BZW1	0	4.87934	4.95951	4.6498	5.23047	4.8424	3.36582	4.73298	3.43465
Vacuolar fusion protein MON1 homolog B	MON1B	3.98068	0	4.4791	0	0	0	0	0	0
Eukaryotic translation initiation factor 3 subunit M	EIF3M	5.42005	5.47891	5.64773	5.65381	5.6877	5.81716	5.71154	5.73313	5.78374
Golgi to ER traffic protein 4 homolog	GET4	0	4.49773	4.52346	4.22909	4.41009	4.52665	3.9941	4.11317	3.87262
Zinc finger CCCH-type antiviral protein 1	ZC3HAV1	4.7102	5.18884	4.92272	4.7918	4.70467	4.91837	3.967	4.90526	5.13975
CLIP-associating protein 1	CLASP1	0	0	0	4.28128	3.88838	3.83903	3.54055	0	3.91378
Golgin subfamily A member 7	GOLGA7	4.61845	5.04218	0	0	4.64767	4.38108	3.96698	4.72877	3.81999
Target of Nesh-SH3	ABI3BP	4.69659	5.34427	4.93225	4.66263	4.76287	4.93488	4.73836	5.79366	5.04112
G-protein coupled receptor 126	GPR126	4.34945	4.62892	4.38532	3.89086	4.86453	4.1645	0	4.8041	4.11083
Serpin A11	SERPINA11	0	0	4.33399	4.35422	4.00924	4.26274	3.63885	3.30369	4.055
Fermitin family homolog 3	FERMT3	5.80079	5.97015	5.90453	5.6406	5.96435	5.81166	5.70294	5.90029	5.76849
Cullin-associated NEDD8-dissociated protein 1	CAND1	5.26205	5.16947	5.40787	5.4459	5.39587	5.5581	5.14029	4.96907	5.29942
THO complex subunit 6 homolog	THOC6	4.03383	4.53739	3.78692	3.36434	4.64732	3.95777	3.5515	4.53605	3.86451
Histone-arginine methyltransferase CARM1	CARM1	5.21224	5.1344	0	0	5.13577	4.61266	0	0	0
Nitrilase homolog 1	NIT1	0	0	0	0	0	4.57515	0	4.56604	4.35309
Probable G-protein coupled receptor 97	GPR97	4.32067	4.7449	4.31448	4.61003	4.56017	4.23254	0	4.22042	4.08508
Histone H2A type 2-B	HIST2H2AB	0	5.35982	3.86092	4.244	5.63729	3.88102	0	5.55777	3.57447
Carabin	TBC1D10C	0	4.98429	4.29979	4.42996	4.59438	4.0683	3.66154	4.3717	3.84593
NAD-dependent protein deacetylase sirtuin-2	SIRT2	4.28592	4.15403	4.44042	4.19332	4.07251	4.48481	4.16403	0	4.39342
Poly [ADP-ribose] polymerase 9	PARP9	0	0	0	4.10421	3.68956	4.33548	0	0	4.00715
Serine/arginine repetitive matrix protein 1	SRRM1	4.32195	4.32982	0	4.10697	4.30142	0	0	4.10175	0
Probable G-protein coupled receptor 116	GPR116	3.71159	4.46882	4.548	4.50618	4.1801	0	4.01022	4.57778	4.52537
Proline-, glutamic acid- and leucine-rich protein 1	PELP1	0	0	0	0	4.95102	0	4.24797	4.55914	0
Cell cycle and apoptosis regulator protein 2	CCAR2	0	0	3.84401	0	4.03798	0	0	3.66909	3.60892
Leucine-rich repeat-containing protein 47	LRRC47	5.29506	5.3352	5.25758	5.23099	5.45829	4.97017	4.96896	4.84313	5.1682
Rho GTPase-activating protein 18	ARHGAP18	4.91253	4.77764	0	4.24085	4.44629	3.28589	0	4.16053	0
EH domain-binding protein 1-like protein 1	EHBP1L1	4.17322	4.42303	4.13191	4.45096	4.08135	3.83248	2.93025	3.4587	0
Cleavage and polyadenylation specificity factor subunit 7	CPSF7	3.88467	0	4.10462	3.94375	3.9766	4.38712	0	4.02481	4.27033
Leukocyte immunoglobulin-like receptor subfamily A member 3	LILRA3	0	0	4.37524	3.29587	3.64153	4.29274	0	0	4.0875
Plasminogen activator inhibitor 1 RNA-binding protein	SERBP1	4.74364	4.79962	3.88037	4.43694	4.54838	3.74857	3.87973	4.18837	3.67735
PH and SEC7 domain-containing protein 4	PSD4	4.24339	4.23469	4.17808	4.28702	3.8426	3.92158	3.3707	0	3.70628
ATP-binding cassette sub-family F member 1	ABCF1	5.36479	5.63469	5.50461	5.52803	6.06696	5.58254	5.46967	6.19299	5.8267
Neuroguidin	NGDN	4.4089	4.73903	4.61971	4.31936	4.69019	4.82046	4.06303	4.23241	3.84806
Dedicator of cytokinesis protein 8	DOCK8	4.12895	4.71452	4.6717	4.9376	4.71435	4.49037	4.00381	0	0
N-acylneuraminate cytidylyltransferase	CMAS	3.86289	4.20618	0	0	0	0	0	0	0
Tetraspanin-14	TSPAN14	4.77703	5.15369	3.66564	4.37829	5.01005	4.59954	0	4.95795	4.48924
WD repeat-containing protein 36	WDR36	3.86475	4.38527	4.61131	4.11187	4.41734	4.44041	4.64535	4.26031	4.48796
Overexpressed in colon carcinoma 1 protein	OCC1	4.78186	5.24045	4.53547	4.78628	4.77895	4.67685	4.53758	4.65707	4.32809
5(3)-deoxyribonucleotidase, cytosolic type	NT5C	0	0	0	0	4.15143	0	0	3.69383	3.71867
Cell surface glycoprotein CD200 receptor 1	CD200R1	3.3377	4.96701	4.25888	0	4.32976	0	0	4.13191	0
Ribosome biogenesis protein BRX1 homolog	BRIX1	3.83441	3.68774	4.37981	4.20314	3.67593	4.35832	0	0	3.92789
Importin-4	IPO4	4.27054	4.53228	3.80131	3.42266	4.25758	3.87903	3.97188	4.08113	4.21392
Marginal zone B- and B1-cell-specific protein	MZB1	4.88591	4.79879	0	3.94279	4.27404	3.61259	0	4.39836	0
Programmed cell death 6-interacting protein	PDCD6IP	4.96521	5.27545	3.85845	4.98964	5.18724	4.74787	4.43226	5.00406	4.82765
Sec1 family domain-containing protein 1	SCFD1	4.56307	4.2987	4.38019	4.39862	4.14897	4.34175	4.23114	3.92253	4.44529
Heterogeneous nuclear ribonucleoprotein L-like	HNRNPLL	0	0	4.52441	0	0	0	0	3.8563	4.26764
Choline transporter-like protein 1	SLC44A1	0	0	5.32399	5.46635	5.21384	5.0223	4.20758	4.51215	4.74982
Negative elongation factor B	NELFB	0	4.48421	4.26489	3.65228	4.1823	3.95667	0	4.10209	0
Septin-1	2022-09-01	0	0	0	0	4.26687	4.15903	3.81935	4.44198	4.34667
Titin	TTN	6.17391	4.19234	5.37265	5.81426	4.75569	5.28695	5.45396	4.37796	5.21972
Roundabout homolog 4	ROBO4	4.57117	4.53925	4.20556	4.05073	4.26055	4.04649	4.44886	4.87438	4.54541
Acid sphingomyelinase-like phosphodiesterase 3a	SMPDL3A	3.09258	3.09047	4.73527	4.79835	4.67728	4.69301	4.47141	3.52054	4.57521
Proteasome inhibitor PI31 subunit	PSMF1	4.76239	4.83474	5.09587	5.11371	4.76783	5.14746	4.37661	4.67106	5.02498
Nicastrin	NCSTN	4.6804	4.71613	0	0	4.50991	0	0	4.4338	0
Heat shock protein 105 kDa	HSPH1	4.92878	5.01127	4.99847	4.96711	4.84768	4.79942	4.59504	4.44406	4.62825
Minor histocompatibility protein HA-1;Minor histocompatibility antigen HA-1	HMHA1	0	0	3.86648	3.7355	4.28255	3.99955	0	3.45624	0
Nuclear pore complex protein Nup205	NUP205	0	4.12172	4.04364	4.44835	4.411	4.02792	0	4.147	3.77917
Geranylgeranyl transferase type-2 subunit alpha	RABGGTA	0	0	3.90399	4.36126	0	3.76685	3.38012	0	0
Actin-related protein 2/3 complex subunit 1A	ARPC1A	0	0	4.12811	4.27497	3.97042	4.34541	0	3.30522	3.97188
Gamma-glutamyl hydrolase	GGH	6.03794	6.13615	6.24927	6.22593	6.16667	6.29726	6.15718	6.16286	6.25571
Phosphatidylinositol 3,4,5-trisphosphate 5-phosphatase 1;Phosphatidylinositol 3,4,5-trisphosphate 5-phosphatase 2	INPP5D;INPPL1	3.97726	4.59076	0	4.72487	4.38659	4.44792	3.87503	4.50255	0
Probable ATP-dependent RNA helicase DDX17	DDX17	4.2317	5.49597	5.04056	5.1233	5.33606	5.31858	5.11468	5.35401	5.10261
Osteoclast-stimulating factor 1	OSTF1	5.22108	5.56139	5.05831	5.16773	5.2249	4.91434	4.66916	5.13066	4.85347
Rho guanine nucleotide exchange factor 1	ARHGEF1	4.80595	5.12149	4.19813	0	4.80355	4.06262	0	5.14273	3.32862
SWI/SNF-related matrix-associated actin-dependent regulator of chromatin subfamily D member 2	SMARCD2	0	0	4.61984	4.61918	4.00617	4.46889	4.054	0	4.16262
Ras-related protein Rab-8B	RAB8B	4.97313	4.97827	4.99809	5.46316	5.28535	5.08863	5.97292	5.04902	4.52528
Rho guanine nucleotide exchange factor 2	ARHGEF2	4.2052	4.26804	4.00035	4.17742	0	4.02506	0	4.26202	0
Ribosomal RNA small subunit methyltransferase NEP1	EMG1	0	4.81588	4.64199	4.03957	4.34461	4.00273	3.71001	4.55461	4.16823
Glomulin	GLMN	0	0	4.50745	4.4884	4.13833	4.00954	0	0	4.10394
Stathmin-2	STMN2	4.09958	4.91956	0	0	0	0	0	4.03367	0
Immunoglobulin superfamily member 8	IGSF8	4.90296	5.78871	4.79526	4.97334	5.86913	5.43054	5.01833	5.68355	5.01966
Cirhin	CIRH1A	4.38288	4.78729	4.86044	4.15972	0	4.52289	3.85895	4.67333	4.63871
Isochorismatase domain-containing protein 2, mitochondrial	ISOC2	4.49676	4.66971	0	0	4.15842	3.45756	0	0	0
Leucine-rich repeat-containing protein 59	LRRC59	0	0	4.56502	4.456	4.08604	4.35742	0	0	4.12561
ADP-ribosylation factor-like protein 8B;ADP-ribosylation factor-like protein 8A	ARL8B;ARL8A	0	0	4.48166	4.79401	0	4.34394	0	0	0
Dedicator of cytokinesis protein 10	DOCK10	3.51611	5.16681	4.88304	4.56779	5.17249	4.40463	0	4.66226	3.7117
Voltage-gated hydrogen channel 1	HVCN1	4.19126	4.25698	4.42262	4.53796	4.31469	4.19992	0	0	0
U5 small nuclear ribonucleoprotein 40 kDa protein	SNRNP40	3.46663	4.13881	4.33526	4.23734	4.3425	4.37306	4.17406	4.19711	4.48787
Nucleoporin SEH1	SEH1L	4.30057	4.17287	3.97793	4.37687	4.30518	4.49892	0	0	3.9381
Cytoplasmic FMR1-interacting protein 2	CYFIP2	4.39667	4.59638	0	0	3.81054	0	0	0	3.34555
GTPase IMAP family member 5	GIMAP5	3.7083	4.54371	3.64435	0	0	3.87515	0	0	0
Ubiquitin thioesterase OTUB1	OTUB1	4.90167	4.45407	0	4.86885	4.96901	4.8063	4.38407	4.53566	4.4293
Methionine--tRNA ligase, mitochondrial	MARS2	4.35249	4.331	4.06573	3.81594	0	4.17336	4.0966	3.89681	4.42326
Carboxypeptidase B2	CPB2	5.15388	5.83168	5.22999	4.99919	5.68177	5.73009	5.6149	5.8826	5.74842
Conserved oligomeric Golgi complex subunit 3	COG3	4.27635	4.18563	4.50895	4.71544	4.59418	4.44665	4.12678	4.42457	4.04922
Solute carrier family 35 member E1	SLC35E1	4.35639	4.17097	3.47425	0	0	0	0	0	0
Beta-Ala-His dipeptidase	CNDP1	6.27722	6.47201	6.45539	6.34207	6.54505	6.46589	6.34386	6.48312	6.38108
Importin-9	IPO9	5.26316	0	0	5.13328	5.01038	5.0936	4.71779	4.75256	4.63454
N-acetylmuramoyl-L-alanine amidase	PGLYRP2	7.61758	7.72738	7.7508	7.75173	7.80679	7.79574	7.5757	7.81245	7.65604
Guanylate-binding protein 5	GBP5	0	3.65124	4.43895	4.72003	4.24229	4.36406	3.7874	3.335	3.90677
Vacuolar protein sorting-associated protein 35	VPS35	0	4.58698	4.76477	0	4.66177	4.79437	0	4.2638	4.77123
Sorting nexin-18	SNX18	4.38954	0	4.52056	0	4.57482	0	0	0	0
Phosphatidylethanolamine-binding protein 4	PEBP4	0	0	4.3491	4.47868	4.33191	4.63156	4.21088	4.08707	3.90908
SRSF protein kinase 1	SRPK1	4.37146	4.1124	4.02894	0	3.704	0	3.68027	0	0
Structural maintenance of chromosomes protein 6	SMC6	4.70291	4.44309	4.74057	4.12264	4.75639	0	4.59122	4.49459	0
Protein phosphatase 1 regulatory inhibitor subunit 16B	PPP1R16B	4.36284	0	0	4.50007	0	4.16667	3.75114	0	3.96524
26S proteasome non-ATPase regulatory subunit 1	PSMD1	0	4.54776	4.15339	3.7589	4.2149	4.34725	4.24219	4.5342	4.37619
Prefoldin subunit 5	PFDN5	3.95504	3.88668	3.78504	4.07225	3.96639	3.80797	0	3.95486	0
Protein deglycase DJ-1	PARK7	3.65522	5.10096	5.11711	5.11029	4.83342	5.04033	4.40372	4.951	4.54342
Prohibitin-2	PHB2	4.43369	4.10802	3.89944	4.44683	0	0	0	0	0
COP9 signalosome complex subunit 8	COPS8	4.0976	4.39679	0	0	0	0	0	3.51947	0
Oncostatin-M-specific receptor subunit beta	OSMR	0	0	4.56553	4.59428	0	4.52568	5.03383	0	4.14007
Killer cell immunoglobulin-like receptor 2DL4	KIR2DL4	3.93509	5.11893	4.357	0	4.90335	3.61666	0	4.79882	3.38198
3-hydroxyacyl-CoA dehydrogenase type-2	HSD17B10	4.06711	4.61882	4.7564	4.04774	4.0703	4.66574	4.24296	4.22446	4.56
Aconitate hydratase, mitochondrial	ACO2	4.33724	4.64022	4.44531	4.15981	0	4.4654	4.00527	4.5002	4.73306
Tumor susceptibility gene 101 protein	TSG101	4.12525	4.38158	4.04759	0	4.08792	0	3.41989	3.96442	3.35089
Calcium and integrin-binding protein 1	CIB1	4.82019	5.12966	4.64091	0	5.13136	0	0	4.86786	3.86462
Copine-1	CPNE1	4.84625	5.21529	4.51383	4.83951	5.11002	4.64492	4.53079	5.13341	4.11737
T-complex protein 1 subunit eta	CCT7	5.57522	5.66317	5.40149	5.35218	5.8044	5.79458	5.11972	5.65263	5.45888
Protein arginine N-methyltransferase 1	PRMT1	4.96685	5.49878	5.52381	5.18276	5.48703	5.4921	5.24192	5.50924	5.6013
Serine/threonine-protein kinase VRK1	VRK1	0	4.50602	4.91062	4.89058	4.71741	5.08066	4.39655	5.0766	4.85168
Condensin complex subunit 3	NCAPG	4.67541	4.4766	0	0	3.6321	0	0	3.59518	0
Programmed cell death 1 ligand 2	PDCD1LG2	4.43019	4.27891	4.44309	4.51009	0	4.6726	4.44107	4.29951	4.61634
Zinc phosphodiesterase ELAC protein 2	ELAC2	3.42129	3.41641	4.14993	4.29157	4.28454	4.42118	3.98371	3.89083	4.26689
Glutamate-rich WD repeat-containing protein 1	GRWD1	3.65433	4.32728	3.84343	3.7588	4.38283	3.98851	0	4.50289	3.78212
Tubulin alpha-1C chain	TUBA1C	4.61056	0	0	4.50292	4.00268	0	0	0	0
Myb-binding protein 1A	MYBBP1A	0	0	0	0	4.24007	4.17228	0	4.29226	3.80745
Extended synaptotagmin-1	ESYT1	4.57909	5.14557	4.18153	4.04763	4.37042	4.61618	3.7066	4.64179	3.63076
LIM domain-containing protein 2	LIMD2	3.6425	4.0278	3.86251	3.65966	3.75141	3.5974	3.94842	3.96097	4.18991
NEDD4 family-interacting protein 1	NDFIP1	5.06655	5.4635	4.92649	5.0566	5.50431	4.7996	0	5.22165	0
COP9 signalosome complex subunit 4	COPS4	0	4.15342	4.26993	0	4.5166	4.15758	3.92628	4.17944	4.05385
Synaptotagmin-11	SYT11	4.31545	4.46486	0	3.23116	3.79311	0	0	3.38915	0
Plasma alpha-L-fucosidase	FUCA2	5.41068	5.43716	5.49708	5.38767	5.20499	5.35708	5.18096	5.38453	5.39256
Heterogeneous nuclear ribonucleoprotein U-like protein 1	HNRNPUL1	3.64718	4.4303	4.58364	4.42338	4.82328	4.67873	4.7167	4.60429	4.78117
Methylthioribose-1-phosphate isomerase	MRI1	4.09195	4.25729	4.80925	4.76615	4.77546	5.18219	4.87492	4.57359	4.97377
Vesicle-associated membrane protein 8	VAMP8	4.50889	4.63356	4.60647	4.83611	4.77471	0	0	0	0
N-terminal Xaa-Pro-Lys N-methyltransferase 1;N-terminal Xaa-Pro-Lys N-methyltransferase 1, N-terminally processed	NTMT1	4.23967	4.41079	3.88411	3.44423	4.51905	0	3.70478	0	3.85593
Acetyl-CoA acetyltransferase, cytosolic	ACAT2	0	3.72541	4.36674	4.80884	4.36894	4.50058	4.05949	0	3.89816
RNA-binding protein 4	RBM4	4.13777	4.55118	4.44141	4.41799	4.54626	4.63575	4.31677	4.34492	4.57307
Splicing factor 3B subunit 5	SF3B5	4.04988	3.87419	4.43173	4.42387	4.42352	4.48366	4.28749	3.93534	4.31785
Histidine triad nucleotide-binding protein 2, mitochondrial	HINT2	0	0	4.04202	4.21155	3.80774	4.23211	4.04696	0	3.9477
N-alpha-acetyltransferase 15, NatA auxiliary subunit	NAA15	0	4.50092	4.3962	0	0	4.26942	0	0	3.68734
Transmembrane protein 59	TMEM59	3.52621	4.52719	0	2.55305	4.37011	0	0	3.2381	0
Inosine triphosphate pyrophosphatase	ITPA	4.55189	5.02727	5.01766	5.09395	5.11431	5.04391	4.2671	5.5772	4.69446
Cadherin-related family member 2	CDHR2	4.51544	4.18656	4.31877	3.72347	4.35288	4.29175	0	4.34725	3.94221
Protein Niban	FAM129A	4.24657	5.10058	3.62096	5.02674	4.65032	4.69611	4.55183	4.88831	4.02354
Alpha-ketoglutarate-dependent dioxygenase FTO	FTO	4.21632	4.38618	4.22858	4.24881	4.11671	4.24554	3.89848	4.001	4.03563
Zinc transporter ZIP8	SLC39A8	4.22433	4.32183	4.52031	4.78547	4.65039	4.21152	0	3.46878	0
WD repeat-containing protein 61;WD repeat-containing protein 61, N-terminally processed	WDR61	0	4.90514	4.66685	0	5.15357	4.67604	0	4.86161	4.8193
Linker for activation of T-cells family member 2	LAT2	4.90859	5.26024	0	3.87404	4.59314	0	0	4.8692	0
N-alpha-acetyltransferase 50	NAA50	4.63378	4.70238	4.98982	4.56329	4.64667	4.77484	4.6192	4.63715	4.86267
5-3 exoribonuclease 2	XRN2	0	3.99108	4.38849	4.30205	0	0	0	4.37201	0
Protein FAM49A	FAM49A	4.57898	4.26214	4.72818	4.7879	4.33792	4.72632	4.50408	4.31458	4.52729
EH domain-containing protein 4	EHD4	5.13564	5.23598	4.35259	4.28276	4.95379	3.98153	4.13402	4.93008	4.23737
Vacuolar protein sorting-associated protein 33B	VPS33B	3.98674	3.60662	3.5471	4.13411	4.07886	4.43156	4.36691	0	4.1714
SH3 domain-binding glutamic acid-rich-like protein 3	SH3BGRL3	3.75521	0	0	0	4.13395	4.19507	3.96597	4.45929	4.2847
Protein unc-45 homolog A	UNC45A	0	0	4.44039	4.56428	3.7173	4.15269	0	0	0
Dipeptidase 2	DPEP2	5.20518	5.0952	5.26649	5.19868	5.31266	5.34042	5.31863	5.44898	5.20093
Golgi-associated plant pathogenesis-related protein 1	GLIPR2	4.48612	4.45182	4.31321	3.10096	3.79154	4.25677	4.27238	4.56595	3.77527
Oxysterol-binding protein-related protein 3	OSBPL3	0	0	0	3.19995	4.85734	4.21064	0	4.86421	0
F-box only protein 44	FBXO44	4.57544	4.5301	4.92072	5.03459	5.2957	5.09916	4.64674	4.88956	4.78556
EH domain-containing protein 1	EHD1	4.79539	5.35541	5.03209	5.149	5.34565	5.27249	4.91721	4.91367	5.06382
HEAT repeat-containing protein 1;HEAT repeat-containing protein 1, N-terminally processed	HEATR1	3.50041	3.92267	4.29734	3.97724	4.20317	4.5447	2.89624	0	4.27848
Nucleolar protein 6	NOL6	0	3.72216	4.41717	0	4.3619	4.64337	4.10435	3.78422	3.91587
Probable ATP-dependent RNA helicase YTHDC2	YTHDC2	5.71892	4.90975	0	0	5.15576	4.97389	4.86409	5.19587	0
Sideroflexin-1	SFXN1	4.79999	4.68325	4.7007	5.09304	4.52328	4.7073	3.79605	3.89711	4.09513
GPN-loop GTPase 2	GPN2	0	4.75784	4.37709	4.57867	4.80679	4.61101	4.60219	4.77083	4.90393
Exportin-5	XPO5	3.87325	4.02743	4.609	0	4.52639	3.61549	0	4.27958	0
UPF0160 protein MYG1, mitochondrial	C12orf10	0	0	0	4.65159	4.38489	4.76545	4.80437	4.47202	4.84139
Cadherin-related family member 5	CDHR5	4.82765	5.27455	5.06592	4.40466	5.06356	4.85332	4.89819	5.45289	5.29721
Gamma-parvin	PARVG	0	3.2566	4.29992	4.30077	3.63999	4.29887	0	0	3.88558
DNA dC->dU-editing enzyme APOBEC-3G	APOBEC3G	5.17356	5.41017	4.90493	5.27782	5.71757	5.15168	5.05492	5.53297	4.82789
Echinoderm microtubule-associated protein-like 4	EML4	0	4.84813	5.0023	4.42178	5.08397	4.12212	0	4.71441	4.20994
Plexin-A4;Plexin-A1	PLXNA4;PLXNA1	3.7648	0	0	4.36494	0	4.05266	0	0	0
Pre-mRNA-splicing factor SYF1	XAB2	4.75256	4.44841	0	0	0	0	0	0	0
SH2 domain-containing protein 2A	SH2D2A	0	0	3.99278	4.60782	4.20137	0	0	0	0
Vacuolar protein sorting-associated protein VTA1 homolog	VTA1	3.67855	4.73154	3.57221	0	4.75758	4.31099	0	0	3.79093
Matrix metalloproteinase-25	MMP25	4.95403	5.4183	5.06322	4.36523	4.37059	4.15464	3.84854	4.19179	4.05423
Exosome complex component RRP41	EXOSC4	5.03691	5.07671	5.02069	4.50421	4.85993	5.067	4.95202	4.71036	5.00621
Transmembrane protein 138	TMEM138	4.21677	4.00839	3.62745	4.24222	4.15788	0	0	3.36099	3.1685
SLAM family member 7	SLAMF7	4.13922	5.20328	0	3.94569	4.24824	0	0	4.49885	3.36577
Reticulon-4	RTN4	0	4.02715	4.39657	4.45019	4.28603	4.49286	4.03145	0	0
Omega-amidase NIT2	NIT2	4.85341	5.17598	4.69468	4.53794	5.00565	4.83997	4.30339	4.9981	4.81426
Exosome complex component RRP46	EXOSC5	3.81243	4.52174	4.61871	4.54496	4.93522	4.81288	4.64022	4.664	5.02461
Nucleolar RNA helicase 2	DDX21	6.45436	6.54881	6.75725	6.53806	6.56184	6.69629	6.76856	6.84386	6.98797
GTP-binding protein SAR1a	SAR1A	0	3.8081	0	3.14628	3.78839	0	0	3.95931	3.15631
Sialic acid synthase	NANS	4.41749	2.7186	4.95047	5.16047	4.64854	5.69641	0	3.93258	3.96681
F-box only protein 6	FBXO6	4.89327	5.14934	5.2259	5.43474	5.64224	5.46982	5.03423	5.44196	5.15528
CTP synthase 2	CTPS2	0	0	4.17889	3.96687	0	3.59878	3.3243	0	0
L-aminoadipate-semialdehyde dehydrogenase-phosphopantetheinyl transferase	AASDHPPT	4.69861	4.72501	4.74546	4.85423	4.82493	4.82524	0	4.72013	4.7855
DNA dC->dU-editing enzyme APOBEC-3C	APOBEC3C	0	4.99738	4.94992	4.92376	5.28688	4.88215	5.11968	4.9994	5.03028
Mitochondrial import receptor subunit TOM22 homolog	TOMM22	5.78242	5.65344	4.83912	4.94973	5.05979	4.76186	4.2782	4.90733	4.51993
Phenylalanine--tRNA ligase beta subunit	FARSB	5.21426	5.35011	5.79669	5.63021	5.62144	5.68204	5.39632	5.27515	5.40605
Sister chromatid cohesion protein PDS5 homolog B;Sister chromatid cohesion protein PDS5 homolog A	PDS5B;PDS5A	0	4.23221	5.14251	4.86087	4.70119	4.76394	4.06405	4.07748	4.66516
Structural maintenance of chromosomes protein 4	SMC4	0	4.95576	4.6278	4.59353	4.6448	4.65293	2.65811	4.7546	4.47909
Obg-like ATPase 1	OLA1	4.92193	4.9893	5.22019	5.56403	5.2406	5.21748	4.53072	4.80338	5.10829
Mycophenolic acid acyl-glucuronide esterase, mitochondrial	ABHD10	0	0	3.9364	4.27953	4.19841	4.64642	3.6419	0	3.53303
Protein FAM49B	FAM49B	0	0	3.79261	4.33171	3.91235	3.99613	0	0	3.38146
ATP-dependent RNA helicase DDX18	DDX18	4.76133	5.02694	5.43101	5.28794	5.14607	5.19965	4.54621	4.71596	4.94423
SAFB-like transcription modulator	SLTM	0	4.1692	3.7142	0	0	0	0	0	0
Phosphoprotein associated with glycosphingolipid-enriched microdomains 1	PAG1	5.06074	4.5813	5.45042	0	0	0	0	0	0
H/ACA ribonucleoprotein complex subunit 2	NHP2	3.7331	4.90134	0	0	4.12733	0	0	4.76818	0
BRCA1-A complex subunit BRE	BRE	0	4.58279	4.38187	4.50505	0	4.71592	4.30466	3.94142	4.68206
Claudin domain-containing protein 1	CLDND1	4.29502	5.00281	4.39233	4.26731	0	4.10616	0	4.69357	0
Constitutive coactivator of PPAR-gamma-like protein 1	FAM120A	4.27487	0	4.11581	4.08196	4.18619	4.24363	3.69132	0	3.93008
Complement C1r subcomponent-like protein	C1RL	6.89578	7.02202	7.00805	6.96474	7.05239	7.02637	6.97834	7.03209	6.9135
CXXC-type zinc finger protein 1	CXXC1	4.51803	4.66195	0	3.61614	4.25926	3.81391	3.77967	4.49258	4.24692
Costars family protein ABRACL	ABRACL	4.71589	4.4321	0	4.81777	4.59983	4.45509	4.00424	4.11344	3.96462
Protein RCC2	RCC2	4.84102	4.97057	4.84036	4.72016	4.81983	4.81979	4.2785	5.01966	4.78903
LisH domain and HEAT repeat-containing protein KIAA1468	KIAA1468	6.02698	5.93541	5.83289	5.60712	5.72061	5.38502	5.70317	5.59833	5.58489
Disco-interacting protein 2 homolog B	DIP2B	4.60935	4.74619	0	0	4.35332	0	0	4.25319	0
Leucine--tRNA ligase, cytoplasmic	LARS	4.53376	5.20107	3.95637	0	4.18682	4.36078	3.59476	4.66537	3.9202
Ataxin-10	ATXN10	0	4.62431	3.88144	0	4.01628	4.24534	0	4.54621	4.06625
Origin recognition complex subunit 3	ORC3	0	0	4.00212	3.87803	3.86842	4.06915	0	0	3.21445
C-type mannose receptor 2	MRC2	5.13526	5.2966	5.37936	5.32926	5.2529	5.4218	5.21392	5.25734	5.32832
tRNA (guanine-N(7)-)-methyltransferase	METTL1	4.13341	4.27515	4.47599	0	4.08711	4.39447	0	4.07081	4.35978
Eukaryotic translation initiation factor 3 subunit K	EIF3K	3.84641	4.28841	5.02202	5.37135	5.38621	5.36616	4.74974	4.91937	5.2026
Glyoxylate reductase/hydroxypyruvate reductase	GRHPR	4.27642	4.79636	0	4.04123	4.52071	0	4.25916	3.27035	4.51264
DnaJ homolog subfamily B member 11	DNAJB11	4.59645	4.45263	0	4.26935	4.00638	3.74842	0	3.79362	3.81232
Testin	TES	0	4.1273	4.43165	4.54497	0	4.26259	0	0	0
Fetuin-B	FETUB	5.98961	6.34731	6.47711	6.44022	6.58254	6.43688	6.17687	6.40995	6.37725
Sushi domain-containing protein 2	SUSD2	0	4.40855	0	3.97148	4.5152	4.36114	4.10319	4.68125	4.17216
Signal recognition particle subunit SRP68	SRP68	4.0943	4.55193	4.3539	4.12235	4.69721	4.35009	3.91525	4.08611	3.74308
Septin-9	2022-09-09	4.41639	0	0	4.60325	4.20208	4.1854	4.28838	3.85371	4.40695
Transmembrane protein 2	TMEM2	4.80324	5.10938	4.79342	5.00415	4.96708	4.61067	3.00719	4.52753	3.9786
Mediator of RNA polymerase II transcription subunit 13	MED13	3.56072	5.01144	5.32201	0	0	4.9748	4.92712	4.75801	4.92744
Prefoldin subunit 2	PFDN2	0	4.67991	3.73377	0	4.17759	3.65045	3.53177	0	0
Ena/VASP-like protein	EVL	4.70643	4.67322	4.13223	3.57656	0	3.06221	0	0	0
Multifunctional methyltransferase subunit TRM112-like protein	TRMT112	0	4.68519	4.38421	3.35746	0	0	0	0	0
Exportin-7	XPO7	3.44515	0	0	0	0	4.12005	4.5717	4.57612	4.7841
Leucyl-cystinyl aminopeptidase;Leucyl-cystinyl aminopeptidase, pregnancy serum form	LNPEP	5.17525	5.03483	4.82274	4.66307	4.54946	4.79587	4.88353	4.64931	4.2686
N-acetyl-D-glucosamine kinase	NAGK	0	0	4.57412	4.82685	4.30797	4.67402	3.57308	0	0
tRNA (adenine(58)-N(1))-methyltransferase non-catalytic subunit TRM6	TRMT6	0	3.75289	3.8205	3.59665	0	3.85941	3.71928	3.67982	3.78424
SH3 domain-binding glutamic acid-rich-like protein 2	SH3BGRL2	4.65309	4.42411	4.65135	4.74317	4.4815	4.73406	4.65471	4.31815	4.62079
Cell division cycle protein 23 homolog	CDC23	0	0	3.88763	4.30049	0	4.05812	3.52334	0	3.41206
Protein CDV3 homolog	CDV3	3.97813	4.09297	0	3.84617	3.65104	0	0	0	0
Ras-related protein Rab-21	RAB21	3.35946	4.07911	0	0	0	0	0	0	0
Proteasome activator complex subunit 2	PSME2	5.10697	5.20642	5.31927	5.68334	5.80202	5.75178	5.38396	5.42318	5.54579
Aspartyl aminopeptidase	DNPEP	0	4.81481	4.83038	4.04198	4.6289	4.04747	4.27402	4.66711	4.86147
Protein HEG homolog 1	HEG1	0	4.68201	4.3085	0	0	0	0	0	0
Transmembrane and coiled-coil domain-containing protein 1	TMCO1	4.81335	4.53728	4.50515	4.88278	4.43908	4.37816	4.24	3.93598	4.24512
Pre-mRNA-processing factor 19	PRPF19	4.53227	4.61876	5.13786	5.19229	5.13242	4.97885	4.20986	4.52795	4.83581
Protein kinase C and casein kinase substrate in neurons protein 2	PACSIN2	4.49145	4.52683	4.4008	4.48451	4.99907	4.80688	4.26387	4.20219	4.11123
26S proteasome non-ATPase regulatory subunit 13	PSMD13	4.75416	4.78411	5.44114	5.77096	5.48674	5.79952	5.29631	5.03367	5.58841
Endothelial protein C receptor	PROCR	5.94516	6.12097	6.32164	6.00013	6.10206	6.11817	6.02412	6.10346	6.12561
COP9 signalosome complex subunit 3	COPS3	3.64097	4.05755	4.02473	0	4.39433	4.16367	0	0	4.05057
Proliferation-associated protein 2G4	PA2G4	4.2521	5.15073	5.03003	5.11774	5.22693	4.99603	4.71062	5.30546	4.63836
Structural maintenance of chromosomes protein 3	SMC3	0	3.47157	4.4726	4.51348	3.9812	4.42182	3.55867	0	3.84741
Myotubularin-related protein 6	MTMR6	3.95241	3.86352	4.11418	4.43132	4.24983	4.06651	0	4.06175	3.99345
UPF0568 protein C14orf166	C14orf166	4.36048	4.29662	0	0	4.35816	0	0	3.69512	3.27928
RuvB-like 2	RUVBL2	4.93874	5.34431	4.93866	5.31762	5.25566	5.06134	5.02255	5.21373	5.04332
Eukaryotic translation initiation factor 3 subunit L	EIF3L	5.08554	5.61966	5.65855	5.76314	5.79097	5.63115	5.44576	5.70762	5.5479
Phospholipase A-2-activating protein	PLAA	4.97766	4.57066	5.16283	5.09451	4.7109	4.97201	5.05165	4.56902	5.05729
RuvB-like 1	RUVBL1	5.38545	5.61836	4.92025	4.94966	5.29241	5.10397	5.07346	5.47254	5.25643
Nuclear migration protein nudC	NUDC	3.94069	4.65512	0	0	3.84535	0	0	3.69788	0
Voltage-dependent anion-selective channel protein 3	VDAC3	4.28384	4.33506	3.97956	4.5835	3.60292	0	0	0	0
Phenylalanine--tRNA ligase alpha subunit	FARSA	5.50326	5.7314	4.1442	4.4634	5.13501	4.54932	4.9226	5.40902	4.88937
Integral membrane protein 2B;BRI2, membrane form;BRI2 intracellular domain;BRI2C, soluble form;Bri23 peptide	ITM2B	3.76145	4.34937	0	4.52285	4.70378	4.69709	4.23058	4.14548	4.40608
Developmentally-regulated GTP-binding protein 1	DRG1	0	0	4.52684	4.26468	3.90392	0	3.83201	0	0
Exosome complex exonuclease RRP44	DIS3	4.64558	4.59503	4.07019	4.06692	4.49668	4.16758	0	4.32399	3.86457
Calcium-regulated heat stable protein 1	CARHSP1	4.33151	0	4.35868	4.43995	3.85508	3.71334	3.74349	3.65755	3.71927
Nucleolar protein 58	NOP58	4.56859	5.09001	5.19271	4.60589	5.09219	5.06547	5.02078	4.81114	5.03507
Zinc finger protein 281	ZNF281	0	4.36782	0	3.09691	0	0	3.73181	4.7076	4.72673
Protein MEMO1	MEMO1	0	4.65584	4.30483	4.23261	4.6753	4.41049	4.07987	4.79537	4.51108
U6 snRNA-associated Sm-like protein LSm2	LSM2	4.66288	4.72441	4.65148	4.50169	4.8708	4.62192	4.14305	4.88107	4.56613
Putative RNA-binding protein Luc7-like 2	LUC7L2	4.31605	4.74997	0	0	0	0	3.91527	0	0
Serine-threonine kinase receptor-associated protein	STRAP	4.80782	5.42136	4.76813	4.61003	4.95344	4.77292	4.59365	4.75192	4.23157
tRNA-splicing ligase RtcB homolog	RTCB	4.9227	5.37086	5.4439	5.69856	5.43228	5.13758	4.69371	5.00475	6.90274
SH3 domain-binding protein 1	SH3BP1	4.1229	4.14907	4.20583	4.35097	4.00881	3.98445	3.49621	4.77733	3.48151
Deoxynucleoside triphosphate triphosphohydrolase SAMHD1	SAMHD1	4.06138	5.00907	4.84979	4.79177	5.06603	4.72393	4.38607	5.03362	4.56269
Talin-1	TLN1	5.91501	6.05884	5.44401	5.75424	5.89451	5.50003	5.36324	6.02272	5.42211
Plexin-D1	PLXND1	4.35497	4.74464	4.32769	4.27344	4.55445	4.2332	4.41337	5.02135	4.50052
G-protein-signaling modulator 3	GPSM3	4.17269	4.66531	3.73738	3.87192	4.4607	3.73548	0	4.11628	3.55707
Hypoxia up-regulated protein 1	HYOU1	4.99582	5.45693	4.82816	4.48948	5.04391	5.05185	4.32816	5.35027	4.71965
Cysteine protease ATG4B	ATG4B	4.82524	4.95185	5.66101	5.5827	5.44254	5.49382	5.47919	5.04501	5.70532
Transducin beta-like protein 2	TBL2	4.77841	4.81385	4.22727	4.43743	4.49417	4.66828	4.63047	4.43513	4.6517
U6 snRNA-associated Sm-like protein LSm5	LSM5	4.45074	4.66324	3.94973	4.39723	5.02065	4.31467	0	4.7421	0
Intraflagellar transport protein 25 homolog	HSPB11	0	0	4.669	4.63946	4.52569	4.49368	4.07122	0	3.99888
FACT complex subunit SPT16	SUPT16H	4.29796	5.09864	4.60073	0	0	0	0	5.05196	0
U3 small nucleolar RNA-associated protein 18 homolog	UTP18	2.8561	3.65629	4.62246	4.53663	3.98978	4.69072	3.50989	0	0
Transportin-3	TNPO3	0	4.30876	4.69142	4.7968	4.68329	4.7406	0	4.0086	4.33903
Mitochondrial import inner membrane translocase subunit Tim13	TIMM13	4.49973	4.48443	0	3.325	4.28637	0	0	4.11714	0
General transcription factor 3C polypeptide 5	GTF3C5	4.46691	4.40441	4.55297	4.49276	3.92268	4.72127	0	4.43998	4.84759
Transient receptor potential cation channel subfamily V member 2	TRPV2	3.3349	4.14625	0	0	3.75035	0	0	0	0
Neuroplastin	NPTN	4.50975	4.89646	4.60636	4.75891	4.65325	4.38537	4.19429	4.10758	4.18173
Carboxypeptidase Q	CPQ	4.75494	5.33153	5.10731	4.88646	5.36975	5.12424	5.07022	5.46622	5.49788
Coatomer subunit gamma-1	COPG1	4.7875	5.21125	4.59239	5.13985	5.44613	5.13236	3.94158	3.2333	4.91808
Cytoplasmic dynein 1 light intermediate chain 1	DYNC1LI1	4.27298	4.78869	0	4.51518	4.29761	4.56903	4.28137	4.20884	4.32471
Sodium bicarbonate cotransporter 3	SLC4A7	4.24284	4.214	4.335	4.41404	4.42029	4.23129	0	4.22696	4.05169
NADH dehydrogenase [ubiquinone] 1 beta subcomplex subunit 9	NDUFB9	4.28735	3.5598	4.16741	4.78148	0	4.03177	3.73297	0	3.4354
Probable ATP-dependent RNA helicase DDX49	DDX49	4.39296	0	4.70634	4.54461	4.29427	4.77344	0	0	4.42042
Bis(5-adenosyl)-triphosphatase ENPP4	ENPP4	4.12743	4.2352	4.20118	4.24187	0	0	0	0	0
