# Supplementary material for: Isolation of a cytolytic subpopulation of extracellular vesicles derived from NK cells containing NKG7 and cytolytic proteins
Source: Front Immunol. 2022 Sep 15;13:977353. doi: 10.3389/fimmu.2022.977353 (PMC9520454; doi:10.3389/fimmu.2022.977353)
Supplement: Supplementary file 4 [file Table_3.xlsx]

## Sheet: Mitochondria
C: Mito	DG-UC F5-1	DG-UC F5-2	DG-UC F5-3	DG-UC F6-1	DG-UC F6-2	DG-UC F6-3	DG-UC F7-1	DG-UC F7-2	DG-UC F7-3					T: C: Mito	F5	F6	F7
ACADM	0	0	0	29734000	24014000	16321000	0	0	0					ACADM	0	24.5174	0
AK2	34545000	66684000	4239100	0	0	0	0	0	0					AK2	25.042	0	0
ALDH1B1	0	0	0	23599000	14397000	6955900	0	0	0					ALDH1B1	0	23.7793	0
ATAD3A	0	0	0	112700000	71343000	43539000	0	0	0					ATAD3A	0	26.0883	0
BDH1	0	0	0	44960000	16674000	21394000	0	0	0					BDH1	0	24.3507	0
COX5A	0	0	0	122280000	130740000	0	19755000	0	0					COX5A	0	26.8656	0
COX7A2	0	0	0	60023000	86101000	61254000	0	0	0					COX7A2	0	25.8683	0
CS	0	0	0	67185000	78602000	47229000	13938000	0	6730100					CS	0	26.0016	22.6822
CYB5B	4197700	0	0	0	30100000	57570000	0	0	0					CYB5B	0	24.8433	0
CYCS	20935000	61991000	1585100	0	0	0	0	0	0					CYCS	24.3194	0	0
DLAT	0	0	0	176780000	112570000	36228000	0	0	0					DLAT	0	26.7462	0
ETFA	5276400	0	0	319620000	234710000	119810000	0	0	0					ETFA	0	27.8063	0
FOXRED1	0	0	0	27544000	13532000	15044000	0	0	0					FOXRED1	0	23.8427	0
GLUL	10475000	10564000	3144100	20081000	0	48994000	0	0	0					GLUL	23.3204	24.2593	0
GSR	65916000	35228000	32540000	103220000	113080000	85847000	0	0	0					GSR	25.0702	26.6211	0
HADHA	7170100	0	0	70627000	23366000	14615000	0	0	0					HADHA	0	24.4779	0
HSD17B10	31330000	0	0	415100000	364180000	311990000	0	0	0					HSD17B10	0	28.4401	0
HSPE1	141530000	371940000	0	839020000	672160000	307510000	0	0	0					HSPE1	27.0765	29.3242	0
IDH2	0	421060	0	1880700000	1345600000	648670000	15932000	0	0					IDH2	0	30.3256	0
IDH3A	0	0	0	77971000	52891000	0	0	0	0					IDH3A	0	25.6565	0
LDHB	812040000	194750000	274600000	378090000	452390000	172010000	0	0	3662300					LDHB	28.0328	28.4942	0
MDH2	16396000	11543000	4758300	1003400000	1066400000	454900000	357340000	253310000	364460000					MDH2	23.4605	29.9023	28.4127
ME2	0	0	0	62115000	44486000	25753000	0	8804100	0					ME2	0	25.4068	0
MT-ATP6	0	0	0	143720000	74385000	27627000	0	0	0					MT-ATP6	0	26.1485	0
MT-CO2	0	0	0	205090000	106800000	18828000	0	0	0					MT-CO2	0	26.6703	0
NDUFA10	0	0	0	65957000	41492000	41272000	0	0	0					NDUFA10	0	25.3063	0
NDUFA8	0	0	0	29535000	0	36020000	0	0	0					NDUFA8	0	24.8159	0
NDUFB10	0	0	0	69396000	22130000	30569000	0	0	0					NDUFB10	0	24.8656	0
NDUFS1	0	0	0	28079000	14174000	50732000	0	0	0					NDUFS1	0	24.743	0
NDUFS3	0	0	0	67681000	37009000	19117000	0	0	0					NDUFS3	0	25.1414	0
OXCT1	0	0	0	74060000	29413000	19400000	0	0	0					OXCT1	0	24.8099	0
PRDX5	5361800	8082100	0	204020000	198170000	128340000	0	0	0					PRDX5	22.3543	27.5622	0
PRELID1	0	11845000	0	0	0	0	53680000	43089000	33191000					PRELID1	0	0	25.3608
SFXN1	4136000	0	2424400	220370000	289460000	71954000	0	0	0					SFXN1	21.2092	27.7154	0
SLC25A10	0	0	0	67333000	33899000	43387000	0	0	0					SLC25A10	0	25.3708	0
SLC25A11	0	0	0	149370000	103660000	40375000	0	0	0					SLC25A11	0	26.6273	0
SLC25A3	0	0	0	354000000	161650000	94668000	0	0	0					SLC25A3	0	27.2683	0
SLC25A6	44036000	0	0	2143800000	1908600000	699710000	13850000	0	0					SLC25A6	0	30.8299	0
SORD	3102600	4139100	2546700	0	0	0	0	0	0					SORD	21.565	0	0
SSBP1	4458200	0	298950	0	0	15473000	0	0	0					SSBP1	18.1895	0	0
STOML2	0	0	0	198620000	99828000	78931000	0	0	0					STOML2	0	26.5729	0
TIMM44	0	0	0	25925000	14967000	0	0	0	0					TIMM44	0	23.8353	0
TRAP1	8919100	0	0	79203000	34454000	0	0	0	0					TRAP1	0	25.0382	0
TUFM	0	0	0	765540000	593360000	430940000	0	0	0					TUFM	0	29.1443	0
UQCRB	0	0	0	32362000	38172000	35814000	0	0	0					UQCRB	0	25.094	0
UQCRC1	3187900	0	0	78029000	85115000	46702000	0	0	0					UQCRC1	0	26.2175	0
UQCRC2	859720	0	0	198890000	39920000	13347000	0	0	0					UQCRC2	0	25.2506	0
VDAC2	13108000	0	0	58265000	0	33304000	0	0	0					VDAC2	0	24.9892	0

## Sheet: Autophagosome
C: Autophagosome	DG-UC F5-1	DG-UC F5-2	DG-UC F5-3	DG-UC F6-1	DG-UC F6-2	DG-UC F6-3	DG-UC F7-1	DG-UC F7-2	DG-UC F7-3		C: C: Autophagosome	F5	F6	F7
RPN2	7260500	0	0	435230000	167830000	220370000	0	0	0		RPN2	0	27.7154	0
RALB	56825000	46439000	89197000	123450000	145370000	27168000	1977800000	340180000	497170000		RALB	25.76	26.8794	28.8892
ATP2A2	0	0	0	103760000	26920000	36948000	27180000	0	0		ATP2A2	0	25.139	0
MAPRE1	4552300	0	0	62917000	47131000	39542000	0	0	0		MAPRE1	0	25.4902	0
RAB1B	2489200	0	11042000	40159000	9543300	0	0	0	0		RAB1B	21.2473	23.1861	0

## Sheet: lysosome
C: Lysosome	DG-UC F5-1	DG-UC F5-2	DG-UC F5-3	DG-UC F6-1	DG-UC F6-2	DG-UC F6-3	DG-UC F7-1	DG-UC F7-2	DG-UC F7-3		C: C: Lysosome	F5	F6	F7
LAMTOR5	7855400	0	3814100	41151000	38132000	22237000	0	0	0		LAMTOR5	21.8629	25.1845	0
FUCA1	0	0	0	82485000	41273000	21621000	161420000	129950000	128640000		FUCA1	0	25.2987	26.9534
HEXA	0	0	0	30574000	35344000	28718000	0	0	0		HEXA	0	24.8658	0
HEXB	1893300	3439500	2202400	94110000	107110000	320690000	0	0	0		HEXB	21.0706	26.6745	0
SLC3A2	494670000	435040000	324890000	1705000000	1463000000	1539900000	267310000	0	17486000		SLC3A2	28.6966	30.5202	24.0597
GUSB	5578000	9068900	8913100	39032000	19822000	0	0	0	10790000		GUSB	23.0875	24.2406	0
CLTA	17944000	64107000	0	0	0	0	0	0	0		CLTA	24.097	0	0
CLTB	5058200	12229000	0	0	0	0	0	0	0		CLTB	22.2702	0	0
PDGFRB	52690000	10858000	84886000	259770000	326150000	104100000	11722000	0	8959400		PDGFRB	25.651	27.9527	23.095
ACP2	29363000	23947000	10906000	0	0	0	0	0	0		ACP2	24.5133	0	0
IFITM1	867240000	628650000	528450000	113700000	128650000	95848000	0	0	0		IFITM1	29.2277	26.7607	0
IFNGR1	22338000	9272300	17516000	0	25370000	0	0	0	0		IFNGR1	24.0622	0	0
GOT1	11305000	12972000	3849900	0	0	0	0	0	0		GOT1	23.4305	0	0
CAPN2	5593300	13941000	1814100	74878000	53641000	0	0	0	9631500		CAPN2	22.4153	25.6768	0
PRDX6	51992000	52430000	17199000	547270000	630800000	532630000	14266000	19213000	28401000		PRDX6	25.6318	29.0277	24.1956
MYH9	191400000	313230000	44439000	6915200000	6526500000	4219400000	535300000	384940000	279530000		MYH9	27.512	32.6037	28.5201
USP5	0	0	0	58065000	37840000	53491000	0	0	0		USP5	0	25.6728	0
CTSC	115230000	229890000	48478000	1066800000	870560000	980730000	303210000	62981000	93585000		CTSC	26.7799	29.8693	26.4798
NAGLU	0	0	0	392800000	328430000	173050000	796350000	567000000	737220000		NAGLU	0	28.291	29.4575
CD81	54047000	7503600	196690000	2499100000	2600600000	2456200000	0	0	100510000		CD81	25.6877	31.2188	0
VAMP2	69029000	52054000	53451000	64274000	0	0	0	0	0		VAMP2	25.6717	0	0
SLC7A5	19380000	49586000	45256000	0	0	0	0	3241300	0		SLC7A5	25.4316	0	0
LAPTM5	135970000	22278000	66813000	187080000	354120000	26404000	0	0	0		LAPTM5	25.9936	27.4791	0
SHKBP1	10132000	13077000	6331400	0	0	0	0	0	0		SHKBP1	23.2724	0	0
SCARB1	2880800	0	9434100	0	0	0	0	0	0		SCARB1	21.458	0	0
GGH	0	0	0	167130000	140090000	36277000	269580000	81502000	178550000		GGH	0	27.0618	27.4118
FUCA2	0	0	0	0	0	21089000	52342000	45013000	72375000		FUCA2	0	0	25.6415
LMBRD1	21191000	3956700	17464000	60188000	73359000	78750000	0	0	0		LMBRD1	24.0579	26.1285	0
PCYOX1	2922000	0	0	0	0	0	0	0	0
CPQ	0	0	0	0	0	0	24082000	0	0

## Sheet: Nucleus
C: Nuclus	DG-UC F5-1	DG-UC F5-2	DG-UC F5-3	DG-UC F6-1	DG-UC F6-2	DG-UC F6-3	DG-UC F7-1	DG-UC F7-2	DG-UC F7-3						C: C: Nuclus	F5	F6	F7
FBL	0	0	0	0	67330000	51187000	0	0	0						FBL	0	25.6093	0
SNRPG	0	0	0	97047000	96741000	0	0	0	0						SNRPG	0	26.5276	0
KRT8	314350000	26877000	11638000	0	0	0	0	0	0						KRT8	24.6799	0	0
PSMD11	0	0	0	56263000	39258000	0	0	0	0						PSMD11	0	25.2265	0
CLIC1	405250000	471960000	262200000	3280800000	2517100000	2004200000	528510000	263170000	119100000						CLIC1	28.5942	31.2291	27.9714
IPO5	0	0	0	135510000	11618000	269690000	0	324070	0						IPO5	0	27.0138	0
NOP56	0	0	0	254670000	243800000	192870000	523600	0	0						NOP56	0	27.8611	0
PIR	0	0	0	3218800000	1623400000	119360000	0	0	0						PIR	0	30.5964	0
PSMA7	0	0	0	105520000	78633000	41096000	0	0	42466000						PSMA7	0	26.2286	0
HNRNPDL	0	6457800	0	0	0	0	0	0	0						XPO1	0	28.1018	24.3216
XPO1	0	0	0	288070000	308770000	288050000	22545000	14432000	20967000						KPNA1	0	25.5358	0
KPNA1	0	0	0	29930000	48645000	59980000	0	0	0						ARPC1B	26.1573	29.2408	25.734
ARPC1B	80569000	74840000	19942000	634390000	750590000	538270000	61445000	27080000	55809000						ARPC3	0	26.9438	0
ARPC3	0	0	0	163330000	129090000	0	0	0	0						DHX15	0	27.1161	0
DHX15	0	0	0	145470000	159110000	64954000	44498000	0	0						EEF1E1	23.1774	26.875	0
EEF1E1	9486000	13213000	0	152490000	123080000	38669000	0	0	0						HNRNPR	0	27.2037	0
HNRNPR	0	0	0	154570000	147500000	175540000	0	0	0						DNPH1	23.3458	25.3423	24.5971
DNPH1	10661000	17218000	2063800	37523000	50266000	42540000	51262000	25378000	16443000						ACTN4	27.3588	29.7474	0
ACTN4	324020000	172110000	82136000	1163200000	901280000	647410000	0	0	0						NUDT21	0	23.1216	23.2905
NUDT21	0	4000200	0	21979000	9126600	0	15187000	10260000	9989700						AQR	0	24.3532	0
RAD21	0	0	0	52362000	0	0	0	0	0						SYNCRIP	23.7939	28.1499	0
AQR	0	0	0	21431000	25767000	0	0	0	0						DIAPH1	21.5646	25.2795	0
SYNCRIP	17462000	14544000	2510000	747610000	297830000	83294000	13916000	0	0						LPXN	23.813	24.742	0
DIAPH1	3433300	0	3101600	44756000	32654000	40728000	0	0	0						DKC1	0	26.3209	23.998
LPXN	15683000	14738000	11375000	40024000	20954000	28059000	0	0	0						EDF1	22.8287	27.7026	26.7627
DKC1	0	0	0	74646000	84717000	83827000	16754000	14682000	17232000						SRGAP2	25.3072	0	0
EDF1	7449600	17485000	2208300	218430000	283720000	0	453420000	0	113860000						BANF1	23.9486	31.0077	0
SRGAP2	49526000	41516000	25338000	0	0	0	0	0	0						SF3B1	0	27.7477	25.3213
SRSF10	0	0	0	0	24329000	0	0	0	0						LYPLA1	0	24.5911	0
BANF1	16190000	43940000	3984100	3252900000	2159000000	1221200000	0	0	35811000						SNRNP200	0	27.5912	0
SF3B1	0	0	0	226590000	225370000	168370000	42380000	0	41925000						DNAJC8	21.5052	0	0
LYPLA1	0	0	0	58236000	25273000	0	0	0	0						RSL1D1	0	26.6388	0
SNRNP200	5011200	0	0	330560000	202200000	119110000	0	0	36463000						SMC2	0	24.7664	0
EIF3G	0	12102000	0	0	0	0	0	0	0						IPO7	0	27.2167	23.6222
DNAJC8	3403100	2976500	0	0	0	0	0	0	0						MBP	26.5205	0	0
RSL1D1	0	0	0	146720000	104490000	61867000	0	0	0						CSTB	23.5055	0	0
SMC2	0	0	0	34094000	0	28538000	0	0	0						GAPDH	27.9743	32.1785	30.321
IPO7	0	0	0	191320000	155970000	105930000	597650	12912000	22523000						HMGN2	22.3225	26.95	0
LMNA	0	0	0	50879000	0	0	0	0	0						RPLP0	0	29.4292	26.0545
MBP	138130000	96266000	80627000	0	0	0	0	0	0						SSB	0	26.9044	23.2857
CSTB	17588000	11909000	6510200	0	0	0	0	0	0						PRKCB	23.6059	25.3728	0
GAPDH	394030000	198130000	263690000	6245100000	4860500000	2118900000	2427600000	1341300000	1111500000						KRT18	19.841	0	0
HMGN2	5245000	5648200	1621100	168650000	129650000	0	0	0	0						PTMA	26.8972	0	0
RPLP0	4975900	0	0	1129000000	722910000	392310000	72916000	69691000	65924000						S100A6	23.2436	24.5955	24.6546
SSB	0	0	0	125610000	126130000	86381000	10226000	21498000	0						ENO1	30.599	32.0733	30.1391
PRKCB	12767000	21599000	10528000	43448000	61138000	0	0	0	0						NPM1	26.2175	29.0766	0
KRT18	43983000	0	939180	0	0	0	0	0	0						HNRNPC	22.8242	29.4286	24.9423
PTMA	124990000	323410000	91304000	0	0	0	6776900	0	0						LYN	23.5628	26.4448	0
S100A6	9931800	15005000	6059300	0	641930000	25350000	29328000	0	26410000						HSP90AB1	29.1829	32.0774	28.8118
ENO1	2063000000	1626400000	911660000	4518800000	5212300000	3204600000	1316800000	1182400000	968050000						VIM	30.1627	30.0866	26.5752
NPM1	78026000	113540000	0	1074400000	566150000	533180000	23793000	0	0						RPSA	23.4957	29.5228	29.0329
HNRNPC	9407500	7426100	0	722590000	844160000	454800000	27649000	32239000	49267000						HNRNPA1	25.2756	28.5333	0
LYN	12391000	0	31138000	62456000	91346000	97251000	0	0	0						SNRPA1	0	26.6816	0
HSP90AB1	1159100000	66869000	609420000	6719100000	4531600000	2242800000	646700000	335020000	471220000						PARP1	0	26.2938	0
VIM	1201900000	1387700000	141890000	1140200000	1361900000	478460000	227760000	94179000	99983000						ZNF676	0	0	25.1141
RPSA	14162000	11828000	10836000	1146000000	771360000	533300000	744100000	549240000	215330000						U2AF1	0	25.5624	0
HNRNPA1	96388000	40617000	11805000	686830000	388500000	127080000	6490200	0	0						TXN	25.6374	27.0491	0
SNRPA1	0	0	0	107640000	132910000	12146000	0	0	19866000						EPB41	27.6596	22.1327	0
PARP1	0	0	0	82267000	88850000	39025000	0	0	0						TOP1	0	30.0957	0
ZNF676	0	0	0	0	0	0	36316000	28383000	38931000						TOP2A	16.5259	28.7583	24.4328
HSPA1A	26720000	0	0	0	0	0	0	0	0						PABPC1	25.1999	29.2813	0
U2AF1	0	0	0	0	94024000	49549000	0	0	0						PCNA	23.5142	27.4321	23.5504
TXN	52195000	80854000	32390000	138860000	188780000	73118000	0	0	0						IMPDH2	23.1751	28.253	0
EPB41	266850000	202810000	212020000	0	37064000	4598300	0	0	0						XRCC6	0	30.1305	26.655
TOP1	0	0	0	1147400000	1205400000	333770000	0	0	31878000						XRCC5	19.9412	29.4132	24.6763
TOP2A	0	999660	94361	522970000	454070000	162600000	42295000	0	22647000						EEF2	27.3492	30.3606	27.0726
PABPC1	38542000	43016000	20342000	743710000	652440000	424310000	0	0	0						PKM	29.519	32.99	30.853
PCNA	14636000	11981000	3599900	227710000	181080000	69037000	16388000	12285000	0						CCNB1	22.2325	0	0
IMPDH2	11467000	9471100	0	424870000	319880000	199710000	0	0	0						SNRPB	0	26.0709	0
XRCC6	0	0	0	1429300000	1175400000	772590000	139880000	63224000	105670000						HNRNPL	21.3714	28.1321	0
XRCC5	9876000	0	1006700	1072700000	714900000	315490000	26811000	15291000	42600000						RPA2	0	24.7496	0
EEF2	254960000	170970000	134750000	1695400000	1378600000	1148800000	141140000	75666000	174370000						SPN	28.7594	26.3506	0
PKM	1104100000	769290000	480120000	12322000000	8530600000	3169300000	2232200000	1939400000	1494000000						NCK1	21.5215	0	0
CCNB1	9695800	0	4927600	0	0	0	0	0	0						YBX3	24.034	0	0
SNRPB	0	2240600	0	70487000	70638000	20438000	0	0	0						HMGA1	0	26.8226	0
HNRNPL	2500000	2898700	2712800	234620000	294170000	328180000	0	0	0						DDX5	0	27.8737	0
RPA2	0	0	0	63876000	28208000	0	0	0	0						LGALS3	22.9469	0	0
SPN	454400000	570270000	404330000	93064000	85571000	1134500	3771500	0	0						PSMC3	0	26.7227	0
NCK1	3010400	9554300	0	0	0	0	0	0	0						NCL	23.7146	28.4399	0
YBX3	17177000	48189000	0	0	0	0	0	0	0						TBP	0	25.8761	0
HMGA1	0	0	0	200260000	118690000	0	0	0	0						ALOX5AP	0	29.7515	0
DDX5	0	0	0	274870000	245940000	73064000	0	0	0						MX1	0	26.4835	0
LGALS3	24420000	8085300	2155500	23809000	0	0	0	0	0						LMNB1	24.7037	26.9024	0
PSMC3	0	0	0	110750000	119430000	55427000	8438800	0	0						CSRP1	23.0328	0	0
NCL	13766000	30212000	6589500	364130000	380350000	238010000	0	0	0						NME2	25.9061	27.9844	0
TBP	0	0	0	62100000	61585000	54353000	0	0	0						HNRNPA2B1	23.6214	29.8165	20.6567
ALOX5AP	0	0	6648200	1043600000	903840000	321040000	0	0	15681000						SFPQ	21.553	26.6037	0
MX1	0	0	0	93829000	118470000	79714000	0	13296000	0						CFL1	31.2854	32.2353	30.0229
LMNB1	27325000	124490000	2995600	125440000	115750000	150180000	0	0	0						MCM3	0	28.0361	22.7601
CSRP1	8581800	30488000	3967900	3834200	0	0	0	0	0						DNAJB1	23.1884	0	0
NME2	89126000	62878000	38544000	265540000	354000000	189620000	0	0	0						PSMA1	21.8543	25.4927	0
HNRNPA2B1	38242000	12905000	6006500	1311100000	945520000	255320000	1653100	5615300	0						PSMA2	21.8436	27.4059	0
SFPQ	3076900	8416800	1237400	81627000	222530000	101980000	33895000	0	0						DDX6	0	24.843	0
CFL1	2617200000	5937900000	1081000000	6338800000	5055900000	2727700000	1090900000	3024800000	760090000						U2AF2	21.8126	0	0
MCM3	0	0	0	651210000	275230000	250460000	7103300	11227000	0						HMGB2	0	28.8839	0
DNAJB1	10636000	9558500	2446800	0	0	0	0	0	0						PTBP1	23.0142	24.8558	0
PSMA1	11258000	3791300	0	47215000	56344000	0	0	0	27650000						CAD	20.7108	26.4212	0
PSMA2	15253000	3763400	1714700	194100000	177830000	103320000	0	0	38536000						PSMB8	22.9086	24.8899	0
DDX6	0	0	0	35799000	30094000	14690000	0	0	0						PSMA5	23.0383	27.1413	21.6046
U2AF2	6911600	3683300	0	0	0	0	0	0	0						PSMB4	20.4715	0	0
HMGB2	0	0	0	693230000	495370000	0	4412100	0	0						TPP2	23.8604	0	0
PTBP1	9837000	8471600	0	38794000	30363000	16641000	0	0	21511000						EEF1D	26.8174	26.4765	0
CAD	4527700	0	1716200	104370000	89860000	46526000	0	0	0						CMPK1	22.5348	0	0
PSMB8	14270000	7873600	7136700	31089000	0	46657000	0	0	0						PPP2R1A	22.7979	28.2604	25.1256
PSMA5	35065000	8614200	7268500	167680000	148030000	70824000	3188800	0	105190000						GCH1	21.8993	0	0
PSMB4	6036200	0	1453900	0	0	0	0	0	0						HNRNPH3	0	24.7906	0
POLD1	0	0	0	0	0	0	0	0	0						HNRNPH1	21.72	28.0437	0
TPP2	15230000	28163000	3585000	0	0	0	0	0	0						SFN	23.0709	28.0928	21.0729
EEF1D	118260000	248850000	14052000	93370000	105060000	53339000	0	18969000	0						STIP1	28.2667	26.8615	21.3532
CMPK1	6076500	8368900	2373300	0	0	13085000	0	0	0						CSTF2	21.7525	0	0
PPP2R1A	10093000	6105800	7292200	467890000	321530000	311760000	21370000	40815000	36606000						MCM4	0	27.3086	0
GCH1	4918200	3911400	0	0	0	0	0	0	0						MCM7	0	28.428	0
HNRNPH3	0	0	0	43593000	27273000	29022000	0	0	0						RPA3	0	27.2251	25.9308
HNRNPH1	13981000	3454300	0	276690000	294020000	159580000	0	0	0						DEK	0	26.393	24.2916
SFN	0	8811300	34344000	339240000	286270000	0	2205800	29028000	0						RPS19	23.5261	27.1617	23.553
STIP1	322950000	385120000	81705000	70674000	207420000	121930000	2678800	0	7085300						RPL3	23.573	0	0
S100A11	0	6794400	0	0	0	0	0	0	0						ANP32A	0	25.7987	0
CSTF2	3533100	7731500	0	0	0	0	0	0	0						PSMB10	19.4208	0	0
MCM4	12684000	0	0	168820000	166230000	75244000	0	0	0						PTGDS	0	25.654	25.8774
MCM7	2092900	0	0	424250000	361150000	236910000	0	0	15311000						WAS	26.7936	26.5521	0
RPA3	0	0	0	156880000	247990000	118700000	97033000	63967000	53890000						NAMPT	21.7571	0	0
DEK	0	0	0	91654000	88124000	51676000	24894000	0	20535000						RANGAP1	20.8652	0	0
RPS19	12080000	26381000	8215000	153720000	150140000	0	0	12307000	18649000						NOTCH1	21.6237	0	0
RPL3	18698000	12479000	2371400	0	66822000	0	0	0	0						RPL5	21.9514	28.6284	27.1156
ANP32A	0	0	0	46283000	61969000	58370000	0	0	0						RPS10	23.9536	0	25.9369
PSMB10	7406700	0	701850	0	0	0	0	0	0						IQGAP1	27.2486	31.2162	26.0009
PTGDS	0	0	0	55591000	52798000	24281000	96558000	54178000	61642000						PRRC2A	22.6779	0	0
WAS	116330000	123990000	64123000	22037000	121510000	98398000	0	0	0						PSMB2	19.1429	0	0
NAMPT	8129900	3544400	0	0	0	0	0	0	0						HINT1	26.7563	0	0
RANGAP1	1910100	6901800	0	0	0	0	0	0	0						ANXA11	24.6583	27.946	0
NOTCH1	7398900	3231300	1531900	0	0	0	0	0	0						RPS6KA3	0	28.1064	0
RPL5	42063000	4055300	1702700	416490000	414950000	243590000	145410000	150030000	96988000						HDGF	23.8079	0	0
RPS10	16246000	17291000	12656000	0	0	0	91756000	64235000	53034000						HNRNPA3	23.3133	26.3527	0
IQGAP1	218750000	95021000	159460000	3312000000	1921900000	2494600000	176870000	67150000	55581000						HNRNPM	23.7166	26.4971	0
PRRC2A	6710300	16416000	0	0	0	0	0	0	0						KPNA2	24.3088	26.3012	0
PSMB2	29533000	0	578890	0	0	0	0	0	92267000						PTTG1IP	25.0298	0	0
MCM2	0	0	0	80366000	0	0	0	0	0						SUB1	0	27.6483	0
HINT1	113360000	310490000	12119000	42480000	0	0	0	0	0						PLTP	0	26.657	28.0198
ANXA11	26478000	5228400	67877000	258580000	116030000	263060000	0	0	0						NAP1L1	22.211	25.6783	0
RPS6KA3	0	0	0	288980000	900290000	0	0	0	1766100000						TMEM33	0	25.5906	0
HDGF	14686000	25112000	0	0	0	0	0	0	0						MTPN	23.0747	0	0
HNRNPA3	12868000	10423000	3872300	68456000	356880000	85696000	0	0	0						ARPC4	24.2419	29.2577	27.419
HNRNPM	13785000	14647000	2039900	107790000	94716000	49503000	0	0	0						ACTB	32.4927	35.6222	32.5862
KPNA2	109490000	20781000	0	349010000	82687000	63407000	20728000	0	0						PSMA6	23.3803	26.56	0
HNRNPF	3526500	0	0	0	0	0	0	0	0						UBE2N	21.6209	24.8834	0
PTTG1IP	34843000	34255000	5619200	0	0	0	0	0	0						ACTR3	24.8734	27.9949	25.9508
SUB1	0	2119600	0	210360000	243580000	81671000	0	0	0						ACTR2	23.1454	27.2415	25.3359
PLTP	0	0	0	140290000	105820000	0	293740000	173460000	272140000						RPS3A	23.092	30.6054	28.7132
CSE1L	0	0	0	0	0	20806000	0	0	0						MAGOH	0	25.9163	0
NAP1L1	4854700	6591700	2790200	60975000	50694000	53694000	0	0	0						HNRNPK	24.5261	29.796	24.0758
TMEM33	0	0	0	94496000	50529000	22652000	0	0	0						PPP1CA	0	29.0149	25.627
MTPN	10189000	8834600	4126400	0	0	0	0	0	0						YWHAE	26.6324	29.18	25.8757
ARPC4	60452000	19840000	18061000	883950000	641880000	190710000	239110000	179450000	77735000						SNRPD2	21.0808	0	22.0668
ACTB	8465900000	6043500000	5117100000	53936000000	52888000000	24095000000	6447800000	8453400000	5353900000						PSMC6	0	25.134	24.5228
PSMA6	25788000	10919000	0	141020000	98937000	25677000	0	0	900190						CNBP	27.0462	26.3468	0
UBE2N	6687200	0	3225000	44864000	30949000	0	0	0	0						RPL11	22.9041	28.1459	26.2784
ACTR3	36885000	30735000	15466000	267480000	269620000	231400000	126190000	30760000	64859000						PPIA	30.1017	30.766	27.4651
ACTR2	12267000	9278100	2664400	274050000	158670000	75263000	42352000	42108000	51244000						TRA2B	0	26.2451	0
RPS3A	27891000	6991600	8941000	2004400000	1633600000	626200000	463550000	440080000	385220000						SUMO1	23.3802	0	0
PSME3	0	8282000	0	0	0	0	0	0	0						EIF5A	24.715	27.5778	0
MAGOH	0	0	0	64199000	63325000	34188000	0	0	34426000						UBE2I	21.509	0	0
PCBD1	6642500	0	0	0	0	0	0	0	0						YBX1	26.9475	24.1543	0
HNRNPK	69112000	24159000	2704800	932130000	876680000	1011100000	17682000	0	96503000						UBE2L3	0	27.3711	0
PPP1CA	0	0	0	645520000	542450000	189000000	54539000	51820000	5360600						EEF1A1	30.6106	32.97	29.2549
YWHAE	136180000	88924000	104030000	608210000	625390000	578620000	82225000	61567000	46709000						CSNK2A1	0	25.2368	0
SNRPD2	2217900	5097400	0	9452600	0	0	0	11525000	4393200						PRKDC	22.5456	29.167	0
PSMC6	0	0	0	36820000	161680000	0	0	24105000	25082000						NUCB2	20.8889	24.5145	0
CNBP	138590000	255610000	41835000	83305000	85343000	145640000	0	0	0						ERH	24.2595	0	0
RPL11	7849100	22378000	5183600	426130000	297010000	73412000	81392000	85535000	18487000						SRSF3	24.6341	27.1588	0
PPIA	1152200000	1352300000	976510000	2226000000	1825900000	1365200000	292360000	185280000	167060000						HOXA4	0	0	26.134
TRA2B	0	0	0	110480000	69542000	79534000	0	0	0						FKBP3	22.7737	0	0
SUMO1	10918000	18877000	1388800	0	0	0	0	0	0						HNRNPU	23.063	30.15	26.444
EIF5A	32258000	17056000	27540000	374480000	125470000	200330000	16489000	0	0						FABP5	24.6269	0	0
UBE2I	2984400	18359000	0	0	0	0	0	0	0						DR1	0	27.1228	0
YBX1	129420000	243250000	20381000	0	18671000	28712000	0	0	0						KIF23	23.5702	29.4838	0
UBE2L3	5594900	0	0	154370000	173590000	239060000	0	0	0						DHX9	25.873	28.2551	23.5563
EEF1A1	2882600000	432810000	1639500000	11172000000	8413100000	5160800000	465880000	742220000	640620000						AHNAK	23.026	0	0
CSNK2A1	0	0	0	36468000	39541000	190040000	0	0	0						ILF2	0	25.4425	0
PRKDC	6569300	6122300	4926800	788980000	602750000	534830000	0	0	0						MTAP	22.5696	0	0
NUCB2	1941700	914010	2418700	25222000	23966000	0	0	0	0						TARDBP	0	26.1675	0
CBX3	8761100	0	0	0	0	0	0	0	0						HNRNPA0	0	25.4417	0
ERH	20083000	22825000	0	0	0	0	0	0	0						AIMP2	22.5681	25.4021	23.2246
SRSF3	26038000	35632000	5980400	149840000	290320000	59734000	0	0	0						PAK2	25.0145	25.7494	0
HOXA4	0	0	0	53499000	0	0	73640000	75252000	0						TRIM28	24.0875	0	0
FKBP3	7170900	47184000	0	0	0	0	0	0	0						G3BP1	25.4029	24.2282	24.3874
HNRNPU	8762800	13337000	0	1222800000	1191400000	716790000	127510000	91296000	61008000						UBE2V1	22.969	0	0
FABP5	25908000	146930000	21012000	27137000	0	0	0	0	0						SF3B2	23.8032	0	0
DR1	0	0	0	146140000	201500000	118740000	0	0	0						PIN1	22.4605	24.185	0
KIF23	12455000	21966000	2837600	777730000	530950000	750750000	0	0	0						DDX39B	21.0361	29.106	24.9959
DHX9	260850000	61454000	0	413760000	277650000	320360000	12335000	0	38352000						CBFB	20.0966	24.754	0
AHNAK	8541300	12160000	0	0	0	0	0	0	0						IL16	25.6677	0	0
ILF2	0	0	0	66790000	45600000	33241000	0	0	0						COTL1	26.0067	26.861	0
GPS1	0	0	0	23729000	0	0	0	0	0						HNRNPD	24.6714	27.6691	22.4146
MTAP	6224700	7966300	1951700	0	41246000	0	0	0	0						GNA13	22.3596	27.5192	0
TARDBP	0	0	0	75372000	43101000	104560000	0	0	0						RBM39	0	24.7016	0
HNRNPA0	2350400	0	0	45574000	67455000	0	0	0	0						MCM6	0	26.1467	0
AIMP2	6218500	6793300	0	44339000	70064000	38642000	9802000	0	15849000						LBR	0	27.0082	0
PAK2	35423000	33893000	18072000	56409000	55472000	58286000	0	0	0						KPNB1	21.8607	26.8049	24.2107
TRIM28	17826000	26576000	0	0	0	0	0	0	0						TNIP1	24.238	0	0
G3BP1	44365000	79092000	2704800	16005000	37971000	19653000	0	27481000	21945000						KIF14	0	25.4334	0
UBE2V1	8210000	10224000	5066900	0	0	0	0	0	0						EBP	0	29.7861	0
SF3B2	14638000	36142000	803890	0	0	0	0	0	0						STK38	0	23.8846	0
PIN1	5771600	10177000	2809900	22352000	19073000	0	0	0	0						PCBP1	25.3847	29.8606	23.8936
DDX39B	4972300	2150300	0	679440000	577790000	213180000	66334000	30909000	33459000						PCBP2	23.1244	29.1218	23.9371
CBFB	2782200	0	1121200	28295000	32471000	27027000	0	0	0						SF3B3	0	25.1577	0
IL16	53304000	67938000	13693000	0	0	0	0	0	0						SF1	22.4771	0	0
COTL1	67423000	83006000	13996000	121890000	222080000	113110000	0	0	0						ELAVL1	20.8441	0	0
HNRNPD	26720000	29639000	10949000	213410000	260050000	200640000	14225000	0	5590800						NEDD8	22.5349	0	0
GNA13	5381500	850770	35335000	206390000	192350000	93560000	0	0	0						ZYX	26.83	24.9506	0
RBM39	0	0	0	27387000	27284000	13722000	0	0	0						MAPK14	0	24.7522	0
MCM6	0	0	0	155940000	74291000	65254000	0	0	14557000						IFI16	0	27.5944	0
LBR	0	0	0	128930000	206730000	134980000	0	0	0						HNRNPUL2	0	25.6387	0
KPNB1	3808300	5253200	0	117240000	125200000	101260000	15706000	19416000	21276000						PDS5B	0	24.9955	0
NR1D2	0	0	0	0	0	0	0	0	0						LRRFIP1	25.5931	0	0
TNIP1	47321000	19786000	16899000	0	0	0	0	0	0						PLEKHO1	22.8463	0	0
EFTUD2	0	0	0	19608000	0	0	0	0	0						UBR4	0	0	26.2747
KIF14	0	0	0	65356000	45313000	40803000	0	0	0						CC2D1A	22.3799	0	0
EBP	0	0	0	740780000	925760000	1192800000	0	0	0						PRPF8	0	26.3918	0
STK38	0	0	0	21308000	0	15487000	0	0	0						SND1	0	26.1416	0
PCBP1	58706000	43809000	22795000	1071600000	974860000	478130000	0	15584000	20252000						ZC3HAV1	22.7473	0	0
PCBP2	53075000	9144300	7436800	584160000	638640000	583500000	0	16061000	18658000						PABPN1	20.7853	0	0
SF3B3	0	0	0	31000000	37430000	39816000	0	0	0						ALYREF	24.39	25.7044	0
SF1	5838400	13613000	0	0	0	0	0	0	0						SRRM1	0	24.4123	0
ELAVL1	1882300	8042000	0	0	0	0	0	0	0						STAG2	0	25.474	0
NEDD8	6076900	14910000	1704800	0	0	0	0	0	0						SERBP1	24.8416	26.7967	0
ZYX	119300000	199010000	56658000	14864000	32424000	69212000	0	0	0						TNIP2	23.9285	0	0
MAPK14	0	0	0	112100000	28259000	25562000	0	0	4695700						NUP210	0	25.1946	0
IFI16	0	0	0	308490000	202650000	125510000	0	0	14698000						IPO4	0	25.1547	0
HNRNPUL2	0	0	0	63236000	49583000	52240000	0	0	0						DDX17	0	27.6146	0
PDS5B	0	0	0	42336000	33451000	18939000	7354700	0	0						KHSRP	22.1734	24.4992	0
LRRFIP1	50617000	118970000	6702700	0	0	0	0	0	0						FUBP1	24.5827	0	0
PLEKHO1	11584000	5432900	7541100	0	0	0	0	0	0						LRRC59	0	27.3429	24.1357
UBR4	0	0	0	0	0	0	140490000	81182000	0						DOCK10	21.7409	24.502	0
CC2D1A	5457700	7022600	2096900	0	0	0	0	0	0						CYFIP2	22.5488	25.2864	0
PRPF8	0	0	0	88046000	72382000	100000000	0	0	10908000						PPP1R16B	24.4862	0	0
SND1	4715600	0	0	96659000	69450000	74032000	0	0	0						HNRNPAB	23.8428	26.235	0
ZC3HAV1	5474900	7040600	7147300	0	0	0	0	0	0						NAP1L4	24.4613	0	0
PABPN1	2583100	1807200	1432000	0	0	0	0	0	0						PIP5K1A	22.3874	0	0
MTDH	0	0	0	0	0	0	0	0	0						CPNE1	25.0618	27.618	0
ALYREF	21985000	53329000	0	54676000	55628000	0	0	0	0						PTPN18	25.0967	0	0
TEX2	0	0	0	0	0	0	0	0	0						NCAPG	21.9174	0	0
CMIP	0	0	5368300	0	0	0	0	0	0						HOPX	22.1318	0	0
SRRM1	0	0	0	22327000	38161000	19451000	0	0	0						WDR77	0	24.0571	0
STAG2	0	0	0	46606000	76960000	0	0	0	0						MYBBP1A	0	26.5955	22.533
SERBP1	44969000	30066000	9216700	116580000	188140000	0	0	0	0						ANP32E	0	28.2978	0
TNIP2	20853000	15966000	1857400	37918000	0	0	0	0	0						HNRNPUL1	0	26.6438	0
NUP210	0	0	0	38399000	55723000	0	0	0	0						MRI1	0	23.8479	0
IPO4	0	0	0	37353000	15693000	63461000	0	0	0						WDR18	0	23.0194	0
DDX17	0	0	0	319910000	205500000	105450000	0	0	0						NTMT1	0	23.8356	0
KHSRP	4729900	12282000	2465500	21065000	42452000	23714000	0	0	0						TMEM109	21.7013	26.3836	0
FUBP1	25126000	49167000	925570	0	0	0	0	0	0						CTDSP1	20.6464	0	0
LRRC59	0	0	0	271310000	170230000	80991000	28400000	18432000	5844300						RACGAP1	0	27.9242	0
DOCK10	3504900	0	5265200	31903000	22814000	23759000	0	0	0						QRICH2	0	0	26.9147
CYFIP2	9664300	6135700	5528900	40923000	46524000	31811000	0	14123000	0						IRF2BPL	20.6715	0	0
PPP1R16B	51082000	23500000	19274000	0	0	5046800	0	0	0						SH3BGRL3	28.3604	27.0676	23.712
HNRNPAB	15045000	19520000	1375700	90632000	78982000	65465000	0	0	0						BOLA2	25.0438	26.2911	0
NAP1L4	23099000	34558000	7553900	0	0	42240000	0	46443000	0						UNC45A	22.2194	0	0
PIP5K1A	7290100	5083800	5486100	0	0	0	0	0	0						DEF6	24.7461	0	0
CPNE1	35024000	45448000	29394000	270090000	205990000	173810000	0	24907000	0						RPF2	0	24.4258	0
PTPN18	35880000	43214000	410730	0	0	0	0	0	0						CACYBP	23.3882	0	0
NCAPG	3960900	6260700	1313400	0	0	0	0	0	0						APOBEC3G	0	26.8977	0
HOPX	0	8399600	4595500	0	0	0	0	0	0						MBNL1	21.2783	0	0
WDR77	0	0	0	35387000	17454000	0	0	0	0						APOBEC3C	0	26.6982	0
MYBBP1A	0	0	0	128310000	101400000	82082000	6068800	0	13719000						DDX19A	0	24.6723	0
ANP32E	0	0	0	513360000	307240000	329980000	0	0	0						COMMD9	0	24.7028	0
HNRNPUL1	0	0	0	152240000	104850000	103480000	0	0	0						EIF3K	0	25.1426	0
MRI1	0	0	0	17419000	15098000	7425000	0	8830000	0						APOBEC3B	0	26.6439	0
WDR18	0	0	0	11636000	8502000	0	0	0	0						SRP68	21.634	0	0
NTMT1	0	0	0	17618000	14970000	8540700	0	0	0						TRMT112	0	25.1784	0
TMEM109	3409900	5179900	1621700	113800000	87551000	59367000	0	0	0						RALY	0	25.8738	0
CTDSP1	2998600	0	1641300	0	0	0	0	0	0						PRPF19	0	26.2579	25.0306
RACGAP1	0	0	0	304740000	254700000	105060000	0	0	0						STUB1	23.1286	0	0
QRICH2	0	0	0	271050000	0	0	71617000	200910000	126510000						PA2G4	20.7182	26.0869	24.6572
IRF2BPL	1670100	9974700	0	0	0	0	0	0	0						RUVBL2	23.3512	25.532	0
SH3BGRL3	344610000	470230000	147670000	140660000	192770000	0	13741000	43540000	0						RUVBL1	0	28.9926	24.9399
BOLA2	34588000	46581000	6980000	107850000	68000000	82115000	0	0	0						NUDC	25.0293	0	0
UNC45A	5034400	4883200	2295600	0	0	0	0	0	0						DRG1	0	24.9272	0
DEF6	30035000	28139000	14551000	0	0	0	0	0	0						SH3BP1	21.3986	26.8749	0
RPF2	0	0	0	39591000	21303000	22537000	0	0	0						SAMHD1	0	26.7672	22.103
XPO5	0	0	0	20804000	0	0	0	0	0						LSM5	0	24.3231	0
CACYBP	11821000	10979000	3332200	17994000	0	0	0	0	0						SUPT16H	0	24.9178	0
APOBEC3G	0	0	0	125030000	137540000	0	0	0	0						STK24	20.7428	0	0
SRA1	0	3147900	0	0	0	0	0	0	0						IKBKG	24.7875	0	0
MBNL1	2543400	4620700	0	0	0	0	0	0	0
APOBEC3C	0	0	0	127940000	108880000	103080000	0	17089000	0
PNO1	0	0	0	22561000	0	0	0	0	0
DDX19A	0	0	0	26736000	0	33608000	0	0	0
POLR3B	0	0	0	0	0	0	0	0	0
OGFR	0	0	0	0	0	0	0	0	0
COMMD9	0	0	0	18326000	29337000	27308000	0	0	0
MDFIC	0	0	2219100	0	0	0	0	0	0
EIF3K	0	0	0	41915000	37041000	14020000	0	0	12076000
APOBEC3B	0	0	0	103070000	104860000	109240000	0	0	0
SRP68	3254500	4810600	0	0	0	15541000	0	0	0
IPO11	4875200	0	0	0	0	0	0	0	0
TRMT112	0	0	0	23957000	69053000	37972000	0	0	0
RALY	0	0	0	61486000	68845000	24613000	0	0	0
PRPF19	0	0	0	80245000	139440000	65139000	34273000	27997000	39722000
STUB1	9171000	2948200	9902300	0	0	0	0	0	0
PA2G4	2519000	0	1725000	71273000	100320000	0	30517000	26458000	18692000
RUVBL2	10701000	20311000	3875500	48516000	91301000	26951000	0	0	0
RUVBL1	0	0	1083500	590100000	534140000	335180000	58076000	0	32185000
NUDC	43432000	34244000	15505000	0	0	0	0	0	0
DRG1	0	0	0	45919000	31903000	25079000	0	0	0
SH3BP1	3917600	0	2764600	73906000	131950000	123070000	0	0	0
SAMHD1	0	364540	0	167040000	114220000	36254000	0	4504700	18935000
LSM5	0	0	0	20989000	23435000	0	0	0	0
SUPT16H	0	0	0	39845000	31696000	14315000	0	0	2345500
STK24	1754700	0	7746600	0	0	0	0	0	0
IKBKG	45647000	28958000	17831000	0	0	0	0	0	0

## Sheet: Cytolytic granules
C: Cyto	DG-UC F5-1	DG-UC F5-2	DG-UC F5-3	DG-UC F6-1	DG-UC F6-2	DG-UC F6-3	DG-UC F7-1	DG-UC F7-2	DG-UC F7-3					C: C: Cyto	F5	F6	F7
GZMB	51933000	47797000	69711000	22510000000	20291000000	6242400000	2852400000	2403000000	1140200000					GZMB	25.6301	34.2401	31.1622
GZMA	185780000	211930000	425860000	45825000000	51511000000	23101000000	80991000	277230000	315150000					GZMA	27.659	35.4154	28.0465
PRF1	240650000	89354000	111270000	7960200000	6358700000	3623800000	104800000	80824000	84333000					PRF1	26.7295	32.5661	26.3296
GZMH	0	0	0	305300000	242340000	56981000	30996000	21182000	0					GZMH	0	27.8525	24.3363
GNLY	2436300	0	0	462850000	233020000	171310000	0	7095300	15117000					GNLY	0	27.7959	22.7584
GZMK	13701000	10613000	13102000	40705000000	36978000000	17473000000	437830000	354220000	475220000					GZMK	23.6433	35.1059	28.7058
GZMM	6423300	3979600	3562500	2066200000	2749100000	2748500000	12998000	0	0					GZMM	21.9242	31.356	0
STXBP2	58423000	34612000	69306000	54002000	30152000	45127000	0	0	0					STXBP2	25.8	25.4275	0
LAIR1	40608000	34069000	34206000	0	0	0	0	0	0					LAIR1	25.0277	0	0

## Sheet: ER&nuclear envelope
ER/nuclear envelope	DG-UC F5-1	DG-UC F5-2	DG-UC F5-3	DG-UC F6-1	DG-UC F6-2	DG-UC F6-3	DG-UC F7-1	DG-UC F7-2	DG-UC F7-3		C: ER/nuclear envelope	F5	F6	F7
ALOX5AP	0	0	6648200	1043600000	903840000	321040000	0	0	15681000		ALOX5AP	0	29.7515	0
TMEM33	0	0	0	94496000	50529000	22652000	0	0	0		TMEM33	0	25.5906	0
LRRC59	0	0	0	271310000	170230000	80991000	28400000	18432000	5844300		LRRC59	0	27.3429	24.1357

## Sheet: Plasma membrane
Plasma membrane	DG-UC F5-1	DG-UC F5-2	DG-UC F5-3	DG-UC F6-1	DG-UC F6-2	DG-UC F6-3	DG-UC F7-1	DG-UC F7-2	DG-UC F7-3		Plasma membrane	F5	F6	F7
NCR3	26450000	13514000	14145000	0	0	0	0	0	0		NCR3	23.7538	0	0
LAT	82535000	88078000	63859000	0	0	0	0	0	0		LAT	26.2985	0	0
TYROBP	317310000	144230000	164660000	126810000	143530000	32577000	0	0	0		TYROBP	27.2949	26.9181	0
ICOSLG	0	0	574680	20300000	0	0	26508000	0	11643000		ICOSLG	0	0	23.473
NCR2	1841000	0	2340700	0	0	0	0	0	0		NCR2	20.8121	0	0
HLA-B	8337300000	4754900000	8339500000	6101600000	6351900000	2270600000	69917000	46068000	279440000		HLA-B	32.9569	32.5065	26.0591
HLA-H	4364400	2558800	29640000	0	0	0	0	0	0		HLA-H	22.0574	0	0
HLA-A	5259700000	3689700000	5883800000	8884300000	10452000000	3968000000	130050000	109490000	301630000		HLA-A	32.2923	33.0486	26.9545
HLA-DPB1	27231000	5997600	17020000	0	0	0	0	0	0		HLA-DPB1	24.0207	0	0
ITGB2	3638400000	1294800000	3775800000	5618200000	4262300000	5170200000	0	1347300	958880		ITGB2	31.7607	32.2676	19.871
ICAM1	3618300000	3635700000	1084700000	3465700000	3735800000	2700000000	47118000	48705000	27039000		ICAM1	31.7527	31.6905	25.4898
ITGB1	956130000	326160000	1005300000	872250000	1004200000	622370000	0	0	0		ITGB1	29.8326	29.7002	0
CD2	259320000	346570000	322750000	427310000	345150000	1708800	392460	0	0		CD2	28.2658	28.3626	0
CD3E	26475000	9796600	10671000	0	0	0	0	0	0		CD3E	23.3472	0	0
CD14	0	0	0	1199600000	1139700000	451070000	2126400000	1379900000	989530000		CD14	0	30.086	30.3619
FCGR3A	0	0	0	96909000	0	0	49179000	24243000	54071000		FCGR3A	0	0	25.5515
CD48	110420000	42175000	459420000	4254800000	2765800000	2975500000	0	0	26727000		CD48	26.7184	31.4705	0
CD7	10406000	0	4121200	0	0	0	0	0	0		CD7	21.9746	0	0
HLA-C	191860000	106780000	289070000	1844600000	1690900000	276520000	38116000	4127600	1983600		HLA-C	27.5155	30.6551	21.9769
ITGAM	0	0	4287700	0	14424000	53597000	0	0	0		ITGAM	0	23.782	0
NCAM1	951940000	707290000	994370000	229750000	228580000	195160000	0	0	28176000		NCAM1	29.8263	27.7681	0
ITGA4	1163700000	784130000	961920000	1483500000	1519000000	1322100000	2973000	0	27075000		ITGA4	29.8413	30.4664	21.5035
HLA-E	18473000	10817000	15830000	0	0	0	0	0	0		HLA-E	23.9162	0	0
SELL	0	0	0	41871000	16256000	4515600	91293000	34891000	41567000		SELL	0	23.9545	25.3089
CD99	50858000	113040000	180350000	0	0	0	0	0	0		CD99	26.7523	0	0
IL2RB	175140000	57381000	82395000	173980000	192830000	45534000	0	0	0		IL2RB	26.2961	27.3743	0
PVR	0	0	0	135880000	90843000	0	86799000	97299000	47543000		PVR	0	26.4369	26.3712
IFNGR1	22338000	9272300	17516000	0	25370000	0	0	0	0		IFNGR1	24.0622	0	0
CD44	1186100000	996960000	1050000000	419250000	432280000	126900000	3606700	0	26300000		CD44	29.9677	28.6432	21.7822
HLA-G	83508000	21980000	248240000	0	161410000	0	0	0	0		HLA-G	26.3154	0	0
ITGB5	17739000	7715100	50063000	1681300000	1224400000	83389000	216620000	0	200400000		ITGB5	24.0804	30.1894	27.5783
ITGB6	38069000	12044000	76597000	0	501510000	31280000	0	0	0		ITGB6	25.1821	24.8987	0
TNFRSF1B	258020000	96133000	96925000	20148000	0	49687000	0	0	0		TNFRSF1B	26.5304	24.2641	0
ITGAL	628110000	512680000	890460000	4971600000	4939800000	8425600000	0	6004400	33605000		ITGAL	29.2264	32.2111	22.5176
ITGAX	35781000	1300900	45429000	556840000	745230000	651270000	0	0	0		ITGAX	25.0927	29.2787	0
CD247	46939000	27264000	37607000	0	0	0	16188000	0	0		CD247	25.1645	0	0
ITGB7	549010000	214760000	572450000	213900000	257680000	70258000	1933100	0	8912100		ITGB7	29.0323	27.6724	20.8825
CD38	57439000	37684000	156650000	2735400000	1695100000	1663400000	0	3056800	0		CD38	25.7755	30.6587	0
IL2RG	31648000	0	10529000	199150000	171130000	188560000	0	0	0		IL2RG	23.3279	27.4904	0
CD80	0	0	0	32680000	36410000	76776000	0	0	0		CD80	0	25.1178	0
CXCR4	3264200	2725600	6216700	0	0	0	0	0	0		CXCR4	21.6383	0	0
CD47	6643800	0	15549000	85984000	14681000	0	0	0	0		CD47	22.6636	23.8074	0
ITGAD	2981500	0	8593800	0	0	0	17605000	0	0		ITGAD	21.5076	0	0
IL18R1	0	0	0	32243000	34367000	31197000	0	0	59285000		IL18R1	0	24.9425	0
LY6E	16021000	0	1500500	0	0	18413000	0	0	0		LY6E	20.517	0	0
CD99L2	22196000	13654000	17108000	0	0	0	0	0	0		CD99L2	24.0282	0	0
CD200R1	11701000	1706600	16232000	0	0	0	0	0	0		CD200R1	23.4801	0	0
CD101	94966000	54926000	136660000	0	54578000	117490000	0	22831000	0		CD101	26.5009	25.7018	0
KIR2DL4	191160000	117260000	61434000	102290000	127670000	86161000	42188000	62249000	20828000		KIR2DL4	26.8051	26.6081	25.3303
CD244	199770000	138470000	143200000	186430000	167140000	85773000	0	0	0		CD244	27.0935	27.3165	0
GPR84	7582800	2882600	5133500	0	0	0	0	0	0		GPR84	22.2915	0	0
TMEM2	117560000	38121000	175640000	211350000	92866000	146060000	0	0	0		TMEM2	26.8088	27.122	0
CD2AP	12065000	7863600	2823900	0	0	0	0	0	0		CD2AP	22.9068	0	0

## Sheet: EV markers
EV markers	DG-UC F5-1	DG-UC F5-2	DG-UC F5-3	DG-UC F6-1	DG-UC F6-2	DG-UC F6-3	DG-UC F7-1	DG-UC F7-2	DG-UC F7-3					C: EV markers	F5	F6	F7
FLOT1	131940000	128250000	55267000	869780000	1091700000	287040000	163470000	0	210820000					FLOT1	26.9344	29.6961	27.2845
AP2A1	0	0	0	85986000	86623000	50325000	0	0	0					AP2A1	0	26.3576	0
GAPDH	394030000	198130000	263690000	6245100000	4860500000	2118900000	2427600000	1341300000	1111500000					GAPDH	27.9743	32.1785	30.321
GNAI2	302200000	152420000	501980000	2614000000	1021800000	936410000	107200000	43430000	125980000					GNAI2	28.1709	29.9285	26.6757
ATP1A1	477840000	210200000	723930000	1644900000	1287000000	719850000	0	0	69278000					ATP1A1	28.832	30.2614	0
HSP90AA1	125570000	63182000	119680000	867030000	671170000	632380000	78709000	43799000	410060000					HSP90AA1	26.8346	29.3221	26.23
SLC3A2	494670000	435040000	324890000	1705000000	1463000000	1539900000	267310000	0	17486000					SLC3A2	28.6966	30.5202	24.0597
HSP90AB1	1159100000	66869000	609420000	6719100000	4531600000	2242800000	646700000	335020000	471220000					HSP90AB1	29.1829	32.0774	28.8118
GNAI3	52930000	18047000	87835000	79612000	42598000	112150000	0	0	0					GNAI3	25.6576	26.2465	0
RPSA	14162000	11828000	10836000	1146000000	771360000	533300000	744100000	549240000	215330000					RPSA	23.4957	29.5228	29.0329
CD37	9638400	4253000	15336000	0	0	0	0	0	0					CD37	23.2004	0	0
EEF2	254960000	170970000	134750000	1695400000	1378600000	1148800000	141140000	75666000	174370000					EEF2	27.3492	30.3606	27.0726
HSPA6	78368000	48040000	60860000	132310000	159660000	1166900	0	0	0					HSPA6	25.859	26.9793	0
CD53	0	0	0	958740000	637040000	0	0	0	0					CD53	0	29.2468	0
CD82	9623500	0	11203000	0	0	0	19806000	0	0					CD82	23.1981	0	0
PSMA5	35065000	8614200	7268500	167680000	148030000	70824000	3188800	0	105190000					PSMA5	23.0383	27.1413	21.6046
BSG	321430000	125740000	332100000	472360000	398560000	240060000	7186200	0	0					BSG	28.2599	28.5702	0
CD151	16290000	14458000	28777000	0	0	0	0	0	0					CD151	23.9575	0	0
CD97	225690000	131470000	48267000	16044000	0	0	0	0	0					CD97	26.9702	0	0
CD81	54047000	7503600	196690000	2499100000	2600600000	2456200000	0	0	100510000					CD81	25.6877	31.2188	0
RAB10	8497500	1151000	14859000	0	0	0	10838000	16060000	6717200					RAB10	23.0186	0	23.3696
ACTR1A	0	0	0	133210000	95128000	68656000	30833000	24838000	15414000					ACTR1A	0	26.5034	24.566
RRAS2	6745400	0	19140000	142540000	117970000	35728000	0	0	0					RRAS2	22.6855	26.8138	0
HIST1H4A	639890000	217310000	358670000	492070000000	347430000000	212320000000	19173000000	19534000000	46444000000					HIST1H4A	28.4181	38.3379	34.1853
RAN	31993000	17960000	27280000	915330000	888940000	349380000	261950000	473260000	155570000					RAN	24.7013	29.7275	27.9647
GNB1	440780000	295340000	325200000	558400000	974820000	1181000000	8502900	0	6298200					GNB1	28.2768	29.8606	22.5865
GNB2	167810000	243900000	265090000	520980000	358390000	496300000	0	0	0					GNB2	27.8617	28.8866	0
CLTC	9313800	5318300	6119100	1988500000	1449200000	938700000	343960000	252240000	393380000					CLTC	22.5449	30.4326	28.3577
FLOT2	26337000	19697000	12476000	223560000	162430000	12291000	0	13291000	0					FLOT2	24.2315	27.2752	0
SLC1A5	2538200000	1690100000	1498400000	1236600000	513290000	2665000000	0	5989300	4338300					SLC1A5	30.6545	30.2037	22.0487
TSPAN14	7557600	0	15911000	211510000	194730000	182080000	0	0	7069200					TSPAN14	22.8495	27.5369	0
PDCD6IP	43527000	2035300	63574000	26273000	17516000	17594000	0	0	0					PDCD6IP	25.3754	24.0686	0
TMEM237	10140000	2995500	3812800	0	0	0	0	0	0					TMEM237	21.8624	0	0
TSG101	5226200	0	9767400	0	0	0	0	0	0					TSG101	22.3173	0	0
