# Supplementary material for: Isolation of a cytolytic subpopulation of extracellular vesicles derived from NK cells containing NKG7 and cytolytic proteins
Source: Front Immunol. 2022 Sep 15;13:977353. doi: 10.3389/fimmu.2022.977353 (PMC9520454; doi:10.3389/fimmu.2022.977353)
Supplement: Supplementary file 5 [file Table_4.xlsx]

## Sheet: Perseus INT
Intensity 1_Slot1-22_1_2783	Intensity 2_Slot1-24_1_2819	Intensity 3_Slot1-25_1_2821	Intensity 7_Slot1-29_1_2829	Intensity 8_Slot1-30_1_2831	Intensity 9_Slot1-31_1_2833	Intensity 13_Slot1-23_1_2785	Intensity 14_Slot1-35_1_2841	Intensity 15_Slot1-36_1_2843	Protein IDs	Protein names	Gene names
F7	F7	F7	F6	F6	F6	F5	F5	F5
4.7824	4.37149	0	0	0	4.01741	0	0	0	A2NJV5;A0A0A0MRZ7;A0A075B6S6;A0A075B6S2;A0A075B6P5;A0A087WW87;P06310;P01615;P01614	Ig kappa chain V-II region RPMI 6410;Ig kappa chain V-II region FR;Ig kappa chain V-II region Cum	IGKV A18;IGKV2D-26;IGKV2D-30;IGKV2D-29;IGKV2D-28;IGKV2-40
0	0	0	5.11674	5.14894	5.1964	0	0	0	A0A0C4DH67;A0A0C4DH69;A0A075B6S5		IGKV1-8;IGKV1-9;IGKV1-27
3.14635	0	0	0	3.60879	0	4.65089	4.63136	3.88408	A0A0B4J279		TRAV21
5.48751	5.30464	0	6.11468	6.18588	5.95685	0	2.48623	4.40719	A0A0C4DH25;P01619	Ig kappa chain V-III region B6	IGKV3D-20
5.28921	4.98177	0	5.80081	5.52582	6.17626	5.20477	5.48809	5.08998	A0AVT1;A0AVT1-2;A0AVT1-4;A0AVT1-3	Ubiquitin-like modifier-activating enzyme 6	UBA6
0	0	0	0	0	3.52058	4.9209	5.9342	5.18455	A0FGR8-2;A0FGR8;A0FGR8-6;A0FGR8-4;A0FGR8-5	Extended synaptotagmin-2	ESYT2
4.14604	0	0	0	3.60697	3.05668	4.15609	5.49378	4.55253	A1L0T0	Acetolactate synthase-like protein	ILVBL
4.42854	4.39955	0	3.52666	4.10789	0	0	5.00324	3.91301	A2A3N6	Putative PIP5K1A and PSMD4-like protein	PIPSL
4.27441	0	0	0	0	3.59273	3.9082	4.90387	4.23992	A2RRP1-2;A2RRP1	Neuroblastoma-amplified sequence	NBAS
0	0	0	0	0	0	4.30114	4.78229	4.30984	A2RUS2-2;A2RUS2	DENN domain-containing protein 3	DENND3
4.38546	4.26323	0	3.86833	0	4.03997	4.05812	3.71776	0	A3KN83-4;Q9Y2G9-3;Q9Y2G9;A3KN83-3;A3KN83-2;A3KN83	Protein strawberry notch homolog 1;Protein strawberry notch homolog 2	SBNO1;SBNO2
5.5193	5.65772	0	5.21373	4.21389	5.3786	5.10612	5.76125	5.32449	A5YKK6-2;A5YKK6;A5YKK6-3;A5YKK6-4	CCR4-NOT transcription complex subunit 1	CNOT1
5.03531	4.24172	0	0	0	0	4.817	5.21163	4.44381	A6NC98;A6NC98-5;A6NC98-4;A6NC98-2	Coiled-coil domain-containing protein 88B	CCDC88B
4.21275	0	0	0	0	0	4.97291	5.42037	4.69887	H3BV12;I6L899;F8WBI6;A6NCC3;I6L899-2;A6NCC3-1;P0CJ92;H3BSY2;A6NMD2	Golgin subfamily A member 8R;Golgin subfamily A member 8N;Golgin subfamily A member 8O	GOLGA8Q;GOLGA8R;GOLGA8N;GOLGA8O
5.14712	4.09726	0	3.75469	0	3.43266	6.89361	0	3.62524	A6NCN2	Putative keratin-87 protein	KRT87P
3.7187	0	0	4.64631	4.57065	4.72513	0	3.96693	0	A6NDG6	Phosphoglycolate phosphatase	PGP
0	0	0	4.96563	5.03015	5.37504	0	5.19421	4.66492	A6NFQ2;A6NFQ2-3;A6NFQ2-2	TRPM8 channel-associated factor 2	TCAF2
5.51687	5.68984	0	5.14743	5.17826	5.45411	4.29789	5.37182	5.04454	A6NHR9;A6NHR9-2;A6NHR9-3	Structural maintenance of chromosomes flexible hinge domain-containing protein 1	SMCHD1
0	0	0	0	0	0	3.49824	5.01941	4.0639	A6NI79	Coiled-coil domain-containing protein 69	CCDC69
0	5.09799	0	5.0693	4.99296	5.07416	0	4.67338	4.3141	P62308;A8MWD9	Small nuclear ribonucleoprotein G;Putative small nuclear ribonucleoprotein G-like protein 15	SNRPG;SNRPGP15
7.03806	6.28459	0	6.34633	6.37524	6.48019	7.45402	7.95279	7.46911	B0I1T2;B0I1T2-4;B0I1T2-3;B0I1T2-2	Unconventional myosin-Ig;Minor histocompatibility antigen HA-2	MYO1G
4.81693	4.94342	0	4.07295	6.19072	4.06408	0	6.3413	4.52477	B3SRR1;Q3ZK58;Q08778
4.69263	0	0	6.40114	5.93716	6.35685	0	0	0	P0DOX8;P0CG04;B9A064	Ig lambda-1 chain C regions;Immunoglobulin lambda-like polypeptide 5	IGLC1;IGLL5
4.21648	5.006	0	5.4189	6.15728	5.89839	0	5.19123	4.56244	Q13765;E9PAV3-2;E9PAV3;Q9BZK3	Nascent polypeptide-associated complex subunit alpha;Nascent polypeptide-associated complex subunit alpha, muscle-specific form	NACA
6.1012	5.74075	0	5.37422	5.72163	5.69664	4.58496	5.0553	4.43028	P17147;F5HDQ6
0	0	0	0	0	0	4.53898	5.08045	4.782	G9CGD6-3;G9CGD6;G9CGD6-2;Q8WWN9;Q8WWN9-2	Interactor protein for cytohesin exchange factors 1	CNKSR3;IPCEF1
0	0	0	0	0	0	0	4.82456	3.39625	O00115-2;O00115	Deoxyribonuclease-2-alpha	DNASE2
4.84733	3.76406	0	5.01208	5.15491	5.0835	4.78703	5.81883	5.10568	O00116	Alkyldihydroxyacetonephosphate synthase, peroxisomal	AGPS
4.38541	4.98749	0	0	0	0	5.01762	5.32799	4.83143	O00139-2;O00139-1;O00139-5;O00139;O00139-4	Kinesin-like protein KIF2A	KIF2A
6.24415	6.04661	0	5.67433	5.82936	5.80343	5.75971	6.23348	5.90067	O00148;O00148-2;O00148-3	ATP-dependent RNA helicase DDX39A	DDX39A
5.94666	5.83118	4.6551	5.41002	5.77339	5.9697	5.40514	5.72591	5.4297	O00154-4;O00154-6;O00154-5;O00154-7;O00154;O00154-2;O00154-3	Cytosolic acyl coenzyme A thioester hydrolase	ACOT7
5.14183	0	0	4.33953	3.98043	4.64205	5.72648	6.47651	5.7806	O00159-2;O00159-3;O00159	Unconventional myosin-Ic	MYO1C
6.30185	5.82683	0	6.17056	5.67441	6.19885	6.09916	6.44223	6.11257	O00160	Unconventional myosin-If	MYO1F
5.57774	3.97543	0	4.75731	5.28827	5.24746	6.26774	6.74208	6.09722	O00161;O00161-2	Synaptosomal-associated protein 23	SNAP23
5.2265	5.01242	0	4.80899	5.13881	5.38954	5.01271	5.61498	5.3076	O00170	AH receptor-interacting protein	AIP
5.39737	5.49553	0	4.68566	5.33945	5.43498	0	5.84935	5.12392	O00178	GTP-binding protein 1	GTPBP1
4.74515	0	0	5.06213	5.01165	5.39771	5.63218	6.29918	5.35832	O00186	Syntaxin-binding protein 3	STXBP3
4.97394	4.95337	0	4.7752	3.76045	5.2664	4.6235	4.89504	4.26033	O00203-3;O00203;Q13367-3;Q13367;Q13367-4	AP-3 complex subunit beta-1	AP3B1
4.57249	0	0	0	0	0	3.93752	4.89488	4.27328	O00217	NADH dehydrogenase [ubiquinone] iron-sulfur protein 8, mitochondrial	NDUFS8
6.35908	6.30818	4.53088	6.0221	5.82417	6.32207	5.64419	6.06989	5.97715	O00231;O00231-2	26S proteasome non-ATPase regulatory subunit 11	PSMD11
5.95195	5.77477	0	5.91797	5.6502	6.21386	5.07489	5.78492	5.47806	O00232;O00232-2	26S proteasome non-ATPase regulatory subunit 12	PSMD12
4.9364	0	0	3.40708	4.08279	0	4.86945	0	4.87705	O00264	Membrane-associated progesterone receptor component 1	PGRMC1
4.02412	4.27312	0	4.40961	4.02629	4.87574	0	3.99142	0	O00267-2;O00267	Transcription elongation factor SPT5	SUPT5H
6.90383	6.73035	4.25397	6.60077	6.65329	6.92566	6.84973	7.62995	7.19008	O00299	Chloride intracellular channel protein 1	CLIC1
5.91957	5.66004	0	5.89485	5.93434	6.13975	5.25717	5.73937	5.14426	O00303	Eukaryotic translation initiation factor 3 subunit F	EIF3F
0	0	0	0	4.08934	4.57312	0	0	0	O00308-3;O00308-2;O00308	NEDD4-like E3 ubiquitin-protein ligase WWP2	WWP2
5.59803	5.20249	0	5.10243	4.81586	5.62794	5.01	5.33973	5.07639	O00329;O00329-2	Phosphatidylinositol 4,5-bisphosphate 3-kinase catalytic subunit delta isoform	PIK3CD
5.75874	5.39737	0	6.39466	6.33201	6.43853	0	4.54363	0	O00391-2;O00391	Sulfhydryl oxidase 1	QSOX1
5.61704	5.34345	0	5.40736	3.73263	5.73729	5.05061	5.65772	5.28271	O00410;O00410-3;O00410-2	Importin-5	IPO5
5.20022	5.10319	0	4.70846	4.80504	4.93052	0	5.11394	4.74216	O00422-2;O00422	Histone deacetylase complex subunit SAP18	SAP18
5.62308	5.47016	0	5.41617	5.29588	5.85965	4.37223	5.61848	5.13827	O00429-4;O00429-5;O00429-3;O00429-9;O00429-2;O00429;O00429-8;O00429-6;O00429-7	Dynamin-1-like protein	DNM1L
4.83357	4.35112	0	0	0	4.30494	4.2544	4.59687	4.46225	O00442;O00442-2	RNA 3-terminal phosphate cyclase	RTCA
4.55584	0	0	4.5732	4.73268	4.61899	0	0	0	O00462	Beta-mannosidase	MANBA
0	0	0	4.50114	4.6731	4.50527	0	0	0	O00468-6;O00468-3
0	3.88652	0	4.40717	4.40797	5.0032	0	4.77395	4.20911	O00471	Exocyst complex component 5	EXOC5
4.47448	0	0	4.2178	4.09819	0	5.54851	5.63816	4.91344	O00478-2;O00478;P78410-3;P78410-2;P78410;O00481-2;O00481-3;O00481-4;O00481	Butyrophilin subfamily 3 member A3;Butyrophilin subfamily 3 member A2;Butyrophilin subfamily 3 member A1	BTN3A3;BTN3A2;BTN3A1
5.55028	5.58456	0	5.58021	5.45457	5.72023	4.74114	5.44454	5.08525	O00487	26S proteasome non-ATPase regulatory subunit 14	PSMD14
0	0	0	4.43502	4.79196	4.91779	0	0	0	O00499-9;O00499-10;O00499-7;O00499-8;O00499-4;O00499-6;O00499-11;O00499-3;O00499-2;O00499-5;O00499	Myc box-dependent-interacting protein 1	BIN1
0	0	0	4.02625	0	0	0	5.32545	4.65673	O00522;O00522-3;O00522-2	Krev interaction trapped protein 1	KRIT1
4.58062	4.20047	0	5.51774	5.20115	5.32141	0	0	0	O00533;O00533-2	Neural cell adhesion molecule L1-like protein;Processed neural cell adhesion molecule L1-like protein	CHL1
4.04214	4.74664	0	4.44359	4.4706	4.7514	0	0	0	O00541-2;O00541	Pescadillo homolog	PES1
5.82313	4.10917	0	5.64415	4.67668	6.03747	6.45457	7.14461	6.61176	O00560;O00560-3	Syntenin-1	SDCBP
4.63559	0	0	4.70769	4.36344	4.77509	5.15978	5.58077	5.02764	O00560-2	Syntenin-1	SDCBP
5.80656	5.64685	0	5.05189	4.43215	5.46972	5.04407	5.43138	4.81028	O00567	Nucleolar protein 56	NOP56
6.47341	6.45063	0	6.29166	6.25737	6.72381	6.01986	6.56733	6.39669	O00571-2;O00571;Q9NQI0-3;Q9NQI0-2;Q9NQI0-4;Q9NQI0	ATP-dependent RNA helicase DDX3X	DDX3X
0	0	0	0	0	0	3.84867	4.95831	4.65802	O00574	C-X-C chemokine receptor type 6	CXCR6
5.02833	4.81112	0	4.51617	3.72796	4.64032	3.94782	4.78261	4.37623	O00629	Importin subunit alpha-3	KPNA4
5.63091	4.9365	0	5.83851	5.74962	6.07394	4.08128	5.18021	4.66255	O00743-2;O00743;O00743-3	Serine/threonine-protein phosphatase 6 catalytic subunit;Serine/threonine-protein phosphatase 6 catalytic subunit, N-terminally processed	PPP6C
4.38941	0	0	3.74129	4.27056	2.81359	4.32176	5.43218	4.50224	O00754-2;O00754	Lysosomal alpha-mannosidase;Lysosomal alpha-mannosidase A peptide;Lysosomal alpha-mannosidase B peptide;Lysosomal alpha-mannosidase C peptide;Lysosomal alpha-mannosidase D peptide;Lysosomal alpha-mannosidase E peptide	MAN2B1
0	0	0	5.27344	4.90579	5.71649	0	4.76819	0	O00762-2;O00762;O00762-3	Ubiquitin-conjugating enzyme E2 C	UBE2C
4.70909	4.9194	0	0	0	3.66953	4.04454	5.18585	4.45106	O00764-3;O00764-2;O00764	Pyridoxal kinase	PDXK
0	0	0	0	0	0	0	4.71363	3.60536	O14494;O14494-2	Lipid phosphate phosphohydrolase 1	PPAP2A
0	0	0	5.08005	5.61307	5.28888	0	0	0	O14498	Immunoglobulin superfamily containing leucine-rich repeat protein	ISLR
0	0	0	4.60323	4.2382	4.88047	0	0	0	O14519-2;O14519	Cyclin-dependent kinase 2-associated protein 1	CDK2AP1
0	0	0	0	0	0	4.31779	4.85519	0	O14523;O14523-2	C2 domain-containing protein 2-like	C2CD2L
0	0	0	3.92355	5.17566	4.04048	0	0	0	O14561	Acyl carrier protein, mitochondrial	NDUFAB1
3.47101	0	0	0	3.67664	4.3629	0	4.9312	4.0057	O14578;O14578-4;O14578-3;O14578-2	Citron Rho-interacting kinase	CIT
3.61402	0	0	4.68965	4.65748	4.86766	0	0	0	O14579-2;O14579	Coatomer subunit epsilon	COPE
4.04104	5.13915	0	3.45797	0	4.83623	4.16495	4.9492	3.86865	P47813;O14602	Eukaryotic translation initiation factor 1A, X-chromosomal;Eukaryotic translation initiation factor 1A, Y-chromosomal	EIF1AX;EIF1AY
5.09251	4.98035	0	4.8812	0	5.02808	0	4.07668	4.32263	O14617-3;O14617-4;O14617-2;O14617;O14617-5	AP-3 complex subunit delta-1	AP3D1
3.97724	2.91234	0	0	4.37554	4.29638	4.5249	5.42285	4.69489	O14626	Probable G-protein coupled receptor 171	GPR171
4.41093	0	0	0	0	2.94331	4.51647	5.55136	4.93692	O14662-2;O14662-4;O14662-5;O14662;O14662-6;O14662-3	Syntaxin-16	STX16
4.96088	0	0	5.29574	5.20766	5.52467	5.76191	6.27066	5.69587	O14672;O14672-2	Disintegrin and metalloproteinase domain-containing protein 10	ADAM10
4.00471	0	0	4.84917	0	5.07181	0	3.87681	0	O14727-3;O14727-4;O14727-2;O14727;O14727-5	Apoptotic protease-activating factor 1	APAF1
5.42998	5.27706	0	5.13245	4.7965	5.43128	4.38408	5.29345	4.76804	O14744;O14744-5;O14744-2;O14744-3;O14744-4	Protein arginine N-methyltransferase 5;Protein arginine N-methyltransferase 5, N-terminally processed	PRMT5
5.64289	5.07911	0	4.20782	4.80251	4.54022	6.16286	6.86784	6.26677	O14745;O14745-2	Na(+)/H(+) exchange regulatory cofactor NHE-RF1	SLC9A3R1
4.38498	0	0	5.19512	5.11454	5.4939	0	4.08792	0	Q5IS74;O14773-2;O14773	Tripeptidyl-peptidase 1	TPP1
0	0	0	0	0	0	0	4.79877	4.22714	O14796-2;O14796	SH2 domain-containing protein 1B	SH2D1B
4.63561	4.55264	0	4.29212	3.92236	4.5433	0	4.13434	0	O14802	DNA-directed RNA polymerase III subunit RPC1	POLR3A
5.77853	4.51326	0	6.44813	6.02015	6.62037	4.44795	5.30389	4.96401	O14818;O14818-2;Q8TAA3-2;Q8TAA3-5;Q8TAA3;O14818-4	Proteasome subunit alpha type-7;Proteasome subunit alpha type-7-like	PSMA7;PSMA8
5.8944	5.06149	0	4.76106	5.43479	5.25725	5.78556	6.36054	5.78606	O14828;O14828-2	Secretory carrier-associated membrane protein 3	SCAMP3
5.11394	5.21733	0	5.46804	5.71147	5.84789	0	5.33674	4.69773	O14929-2;O14929	Histone acetyltransferase type B catalytic subunit	HAT1
4.50531	3.78287	0	5.01435	4.98209	4.80622	4.93616	5.80942	5.14956	O14931-6;O14931-5;O14931-4;O14931-3;O14931-2;O14931	Natural cytotoxicity triggering receptor 3	NCR3
4.95276	4.74842	0	4.87095	5.06896	5.1817	4.65359	5.1738	4.82878	O14933;O14933-2	Ubiquitin/ISG15-conjugating enzyme E2 L6	UBE2L6
0	0	0	0	0	0	3.98655	4.86195	4.23185	O14936-5;O14936-3;O14936-4;O14936-6;O14936-2;O14936	Peripheral plasma membrane protein CASK	CASK
6.40885	6.08771	0	6.35029	6.49378	6.30123	6.21341	7.07849	6.8121	P19105;O14950;P24844;P24844-2	Myosin regulatory light chain 12A;Myosin regulatory light chain 12B;Myosin regulatory light polypeptide 9	MYL12A;MYL12B;MYL9
4.61701	0	0	3.19874	0	0	4.9052	4.73585	4.81346	O14966;O14966-3;O14966-2;P57729;Q13637	Ras-related protein Rab-7L1	RAB29
5.01574	4.97961	0	4.07126	3.91288	0	0	5.05702	4.47452	O14974-4;O14974-5;O14974-3;O14974-2;O14974	Protein phosphatase 1 regulatory subunit 12A	PPP1R12A
4.7899	3.98896	0	3.53437	4.29241	5.04088	5.23591	6.36468	5.81207	O14975;O14975-2	Very long-chain acyl-CoA synthetase	SLC27A2
5.44937	5.22251	0	5.09733	4.83754	5.43677	4.80587	5.30807	4.69974	O14976-2;O14976	Cyclin-G-associated kinase	GAK
4.63796	4.45489	0	4.8548	5.0658	5.18007	0	4.98252	4.06296	O14979-3;O14979-2;O14979	Heterogeneous nuclear ribonucleoprotein D-like	HNRNPDL
6.00561	5.97923	0	6.26181	6.0984	6.63413	5.32793	5.91511	5.42776	O14980	Exportin-1	XPO1
4.43908	0	0	4.59999	4.78909	5.16337	0	4.22407	0	O14981	TATA-binding protein-associated factor 172	BTAF1
3.97887	4.40107	0	4.51292	4.2619	4.64189	3.35403	4.11116	0	O15027-2;O15027-4;O15027-3;O15027;O15027-5	Protein transport protein Sec16A	SEC16A
0	0	0	4.13114	0	3.84074	0	4.47401	0	O15037	Protein KHNYN	KHNYN
4.44838	4.70844	0	4.85904	4.05626	5.11604	0	4.12483	0	O15042-3;O15042-2;O15042	U2 snRNP-associated SURP motif-containing protein	U2SURP
4.5312	4.62823	0	4.40035	5.89223	4.93715	4.38303	4.42398	0	O15047	Histone-lysine N-methyltransferase SETD1A	SETD1A
4.26309	0	0	4.45589	4.43516	4.81289	3.47802	0	0	O15066	Kinesin-like protein KIF3B;Kinesin-like protein KIF3B, N-terminally processed	KIF3B
5.67617	5.3656	0	5.45182	5.1024	5.94876	5.0182	5.07867	4.51646	O15067	Phosphoribosylformylglycinamidine synthase	PFAS
0	4.238	0	0	0	0	0	4.85875	4.3931	O15111	Inhibitor of nuclear factor kappa-B kinase subunit alpha	CHUK
3.73402	0	0	0	0	0	0	5.26731	4.69746	O15121	Sphingolipid delta(4)-desaturase DES1	DEGS1
4.38805	0	0	3.15845	0	0	4.73873	5.35048	4.78321	O15126;O15126-2	Secretory carrier-associated membrane protein 1	SCAMP1
5.47706	4.84082	0	5.11869	4.92388	4.54726	5.59115	6.23137	5.82147	O15127	Secretory carrier-associated membrane protein 2	SCAMP2
5.95685	5.44861	0	6.82124	6.69583	7.07085	5.32556	5.97801	5.75328	O15143;Q92747-2	Actin-related protein 2/3 complex subunit 1B	ARPC1B
5.87683	5.64633	0	6.08228	5.54674	6.29208	5.23623	6.13821	5.66515	O15144	Actin-related protein 2/3 complex subunit 2	ARPC2
6.08243	5.78519	0	5.96161	5.9088	6.31404	5.61142	6.09367	5.85352	O15145	Actin-related protein 2/3 complex subunit 3	ARPC3
5.76632	5.33153	0	5.12228	4.95286	5.3438	3.89623	5.98468	4.51583	O15160-2;O15160	DNA-directed RNA polymerases I and III subunit RPAC1	POLR1C
2.92398	0	0	0	0	3.64438	5.05907	5.7132	4.71401	O15162-2;O15162	Phospholipid scramblase 1	PLSCR1
4.41689	0	0	0	0	0	4.55228	5.238	5.16477	O15173;O15173-2	Membrane-associated progesterone receptor component 2	PGRMC2
0	0	0	4.68488	4.60231	4.45545	0	0	0	O15258	Protein RER1	RER1
5.69696	5.03104	0	5.05434	4.15631	4.75374	5.63402	6.3591	5.91163	O15260;O15260-2;O15260-3	Surfeit locus protein 4	SURF4
4.40218	0	0	0	0	0	4.31048	5.9792	4.74877	O15269;O15269-2	Serine palmitoyltransferase 1	SPTLC1
5.04895	4.52077	0	4.92592	4.66828	4.9265	4.74107	6.08966	5.27189	O15270	Serine palmitoyltransferase 2	SPTLC2
5.54108	5.46003	0	5.21856	5.52001	5.81421	4.882	5.25945	4.89481	O15294;O15294-2;O15294-4	UDP-N-acetylglucosamine--peptide N-acetylglucosaminyltransferase 110 kDa subunit	OGT
5.00779	4.52002	0	4.87475	5.08171	5.47464	0	4.97933	0	O15305-2;O15305	Phosphomannomutase 2	PMM2
4.59406	4.70233	0	4.62098	2.7836	0	3.62338	4.61561	4.24959	O15355	Protein phosphatase 1G	PPM1G
0	0	0	4.78101	4.26148	5.04497	0	4.28513	0	O15357-2;O15357	Phosphatidylinositol 3,4,5-trisphosphate 5-phosphatase 2	INPPL1
6.14129	5.88282	0	5.4048	5.35224	5.74269	5.22105	5.60663	5.20933	O15371-2;O15371-3;O15371	Eukaryotic translation initiation factor 3 subunit D	EIF3D
4.83786	5.00419	0	4.98912	4.70949	5.39051	0	0	4.69941	O15372	Eukaryotic translation initiation factor 3 subunit H	EIF3H
3.93435	4.03218	0	0	3.39869	4.23325	0	0	0	O15379;O15379-2	Histone deacetylase 3	HDAC3
3.05713	0	0	4.18338	4.17231	0	3.50172	5.53409	4.4048	O15400-2;O15400	Syntaxin-7	STX7
3.37763	0	0	4.87929	0	3.23977	4.23975	5.67498	5.37199	O15427	Monocarboxylate transporter 4	SLC16A3
0	0	0	0	0	0	4.14345	4.73503	3.91495	O15440-5;O15440	Multidrug resistance-associated protein 5	ABCC5
0	0	0	3.18418	4.92408	0	0	5.04852	0	O15498-2;O15498	Synaptobrevin homolog YKT6	YKT6
4.83049	4.5856	0	4.36457	4.60007	4.73123	4.58235	5.4347	0	O15511;O15511-2	Actin-related protein 2/3 complex subunit 5	ARPC5
4.73432	4.88647	0	4.64868	4.79533	0	4.37557	5.25266	0	O15523;O15523-2;O15523-3	ATP-dependent RNA helicase DDX3Y	DDX3Y
0	0	0	0	4.53069	4.48014	0	0	0	O15527-8;O15527-2;O15527;O15527-7;O15527-5;O15527-3;O15527-4	N-glycosylase/DNA lyase;8-oxoguanine DNA glycosylase;DNA-(apurinic or apyrimidinic site) lyase	OGG1
0	0	0	0	4.22134	4.63126	0	0	0	Q6A1A2;O15530-5;O15530-2;O15530-3;O15530	Putative 3-phosphoinositide-dependent protein kinase 2;3-phosphoinositide-dependent protein kinase 1	PDPK2P;PDPK1
5.30572	4.5518	0	5.00894	5.2522	5.00741	4.82882	6.34864	5.04864	O15533-2;O15533;O15533-3;O15533-4	Tapasin	TAPBP
0	0	0	0	0	0	0	4.43608	3.76216	O15554	Intermediate conductance calcium-activated potassium channel protein 4	KCNN4
6.01728	5.95003	0	5.88485	5.76782	6.19868	5.41576	5.90184	5.50558	O43143	Pre-mRNA-splicing factor ATP-dependent RNA helicase DHX15	DHX15
5.00186	5.06085	0	4.55764	4.70121	4.97004	3.8739	4.90368	4.30765	O43148;O43148-2	mRNA cap guanine-N7 methyltransferase	RNMT
4.82627	0	0	4.92057	4.48945	5.22701	4.01544	4.17788	0	O43149;O43149-3	Zinc finger ZZ-type and EF-hand domain-containing protein 1	ZZEF1
4.77879	4.77527	0	4.52241	4.26626	5.03266	3.70681	4.87047	0	O43156	TELO2-interacting protein 1 homolog	TTI1
0	3.93833	0	4.27084	4.4606	4.59074	0	4.01636	0	O43159	Ribosomal RNA-processing protein 8	RRP8
5.11906	4.6844	0	4.53325	4.91259	4.75209	5.15655	6.10867	5.47411	O43169	Cytochrome b5 type B	CYB5B
5.37822	5.0911	0	5.89675	6.03322	6.15125	0	4.59923	4.00851	O43172-2;O43172	U4/U6 small nuclear ribonucleoprotein Prp4	PRPF4
5.6035	5.69393	0	5.44784	5.3122	5.68072	5.19198	5.98441	5.72493	O43175	D-3-phosphoglycerate dehydrogenase	PHGDH
6.06089	6.06937	0	6.13691	5.77379	6.66762	5.39787	6.02926	5.70142	O43242;O43242-2	26S proteasome non-ATPase regulatory subunit 3	PSMD3
4.85808	5.55086	0	4.75949	4.99673	5.60918	3.96162	5.47711	4.85846	O43252	Bifunctional 3-phosphoadenosine 5-phosphosulfate synthase 1;Sulfate adenylyltransferase;Adenylyl-sulfate kinase	PAPSS1
5.52338	5.59558	0	5.44328	5.66733	5.93565	4.77319	5.70109	5.20461	O43264;O43264-2	Centromere/kinetochore protein zw10 homolog	ZW10
4.60169	0	0	5.48581	5.503	5.43875	0	0	0	O43280-2;O43280	Trehalase	TREH
4.57417	0	0	4.31838	0	0	0	5.02342	4.28632	O43292-2;O43292	Glycosylphosphatidylinositol anchor attachment 1 protein	GPAA1
6.10312	6.14962	4.14173	5.22737	5.06153	5.49238	5.26553	5.93232	5.58529	O43324-2;O43324	Eukaryotic translation elongation factor 1 epsilon-1	EEF1E1
5.51396	5.74143	0	5.2876	5.21743	5.50567	4.85174	5.48551	5.31933	O43390;O43390-3;O43390-2;O43390-4	Heterogeneous nuclear ribonucleoprotein R	HNRNPR
3.65547	0	0	0	0	0	0	5.09216	3.82202	O43402	ER membrane protein complex subunit 8	EMC8
0	0	0	4.82942	4.98766	5.10799	4.46214	5.25998	4.70725	O43427-2;O43427	Acidic fibroblast growth factor intracellular-binding protein	FIBP
4.97755	4.3091	0	5.33979	5.30471	5.50665	4.23697	4.89432	0	O43447	Peptidyl-prolyl cis-trans isomerase H	PPIH
5.17377	4.97496	0	5.10731	5.35	5.45938	4.26802	4.35474	4.48219	O43488;Q8NHP1;O95154	Aflatoxin B1 aldehyde reductase member 2	AKR7A2
4.79027	3.11434	0	4.15039	4.57209	4.68833	5.08253	5.8197	4.59101	O43491-2;O43491-3;O43491-4;O43491	Band 4.1-like protein 2	EPB41L2
0	3.81366	0	0	0	0	4.43334	4.56185	4.26626	O43493-6;O43493-4;O43493;O43493-5;O43493-3;O43493-7	Trans-Golgi network integral membrane protein 2	TGOLN2
0	0	0	0	4.48272	0	0	5.25387	4.07251	O43504	Ragulator complex protein LAMTOR5	LAMTOR5
3.32578	0	0	5.49741	5.37229	5.51532	0	0	0	O43505	Beta-1,4-glucuronyltransferase 1	B4GAT1
0	0	0	0	0	0	0	5.47541	4.53841	O43561-5;O43561;O43561-4;O43561-2;O43561-3	Linker for activation of T-cells family member 1	LAT
5.11498	0	0	4.71931	4.2594	4.66649	5.07933	5.83733	4.65049	O43566	Regulator of G-protein signaling 14	RGS14
4.52251	0	0	0	0	0	4.71799	5.21982	3.71291	O43566-6;O43566-5	Regulator of G-protein signaling 14	RGS14
4.63199	4.53784	0	0	0	0	5.0992	6.02206	5.18253	O43586;O43586-2	Proline-serine-threonine phosphatase-interacting protein 1	PSTPIP1
4.77007	4.61203	0	5.08966	5.15863	5.73412	2.85349	4.70925	4.17076	O43592	Exportin-T	XPOT
0	0	0	4.29414	4.3667	4.61549	0	0	0	O43598-2;O43598	2-deoxynucleoside 5-phosphate N-hydrolase 1	DNPH1
0	0	0	0	0	0	4.20328	4.99199	4.16758	O43615	Mitochondrial import inner membrane translocase subunit TIM44	TIMM44
0	0	0	0	0	0	4.07214	5.61044	4.08332	O43633	Charged multivesicular body protein 2a	CHMP2A
3.91236	2.7857	0	0	0	0	4.20615	4.85443	3.89492	O43663-2;O43663-4;O43663;O43663-3	Protein regulator of cytokinesis 1	PRC1
0	0	0	4.39914	4.61035	4.68623	0	4.17246	0	O43665-2;O43665-1;O43665	Regulator of G-protein signaling 10	RGS10
5.36261	5.16764	0	4.71074	4.79281	5.16894	5.15458	5.4192	5.18839	O43681	ATPase ASNA1	ASNA1
5.81688	5.71113	0	5.81745	6.06363	6.18401	4.58312	5.44979	5.14308	O43684-2;O43684	Mitotic checkpoint protein BUB3	BUB3
5.77316	5.0677	0	5.30559	4.9959	5.87405	5.94283	6.83097	6.1536	O43707;O43707-2;O43707-3;P35609-2;P35609;Q08043;Q9H254-2;Q9H254-4;Q9H254	Alpha-actinin-4	ACTN4
0	0	0	4.08318	4.74531	4.51378	0	0	0	O43708-2;O43708;O43708-3	Maleylacetoacetate isomerase	GSTZ1
0	4.397	0	4.45199	0	4.28997	0	4.67138	0	O43719	HIV Tat-specific factor 1	HTATSF1
0	0	0	4.5489	3.26564	4.69302	0	0	0	O43747;O43747-2	AP-1 complex subunit gamma-1	AP1G1
0	0	0	0	0	0	4.7306	5.15186	5.2396	O43760;O43760-2	Synaptogyrin-2	SYNGR2
4.26383	0	0	4.13159	4.21979	4.50079	0	0	0	O43765	Small glutamine-rich tetratricopeptide repeat-containing protein alpha	SGTA
5.68078	5.70773	0	5.37271	5.73988	5.71513	4.88597	5.45908	5.15743	O43776	Asparagine--tRNA ligase, cytoplasmic	NARS
4.46202	0	0	4.72193	4.23338	4.71115	5.27676	6.24694	5.23764	O43795;O43795-2;Q9UBC5	Unconventional myosin-Ib	MYO1B
5.26954	4.96577	0	5.19912	5.09667	5.69303	0	4.52616	4.05185	O43809	Cleavage and polyadenylation specificity factor subunit 5	NUDT21
4.48759	4.6292	0	5.41611	4.52216	4.90756	3.96677	4.99615	4.25341	O43813	LanC-like protein 1	LANCL1
4.99006	4.50715	0	5.01899	5.09767	5.45527	0	4.95799	3.99853	O43815-2;O43815	Striatin	STRN
4.82301	4.63274	0	5.09461	4.97039	5.394	0	4.21402	0	O43818	U3 small nucleolar RNA-interacting protein 2	RRP9
4.32956	4.76937	0	4.3724	4.61119	0	0	3.94313	3.11046	O43823	A-kinase anchor protein 8	AKAP8
3.64514	0	0	3.94413	4.85249	4.63923	0	5.19901	0	O43852-5;O43852-6;O43852;O43852-3;O43852-13;O43852-14;O43852-9;O43852-15;O43852-11;O43852-8;O43852-10;O43852-2;O43852-4	Calumenin	CALU
4.60632	4.2266	0	0	0	0	4.19388	5.63349	4.80271	O43865-2;O43865;Q96HN2-4;Q96HN2-3;Q96HN2-2;Q96HN2	Putative adenosylhomocysteinase 2;Putative adenosylhomocysteinase 3	AHCYL1;AHCYL2
3.61573	0	0	5.55656	5.47654	5.34435	0	0	0	O43895	Xaa-Pro aminopeptidase 2	XPNPEP2
0	0	0	4.31927	4.1997	4.33082	4.35344	5.14364	5.28632	O43914-3;O43914-2;O43914	TYRO protein tyrosine kinase-binding protein	TYROBP
5.41951	5.03052	0	4.58339	4.55371	5.15573	0	4.05269	0	O60216;Q9H4I0	Double-strand-break repair protein rad21 homolog	RAD21
4.96526	4.98315	0	3.7967	2.71101	4.72878	4.12727	4.67608	4.473	O60231	Putative pre-mRNA-splicing factor ATP-dependent RNA helicase DHX16	DHX16
5.91644	5.35639	0	4.77935	4.96984	4.89072	6.15296	6.68181	5.64435	O60234	Glia maturation factor gamma	GMFG
5.26548	5.36004	0	5.28228	5.33361	5.75139	4.46147	5.48773	5.04446	O60256;O60256-4;O60256-2;O60256-3	Phosphoribosyl pyrophosphate synthase-associated protein 2	PRPSAP2
5.37468	5.51032	0	5.53896	5.68247	5.96185	4.16566	5.02218	4.59024	O60264;P28370-2;P28370	SWI/SNF-related matrix-associated actin-dependent regulator of chromatin subfamily A member 5	SMARCA5
3.96228	0	0	2.95291	0	0	0	4.60634	3.75141	O60271-5;O60271-3;O60271-9;O60271-4;O60271-2;O60271	C-Jun-amino-terminal kinase-interacting protein 4	SPAG9
5.06239	5.19237	0	4.95858	4.77789	5.25399	2.99934	4.61223	0	O60306	Intron-binding protein aquarius	AQR
4.60259	4.53315	0	3.30509	3.12077	0	5.05824	5.61051	5.29612	O60313-13;O60313;O60313-9;O60313-11;O60313-2;O60313-10	Dynamin-like 120 kDa protein, mitochondrial;Dynamin-like 120 kDa protein, form S1	OPA1
0	0	0	4.88367	4.96253	5.11488	0	0	0	O60341;O60341-2	Lysine-specific histone demethylase 1A	KDM1A
0	0	0	0	0	0	4.51716	5.09896	0	O60449;O60449-3;O60449-2	Lymphocyte antigen 75	LY75
3.40567	3.13938	0	0	4.96334	4.57989	5.37694	5.88021	5.25648	O60486	Plexin-C1	PLXNC1
5.24249	4.87857	0	3.31981	5.00949	5.05015	5.45956	6.2727	5.71236	O60488-2;O60488	Long-chain-fatty-acid--CoA ligase 4	ACSL4
4.86272	4.19463	0	0	0	0	4.55079	4.79487	4.21123	O60493-4;O60493;O60493-3;O60493-2	Sorting nexin-3	SNX3
5.72333	5.19695	0	5.18284	4.6043	5.323	5.71672	6.06363	5.83455	O60496	Docking protein 2	DOK2
5.24087	4.98828	0	4.65751	4.4014	4.91433	4.34292	5.3855	4.73813	O60502-4;O60502;O60502-3;O60502-2	Protein O-GlcNAcase	MGEA5
6.01666	6.00039	0	5.87505	5.78907	6.0566	5.6375	6.05365	5.84558	O60506-4;O60506-3;O60506-2;O60506;O60506-5	Heterogeneous nuclear ribonucleoprotein Q	SYNCRIP
0	4.07052	0	4.7169	4.48075	4.6493	0	0	0	O60508	Pre-mRNA-processing factor 17	CDC40
4.89282	4.64014	0	4.57776	3.13351	5.04665	0	4.79636	3.91178	O60547;O60547-2	GDP-mannose 4,6 dehydratase	GMDS
5.87908	5.62177	0	5.82923	5.8586	6.18837	5.49096	6.27231	5.55653	O60610-2;O60610-3;O60610	Protein diaphanous homolog 1	DIAPH1
3.6946	0	0	3.20726	2.97804	4.60938	4.35372	5.36532	4.75812	O60613	15 kDa selenoprotein	2022-09-15
0	0	0	4.24922	4.19557	4.73124	0	4.95622	0	O60645	Exocyst complex component 3	EXOC3
0	0	0	0	0	0	4.8799	4.28668	4.64253	O60669	Monocarboxylate transporter 2	SLC16A7
4.0553	0	0	4.5633	0	4.18763	4.43446	5.19365	4.59125	O60674	Tyrosine-protein kinase JAK2	JAK2
4.31435	4.76443	0	0	0	4.99438	0	4.4304	0	O60678-2;O60678	Protein arginine N-methyltransferase 3	PRMT3
5.19866	5.11916	0	5.02637	4.84414	5.32006	4.69982	5.13796	4.07313	O60684;O15131	Importin subunit alpha-7;Importin subunit alpha-6	KPNA6;KPNA5
5.0023	4.57591	0	0	4.28126	4.29879	0	4.83528	3.4479	O60701;O60701-3;O60701-2	UDP-glucose 6-dehydrogenase	UGDH
5.63369	4.69616	0	5.73784	5.88831	5.86986	4.70817	5.46965	5.05945	O60711;O60711-2	Leupaxin	LPXN
0	0	0	0	0	0	0	5.18256	4.14715	O60749-2;O60749	Sorting nexin-2	SNX2
4.7402	3.90283	0	4.50076	4.59595	4.44954	4.28294	5.60842	5.09844	O60762	Dolichol-phosphate mannosyltransferase subunit 1	DPM1
5.51116	5.26052	0	4.75722	5.34643	5.3765	4.40087	5.26468	4.66342	O60763;O60763-2	General vesicular transport factor p115	USO1
5.76503	5.48876	0	6.19047	6.1274	6.50337	6.26005	6.3126	6.43138	Q99880;Q99879;Q99877;Q93079;Q5QNW6;P62807;P58876;P57053;O60814;Q5QNW6-2;Q96A08;A0A2R8Y619	Histone H2B type 1-L;Histone H2B type 1-M;Histone H2B type 1-N;Histone H2B type 1-H;Histone H2B type 2-F;Histone H2B type 1-C/E/F/G/I;Histone H2B type 1-D;Histone H2B type F-S;Histone H2B type 1-K;Histone H2B type 1-A	HIST1H2BL;HIST1H2BM;HIST1H2BN;HIST1H2BH;HIST2H2BF;HIST1H2BC;HIST1H2BD;H2BFS;HIST1H2BK;HIST1H2BA
4.9736	4.874	0	0	0	4.83243	4.38276	5.20585	4.46114	O60826	Coiled-coil domain-containing protein 22	CCDC22
0	0	0	0	0	0	0	5.47702	4.90239	O60831	PRA1 family protein 2	PRAF2
6.08135	5.67878	0	5.31135	4.6061	5.26188	0	4.81132	0	O60832-2;O60832	H/ACA ribonucleoprotein complex subunit 4	DKC1
5.31063	5.11005	0	5.46897	5.57921	5.95115	4.73132	5.58153	4.78879	O60841	Eukaryotic translation initiation factor 5B	EIF5B
5.17307	4.47122	0	5.05385	4.77505	5.05488	5.60274	6.07969	5.59488	O60880;O60880-4;O60880-3;O60880-6;O60880-2;O60880-5	SH2 domain-containing protein 1A	SH2D1A
5.52093	5.58769	0	5.05358	5.11952	5.44489	5.21192	5.91505	5.50852	O60884	DnaJ homolog subfamily A member 2	DNAJA2
4.36479	4.33373	0	5.46901	5.62175	5.59381	0	0	0	O75015	Low affinity immunoglobulin gamma Fc region receptor III-B	FCGR3B
5.13994	4.37464	0	4.38931	4.19822	4.92922	5.52664	6.04194	5.17228	O75044;P0DMP2;P0DJJ0;Q7Z6B7-2;Q7Z6B7	SLIT-ROBO Rho GTPase-activating protein 2;SLIT-ROBO Rho GTPase-activating protein 2B;SLIT-ROBO Rho GTPase-activating protein 2C	SRGAP2;SRGAP2B;SRGAP2C
6.31898	5.98498	0	6.40238	6.37378	6.66869	5.80154	6.53143	5.93369	O75083;O75083-3	WD repeat-containing protein 1	WDR1
4.62461	4.147	0	0	4.16498	0	4.84159	5.07551	0	O75122-3;O75122;O75122-2	CLIP-associating protein 2	CLASP2
5.99505	5.35551	0	5.24042	5.29259	5.45533	6.35553	6.89672	6.41629	O75131;Q86YQ8-2;Q9HCH3-2;Q96FN4-2;Q96FN4;Q8IYJ1;Q96A23;O95741;Q9UBL6-2;Q86YQ8;Q96A23-2;Q9HCH3;O95741-2;Q9UBL6	Copine-3	CPNE3
4.24765	0	0	4.44083	4.52411	4.7023	0	0	0	O75150-3;O75150-4;Q5VTR2;O75150	E3 ubiquitin-protein ligase BRE1B;E3 ubiquitin-protein ligase BRE1A	RNF40;RNF20
4.97498	5.15122	0	4.92801	5.11197	5.38164	2.83364	4.85597	4.54249	O75153	Clustered mitochondria protein homolog	CLUH
4.56314	4.40826	0	0	0	2.61808	0	5.30343	4.6891	O75165	DnaJ homolog subfamily C member 13	DNAJC13
0	0	0	0	0	0	4.01089	5.2282	4.5597	P62068-4;P62068-3;P62068;O75317	Ubiquitin carboxyl-terminal hydrolase 46;Ubiquitin carboxyl-terminal hydrolase 12	USP46;USP12
5.29436	4.44467	0	4.47371	4.48017	5.10517	5.48768	6.17135	5.39705	O75340;O75340-2;O75340-3	Programmed cell death protein 6	PDCD6
4.36711	0	0	4.6523	5.34817	4.79413	4.50534	4.93264	4.40651	O95670-2;O95670;O75348	V-type proton ATPase subunit G 2;V-type proton ATPase subunit G 1	ATP6V1G2;ATP6V1G1
5.36301	5.21352	0	5.25974	5.44001	5.80014	5.21346	5.82953	5.35395	O75351;Q6PIW4-2;Q6PIW4	Vacuolar protein sorting-associated protein 4B	VPS4B
4.71098	0	0	0	0	0	5.09075	5.60147	5.34604	O75352-2;O75352	Mannose-P-dolichol utilization defect 1 protein	MPDU1
6.11657	5.38025	0	6.82323	6.40669	6.69609	6.03507	6.01102	5.11317	O75367-2;O75367-3;O75367;Q9P0M6	Core histone macro-H2A.1	H2AFY
0	0	0	0	4.32832	3.80954	0	0	0	O75380	NADH dehydrogenase [ubiquinone] iron-sulfur protein 6, mitochondrial	NDUFS6
5.39688	4.88193	0	5.43786	5.1069	5.32354	4.84641	5.45568	5.00864	O75390	Citrate synthase, mitochondrial	CS
5.28085	5.04937	0	5.03663	5.16274	5.2538	5.27715	5.99819	5.3019	O75396	Vesicle-trafficking protein SEC22b	SEC22B
5.02506	5.17725	0	0	0	0	3.7497	4.41474	4.15128	O75400-2;O75400-3;O75400	Pre-mRNA-processing factor 40 homolog A	PRPF40A
5.65738	5.59673	0	5.30649	5.5491	5.08657	5.62524	6.36131	5.72598	O75427	Leucine-rich repeat and calponin homology domain-containing protein 4	LRCH4
6.75332	5.78017	0	7.6948	7.69823	7.69105	0	0	0	O75460	Serine/threonine-protein kinase/endoribonuclease IRE1;Serine/threonine-protein kinase;Endoribonuclease	ERN1
5.7552	5.13694	0	4.81748	4.86921	5.01351	4.02144	4.72049	4.71902	O75494-5;O75494-4;O75494-6;O75494-3;O75494-2;O75494;Q8WXF0	Serine/arginine-rich splicing factor 10;Serine/arginine-rich splicing factor 12	SRSF10;SRSF12
0	0	0	4.79901	4.81174	5.15576	0	0	0	O75530-3;O75530;O75530-2	Polycomb protein EED	EED
5.7072	4.56349	0	6.3653	6.30591	6.54259	6.00471	5.91661	5.14675	O75531	Barrier-to-autointegration factor;Barrier-to-autointegration factor, N-terminally processed	BANF1
6.1827	6.05415	0	6.05808	5.40951	6.16605	4.91945	5.47314	5.10089	O75533	Splicing factor 3B subunit 1	SF3B1
5.54743	5.46979	0	4.98671	5.14697	5.10137	4.86257	5.80949	5.44974	O75534-2;O75534;O75534-3;O75534-4	Cold shock domain-containing protein E1	CSDE1
5.41534	4.50944	0	4.66859	4.71723	4.89824	5.99163	6.19642	5.66388	O75558	Syntaxin-11	STX11
5.75634	4.89877	0	4.8856	5.01599	5.2317	4.01064	4.5931	4.24487	O75582;O75582-3;O75582-2	Ribosomal protein S6 kinase alpha-5	RPS6KA5
4.74385	4.94333	3.53613	4.72738	5.04509	5.0636	3.96721	4.89594	4.53191	O75607	Nucleoplasmin-3	NPM3
5.29555	5.35589	0	5.98948	6.00864	6.23447	4.43399	5.35355	4.96135	O75608-2;O75608	Acyl-protein thioesterase 1	LYPLA1
6.60727	6.58782	0	6.27377	6.01544	6.5239	5.66754	6.18395	5.76391	O75643;O75643-2	U5 small nuclear ribonucleoprotein 200 kDa helicase	SNRNP200
4.22683	3.34725	0	0	0	0	3.96176	4.70961	0	O75663-2;O75663	TIP41-like protein	TIPRL
0	0	0	4.10531	0	4.48972	0	0	0	O75691	Small subunit processome component 20 homolog	UTP20
4.622	0	0	4.75606	0	4.31689	5.25416	5.8908	5.34463	O75695	Protein XRP2	RP2
0	0	0	4.45222	3.54089	0	0	5.19695	4.28153	O75746-2;O75746	Calcium-binding mitochondrial carrier protein Aralar1	SLC25A12
0	3.79937	0	0	0	4.67737	0	5.1181	4.65596	O75791	GRB2-related adapter protein 2	GRAP2
0	4.25373	0	4.36923	5.2651	5.00286	0	4.40442	0	O75792	Ribonuclease H2 subunit A	RNASEH2A
4.8344	4.40599	0	4.95065	4.00445	4.63349	4.37583	4.92394	4.53904	O75794	Cell division cycle protein 123 homolog	CDC123
0	0	0	4.33476	4.82381	4.68073	0	0	0	O75828	Carbonyl reductase [NADPH] 3	CBR3
0	0	0	4.57156	4.58294	4.80625	0	0	0	O75843	AP-1 complex subunit gamma-like 2	AP1G2
3.39305	0	0	4.01799	0	3.94493	2.80885	5.09996	5.0251	O75844	CAAX prenyl protease 1 homolog	ZMPSTE24
3.97264	3.70172	0	5.03088	4.91388	5.05196	3.59891	0	0	O75874	Isocitrate dehydrogenase [NADP] cytoplasmic	IDH1
6.67694	6.5164	0	7.38241	7.2933	7.26555	5.35077	5.59027	5.12846	O75882-3;O75882-2;O75882	Attractin	ATRN
0	0	0	4.47666	4.30824	4.79451	3.21251	4.9569	0	O75909;O75909-4;O75909-2;O75909-1	Cyclin-K	CCNK
5.7772	5.68392	0	4.52786	4.6376	4.52197	5.75629	6.59569	6.11691	O75915	PRA1 family protein 3	ARL6IP5
5.06491	5.07708	0	5.42068	5.65118	5.74802	0	4.69954	4.41734	O75934	Pre-mRNA-splicing factor SPF27	BCAS2
4.95769	0	0	5.20496	5.27685	5.3025	4.3719	5.61471	4.45234	O75947;O75947-2	ATP synthase subunit d, mitochondrial	ATP5H
5.55442	0	0	4.99838	5.28914	5.30501	6.221	6.66754	5.99336	O75955;O75955-2	Flotillin-1	FLOT1
5.06431	5.00389	0	5.04653	5.23681	5.32568	4.76554	5.52311	4.86507	O76003	Glutaredoxin-3	GLRX3
5.03878	5.46535	0	5.21632	5.35211	5.45856	0	5.15691	4.88117	O76021;O76021-2	Ribosomal L1 domain-containing protein 1	RSL1D1
5.42058	4.96461	0	5.56503	5.49052	6.00428	4.25976	5.88507	5.15682	O76094;O76094-2	Signal recognition particle subunit SRP72	SRP72
4.60525	3.94538	0	3.93062	0	3.09188	4.32249	5.44623	4.27536	O94766-2;O94766	Galactosylgalactosylxylosylprotein 3-beta-glucuronosyltransferase 3	B3GAT3
4.9665	4.79977	0	4.89033	5.17889	5.15189	4.9901	5.58048	5.1506	O94768	Serine/threonine-protein kinase 17B	STK17B
5.81056	5.97335	0	5.48173	5.60347	6.0204	4.83724	5.68935	5.27035	O94776;O94776-2;Q13330-2;Q9BTC8-2;Q9BTC8;Q13330-3;Q13330	Metastasis-associated protein MTA2	MTA2
5.61611	5.34074	0	4.70376	5.1959	5.05192	5.83138	6.23178	5.74708	O94804	Serine/threonine-protein kinase 10	STK10
5.16423	4.86506	0	4.11277	4.42682	5.02906	4.52149	5.01691	4.88263	O94822;O94822-3	E3 ubiquitin-protein ligase listerin	LTN1
5.38274	4.99067	0	5.17053	4.72391	5.23472	5.26117	5.9513	5.52084	O94826	Mitochondrial import receptor subunit TOM70	TOMM70A
4.16298	0	0	5.38773	0	0	4.74032	5.20691	4.71931	O94832	Unconventional myosin-Id	MYO1D
4.76539	4.37356	0	4.79582	4.81025	0	4.51757	4.78267	4.24055	O94855;O94855-2	Protein transport protein Sec24D	SEC24D
4.25037	0	0	3.37299	4.04595	3.39129	4.55581	4.63347	4.90423	O94868-3;O94868-2;O94868	F-BAR and double SH3 domains protein 2	FCHSD2
5.05683	5.09479	0	5.48549	5.20164	5.73235	4.48199	5.30112	4.73208	O94874;O94874-2;O94874-3	E3 UFM1-protein ligase 1	UFL1
0	0	0	5.41397	4.46465	0	0	4.51001	3.03435	O94887-3;O94887-2;O94887	FERM, RhoGEF and pleckstrin domain-containing protein 2	FARP2
4.61876	4.53205	0	4.10285	0	4.44251	0	4.85932	4.43141	O94903	Proline synthase co-transcribed bacterial homolog protein	PROSC
0	0	0	0	0	0	3.83794	4.88934	3.7024	O94905	Erlin-2	ERLIN2
5.00527	5.40425	0	4.48758	4.867	4.97511	3.9983	5.11334	4.61673	O94906-2;O94906	Pre-mRNA-processing factor 6	PRPF6
4.94381	4.55371	0	5.03431	4.36282	5.42357	5.08895	5.59469	5.52099	O94915;O94915-2	Protein furry homolog-like	FRYL
4.82841	0	0	0	0	0	4.66469	6.03435	4.87774	O94919	Endonuclease domain-containing 1 protein	ENDOD1
0	0	0	3.42927	0	4.19783	3.8499	5.18704	4.27149	O94925-3;O94925	Glutaminase kidney isoform, mitochondrial	GLS
4.8555	3.35736	0	4.92577	5.0092	4.97503	0	4.83065	0	O94966-4;O94966-3;O94966;O94966-7;O94966-6;O94966-5	Ubiquitin carboxyl-terminal hydrolase 19	USP19
5.22722	5.12506	0	5.10809	4.8175	5.26717	4.48337	5.3387	4.56586	O94979-6;O94979-3;O94979-10;O94979-4;O94979-9;O94979-2;O94979;O94979-8;O94979-7;O94979-5	Protein transport protein Sec31A	SEC31A
4.99592	5.37436	0	0	4.9719	4.7629	0	4.67118	2.76256	O95071-2;O95071	E3 ubiquitin-protein ligase UBR5	UBR5
4.84446	4.74846	0	0	0	5.30737	0	4.52879	0	O95104-2;O95104-3;O95104;Q9UPN6;Q9UPN6-2	Splicing factor, arginine/serine-rich 15;Protein SCAF8	SCAF4;SCAF8
0	0	0	4.84623	4.61974	0	5.06804	0	0	O95147	Dual specificity protein phosphatase 14	DUSP14
0	0	0	4.78465	4.81602	4.94244	0	0	0	O95159	Zinc finger protein-like 1	ZFPL1
5.07555	5.2647	0	4.85552	4.90963	5.27295	4.46635	5.36444	4.7634	O95163	Elongator complex protein 1	IKBKAP
3.02115	0	0	4.27441	4.35257	4.09086	4.72861	5.45824	5.18116	O95183	Vesicle-associated membrane protein 5	VAMP5
0	0	0	0	2.69232	0	4.28128	4.49466	4.01557	O95202	LETM1 and EF-hand domain-containing protein 1, mitochondrial	LETM1
4.78995	4.72192	0	5.32709	5.41531	5.83302	4.07118	4.13357	0	O95232;O95232-2	Luc7-like protein 3	LUC7L3
5.24635	5.16194	0	5.86536	4.48209	5.01645	5.17228	6.03028	5.51963	O95248;O95248-5;O95248-4;Q86WG5	Myotubularin-related protein 5	SBF1
0	4.64912	0	0	4.2465	0	0	4.40639	4.14295	O95267-4;O95267-5;O95267-3;O95267-2;O95267	RAS guanyl-releasing protein 1	RASGRP1
4.91186	3.95042	0	5.1052	5.01699	5.13897	4.75927	5.33752	4.65303	O95295	SNARE-associated protein Snapin	SNAPIN
5.78249	5.66834	0	5.28744	5.81234	5.78828	5.30782	5.65073	5.35509	O95319-5;O95319-2;O95319;O95319-4;O95319-3	CUGBP Elav-like family member 2	CELF2
4.74225	3.59977	0	4.90598	4.3376	4.87124	4.43619	4.98783	4.69506	O95336	6-phosphogluconolactonase	PGLS
5.88506	5.83728	0	5.19976	5.04992	5.60362	5.11438	5.85377	5.41581	O95347-2;O95347	Structural maintenance of chromosomes protein 2	SMC2
4.64483	4.46151	0	4.28294	0	4.73765	4.01477	4.72293	4.19554	O95352-3;O95352;O95352-2	Ubiquitin-like modifier-activating enzyme ATG7	ATG7
0	4.17929	0	4.67434	4.7709	5.16557	0	3.38915	0	O95365	Zinc finger and BTB domain-containing protein 7A	ZBTB7A
5.10367	3.54109	0	5.55108	5.24625	5.76882	0	4.83986	0	O95372	Acyl-protein thioesterase 2	LYPLA2
5.14026	5.1919	0	5.46733	4.76224	5.98159	3.89039	5.51252	4.93846	O95373	Importin-7	IPO7
4.626	4.53185	0	4.81938	4.73323	4.99089	0	3.34694	0	O95376	E3 ubiquitin-protein ligase ARIH2	ARIH2
5.5808	5.31904	0	5.76669	5.51585	5.96816	5.31894	5.74386	5.67773	O95379-3;O95379-2;O95379;O95379-4	Tumor necrosis factor alpha-induced protein 8	TNFAIP8
4.89945	4.34704	0	4.7881	4.97257	5.19535	4.52313	5.02759	4.63268	O95433-2;O95433	Activator of 90 kDa heat shock protein ATPase homolog 1	AHSA1
5.08088	4.91485	3.68422	6.39566	6.24839	6.13564	0	4.08153	4.54163	O95445;O95445-2	Apolipoprotein M	APOM
5.18213	5.1962	0	4.65631	4.69275	5.27066	3.98644	5.42045	5.01795	O95456-2;O95456	Proteasome assembly chaperone 1	PSMG1
6.11474	5.85986	0	6.18449	5.86946	6.08243	6.11344	6.92125	6.33058	O95466-2;O95466;O95466-3	Formin-like protein 1	FMNL1
5.44372	5.08525	0	5.41616	4.9548	5.67179	4.67089	5.55736	4.70462	O95486;O95486-2	Protein transport protein Sec24A	SEC24A
4.82114	4.98666	0	4.79433	4.67826	5.2257	4.37236	5.24286	4.65383	O95487-2;O95487;O95487-3	Protein transport protein Sec24B	SEC24B
6.23355	5.64467	0	6.73583	6.70907	6.84554	4.34141	5.00741	4.4099	O95497;Q9NY84-5;Q9NY84	Pantetheinase	VNN1
0	4.09163	0	6.17563	6.02028	6.18147	4.2446	4.61681	5.18047	O95562	Vesicle transport protein SFT2B	SFT2D2
3.52577	0	0	4.29475	4.3834	4.63909	0	4.02991	0	O95571	Persulfide dioxygenase ETHE1, mitochondrial	ETHE1
4.90823	5.3962	0	4.84166	5.0177	5.60776	4.37335	5.14885	0	O95602	DNA-directed RNA polymerase I subunit RPA1	POLR1A
0	4.44818	0	4.88857	4.75987	5.15324	0	5.25322	4.7138	O95671-3;O95671-2;O95671	N-acetylserotonin O-methyltransferase-like protein	ASMTL
0	0	0	0	0	0	0	4.96053	4.56469	O95716	Ras-related protein Rab-3D	RAB3D
5.10329	4.84128	0	5.11358	4.90924	5.32926	4.76445	5.67132	5.2223	O95747	Serine/threonine-protein kinase OSR1	OXSR1
5.20474	5.42969	0	0	0	0	3.8347	5.38333	4.79252	O95758-7;O95758-1;O95758-6;O95758-2;O95758;O95758-5;O95758-4	Polypyrimidine tract-binding protein 3	PTBP3
5.83902	5.76965	0	4.98448	5.13456	5.54398	5.03707	6.03015	5.32877	O95782-2;O95782;O94973-3;O94973;O94973-2	AP-2 complex subunit alpha-1	AP2A1
4.91919	4.70633	0	4.49823	4.82106	4.85016	4.51651	5.22755	5.15284	O95816;O95816-2	BAG family molecular chaperone regulator 2	BAG2
4.37554	0	0	3.9706	4.671	4.84759	4.87775	5.98586	5.18503	O95819-6	Mitogen-activated protein kinase kinase kinase kinase 4	MAP4K4
4.41579	0	0	0	0	0	0	5.36297	4.88	O95833	Chloride intracellular channel protein 3	CLIC3
5.12937	4.46162	0	3.00208	0	4.00664	3.91388	0	4.0762	O95834-3;O95834-2;O95834	Echinoderm microtubule-associated protein-like 2	EML2
0	0	0	0	4.96366	4.68343	0	4.14937	0	O95881	Thioredoxin domain-containing protein 12	TXNDC12
0	0	0	0	0	4.68227	5.14214	5.7303	5.38678	O95977	Sphingosine 1-phosphate receptor 4	S1PR4
4.64471	4.27855	0	0	0	0	4.61978	5.26136	4.90699	O96005-3;O96005-4;O96005	Cleft lip and palate transmembrane protein 1	CLPTM1
0	0	0	4.34278	4.26604	4.56741	0	0	0	O96008	Mitochondrial import receptor subunit TOM40 homolog	TOMM40
5.52567	5.42223	0	5.95561	5.93914	5.93444	4.65346	5.20074	4.62126	O96019;O96019-2	Actin-like protein 6A	ACTL6A
6.1522	5.8632	4.02588	6.51067	6.16218	6.89416	5.95587	6.48317	5.97591	P00338;P00338-4;P00338-3;P00338-5;P00338-2;Q6ZMR3;P07864	L-lactate dehydrogenase A chain	LDHA
5.35645	4.76702	0	5.35401	4.23769	5.27967	4.92413	5.32913	4.67773	P00367;P00367-2;P00367-3;P49448	Glutamate dehydrogenase 1, mitochondrial;Glutamate dehydrogenase 2, mitochondrial	GLUD1;GLUD2
4.97039	4.86507	0	5.13532	5.64332	5.48141	0	5.50798	5.05123	P00374-2;P00374	Dihydrofolate reductase	DHFR
5.20363	0	0	4.15372	3.85425	4.80839	5.06685	5.7225	5.1805	P00387-2;P00387;P00387-3	NADH-cytochrome b5 reductase 3;NADH-cytochrome b5 reductase 3 membrane-bound form;NADH-cytochrome b5 reductase 3 soluble form	CYB5R3
5.03189	3.69388	0	4.80076	4.779	4.99618	4.93599	5.2419	4.29667	P00390-2;P00390-3;P00390;P00390-5;P00390-4	Glutathione reductase, mitochondrial	GSR
5.34932	0	0	0	0	0	5.31938	5.5085	4.05789	P00403	Cytochrome c oxidase subunit 2	MT-CO2
7.2011	6.92737	0	7.61071	7.71964	7.64106	5.41825	6.21224	5.39312	P00450	Ceruloplasmin	CP
4.32785	4.76503	0	0	0	0	4.13618	5.52755	4.72594	P00492	Hypoxanthine-guanine phosphoribosyltransferase	HPRT1
0	0	0	0	0	0	4.37304	4.73994	0	P00505-2;P00505	Aspartate aminotransferase, mitochondrial	GOT2
5.17199	0	0	6.12496	6.20981	6.19609	4.87247	4.53571	4.03242	P00533-4;P00533-3;P00533;P00533-2	Epidermal growth factor receptor	EGFR
6.70544	6.54147	4.81792	6.91692	7.05289	7.11561	6.07918	6.65739	6.29444	P00558-2;P00558;P07205	Phosphoglycerate kinase 1	PGK1
4.88612	4.35476	0	6.77215	6.71496	6.73391	0	0	0	P00736	Complement C1r subcomponent;Complement C1r subcomponent heavy chain;Complement C1r subcomponent light chain	C1R
8.65585	8.44644	7.00813	8.94714	8.95769	9.01616	7.65103	8.10551	7.6818	P00738;P00738-2	Haptoglobin;Haptoglobin alpha chain;Haptoglobin beta chain	HP
5.788	5.0604	0	6.46633	6.63212	6.37643	0	2.6165	0	P00739;P00739-2	Haptoglobin-related protein	HPR
0	3.99647	0	5.20997	5.38283	5.23152	0	0	0	P00742	Coagulation factor X;Factor X light chain;Factor X heavy chain;Activated factor Xa heavy chain	F10
0	0	0	4.50209	4.49021	4.51459	0	0	0	P00746	Complement factor D	CFD
4.79658	0	0	5.08647	4.68619	5.04661	0	4.1547	0	P00748	Coagulation factor XII;Coagulation factor XIIa heavy chain;Beta-factor XIIa part 1;Coagulation factor XIIa light chain	F12
0	0	0	5.08987	5.28773	5.38263	0	0	0	P00751;P00751-2	Complement factor B;Complement factor B Ba fragment;Complement factor B Bb fragment	CFB
4.46024	4.78274	0	5.1642	4.89155	5.71435	5.43151	5.89983	5.87916	P00813	Adenosine deaminase	ADA
5.87302	5.65616	0	6.65571	6.63766	6.72427	0	4.94332	5.82115	P00915	Carbonic anhydrase 1	CA1
5.35023	4.5906	0	6.11793	5.87275	6.1525	3.54878	4.35708	0	P00918	Carbonic anhydrase 2	CA2
3.74734	0	0	4.22303	5.25799	5.40805	0	0	0	P01008	Antithrombin-III	SERPINC1
6.69053	6.49371	3.9128	7.43283	7.35652	7.52023	5.44683	5.82411	5.26792	P01009;P01009-2;P01009-3	Alpha-1-antitrypsin;Short peptide from AAT	SERPINA1
6.48649	6.15558	0	7.05084	6.96859	7.10965	5.11998	5.68561	4.85259	P01011;P01011-2;P01011-3	Alpha-1-antichymotrypsin;Alpha-1-antichymotrypsin His-Pro-less	SERPINA3
7.45638	7.0269	4.98664	8.05656	7.90822	8.0574	6.18834	6.42593	5.97877	P01019	Angiotensinogen;Angiotensin-1;Angiotensin-2;Angiotensin-3;Angiotensin-4;Angiotensin 1-9;Angiotensin 1-7;Angiotensin 1-5;Angiotensin 1-4	AGT
5.37667	5.06621	0	6.43992	6.26335	6.41642	0	3.43826	0	P01024	Complement C3;Complement C3 beta chain;C3-beta-c;Complement C3 alpha chain;C3a anaphylatoxin;Acylation stimulating protein;Complement C3b alpha chain;Complement C3c alpha chain fragment 1;Complement C3dg fragment;Complement C3g fragment;Complement C3d fragment;Complement C3f fragment;Complement C3c alpha chain fragment 2	C3
5.75477	5.43284	0	5.28178	5.54606	5.29645	4.26778	4.56697	3.56146	P01033	Metalloproteinase inhibitor 1	TIMP1
7.43165	7.04179	3.40512	7.68092	7.77052	7.7641	5.82726	6.38462	5.7835	P01042-2;P01042;P01042-3	Kininogen-1;Kininogen-1 heavy chain;T-kinin;Bradykinin;Lysyl-bradykinin;Kininogen-1 light chain;Low molecular weight growth-promoting factor	KNG1
5.54094	4.28789	0	5.1756	4.42969	5.16456	5.91264	6.4619	6.00715	P01111	GTPase NRas	NRAS
3.88482	0	0	0	5.13881	5.28814	5.36065	5.3091	5.40912	P01116-2;P01116;P01112-2	GTPase KRas;GTPase KRas, N-terminally processed	KRAS
4.14054	0	0	4.22608	0	4.75335	0	5.20796	4.4655	P01130-2;P01130-3;P01130-6;P01130-4;P01130-5;P01130	Low-density lipoprotein receptor	LDLR
5.63321	5.43944	0	4.71376	5.12879	4.6908	0	5.40262	0	P01308	Insulin;Insulin B chain;Insulin A chain	INS
5.25689	5.32948	0	5.61059	6.06401	6.44179	5.06993	5.57085	5.3628	P01579	Interferon gamma	IFNG
0	0	0	0	0	0	0	5.54058	4.261	P01589	Interleukin-2 receptor subunit alpha	IL2RA
0	0	0	4.92319	4.91715	4.65281	0	0	0	P01594;P01593	Ig kappa chain V-I region AU;Ig kappa chain V-I region AG
5.65584	4.77444	0	5.03443	5.64383	5.96872	6.28852	6.78559	6.59818	P01732-2;P01732;P01732-3	T-cell surface glycoprotein CD8 alpha chain	CD8A
6.91508	6.63122	0	7.35455	7.13478	7.07867	5.33185	5.19631	3.42633	P01834	Ig kappa chain C region	IGKC
0	0	0	0	2.74008	0	0	4.91371	4.06565	P01848;P0DTU3;P0DSE1	T-cell receptor alpha chain C region	TRAC
5.69139	5.71841	0	5.76337	5.16122	5.76746	4.55084	4.21788	0	P0DOX5;P01857	Ig gamma-1 chain C region	IGHG1
4.34329	0	0	5.59735	5.40824	5.54739	0	0	0	P01859	Ig gamma-2 chain C region	IGHG2
4.68788	3.82852	0	5.47643	5.63692	5.72366	0	3.23837	0	P01860	Ig gamma-3 chain C region	IGHG3
0	5.41059	0	0	4.67721	4.75663	0	0	0	P01861	Ig gamma-4 chain C region	IGHG4
0	0	0	4.33341	4.5496	4.55002	0	0	0	P01871;P01871-2	Ig mu chain C region	IGHM
6.11807	5.66318	0	6.26771	6.29137	6.3091	5.69563	4.13347	3.48369	P01876	Ig alpha-1 chain C region	IGHA1
4.75453	4.72305	0	5.64678	5.78611	5.81362	0	4.32588	0	P0DOX2;P01877	Ig alpha-2 chain C region	IGHA2
7.02235	5.94785	0	6.76541	6.67114	7.03274	7.63543	7.68306	7.6265	P01889	HLA class I histocompatibility antigen, B-7 alpha chain	HLA-B
0	0	0	0	0	0	0	5.95417	3.97695	P01893	Putative HLA class I histocompatibility antigen, alpha chain H	HLA-H
6.48508	5.38548	0	6.49368	6.63304	6.6867	7.10099	7.42464	7.1677	P01903	HLA class II histocompatibility antigen, DR alpha chain	HLA-DRA
0	0	0	0	5.5728	3.4271	0	6.28149	5.24007	P01906	HLA class II histocompatibility antigen, DQ alpha 2 chain	HLA-DQA2
5.44928	0	0	5.35891	0	5.56484	6.05561	0	5.95192	P01909	HLA class II histocompatibility antigen, DQ alpha 1 chain	HLA-DQA1
5.99762	5.00043	0	6.01907	6.13988	6.21964	6.48159	7.10958	6.58295	P01911	HLA class II histocompatibility antigen, DRB1-15 beta chain	HLA-DRB1
5.5506	4.0732	0	5.05975	3.99633	5.04297	6.31869	6.19645	6.28119	P01920;P05538-2;P05538	HLA class II histocompatibility antigen, DQ beta 1 chain	HLA-DQB1
5.83522	5.31624	0	5.96318	5.91168	6.00173	4.73896	4.56954	4.45586	P02042	Hemoglobin subunit delta	HBD
0	0	0	5.55866	5.25018	5.59832	2.82519	3.03993	0	P02144	Myoglobin	MB
6.40941	6.10826	0	7.01385	7.01803	7.04112	5.34637	5.76933	5.05342	P02647	Apolipoprotein A-I;Proapolipoprotein A-I;Truncated apolipoprotein A-I	APOA1
8.05258	7.82257	6.17193	8.19932	8.09286	8.23239	6.95872	7.28677	6.88674	P02652	Apolipoprotein A-II;Proapolipoprotein A-II;Truncated apolipoprotein A-II	APOA2
6.21056	6.233	0	6.51248	6.48118	6.52326	5.24194	5.10435	4.81139	P02655	Apolipoprotein C-II;Proapolipoprotein C-II	APOC2
6.30869	6.1352	4.15963	6.75839	6.74819	6.89601	5.23383	5.55677	5.67414	P02656	Apolipoprotein C-III	APOC3
0	0	0	0	0	0	5.21423	4.68779	0	P02730-2;P02730	Band 3 anion transport protein	SLC4A1
7.63709	7.45037	4.67331	7.98257	7.97747	7.9923	6.47558	6.83887	6.23842	P02749	Beta-2-glycoprotein 1	APOH
8.07019	7.76112	5.33216	8.16941	7.99205	8.0899	6.78073	7.13415	6.71132	P02750	Leucine-rich alpha-2-glycoprotein	LRG1
6.23482	4.9845	0	5.64095	5.24937	5.11022	4.86703	4.33895	0	P02751-14;P02751-17;P02751-1;P02751-10;P02751-6;P02751-5;P02751-9;P02751-3;P02751-8;P02751-7;P02751-11;P02751;P02751-13;P02751-4;P02751-12;P02751-16;P02751-2	Fibronectin;Anastellin;Ugl-Y1;Ugl-Y2;Ugl-Y3	FN1
6.27333	6.0577	4.0216	6.14129	6.42055	6.27263	4.62856	5.24775	4.42628	P02753	Retinol-binding protein 4;Plasma retinol-binding protein(1-182);Plasma retinol-binding protein(1-181);Plasma retinol-binding protein(1-179);Plasma retinol-binding protein(1-176)	RBP4
7.6257	7.33872	0	7.74626	7.61429	7.70698	6.42359	6.76335	6.2992	P02760	Protein AMBP;Alpha-1-microglobulin;Inter-alpha-trypsin inhibitor light chain;Trypstatin	AMBP
6.64977	6.32104	0	7.31486	7.34461	7.43788	5.19728	5.69816	5.38767	P02763	Alpha-1-acid glycoprotein 1	ORM1
8.2682	8.20483	5.88692	8.36412	8.37075	8.30816	7.34543	7.6968	7.21002	P02765	Alpha-2-HS-glycoprotein;Alpha-2-HS-glycoprotein chain A;Alpha-2-HS-glycoprotein chain B	AHSG
7.12512	6.92334	0	7.53485	7.7142	7.51876	5.68036	6.47574	5.70297	P02766;Q5U7I5	Transthyretin	TTR
6.83513	6.42357	4.30937	7.46016	7.44055	7.51941	5.42975	5.76684	4.68898	P02774-3;P02774;P02774-2	Vitamin D-binding protein	GC
6.08838	5.40328	0	5.6898	5.85512	6.02588	6.55107	7.2406	6.77193	P02786	Transferrin receptor protein 1;Transferrin receptor protein 1, serum form	TFRC
6.86749	6.88089	4.12182	7.3408	7.27733	7.45649	5.65791	6.51382	6.08415	P02787	Serotransferrin	TF
8.69228	8.54894	6.15655	8.9362	9.04246	8.99798	7.66269	8.00243	7.51683	P02790	Hemopexin	HPX
0	4.55624	0	4.93231	4.82466	5.21291	0	5.21021	4.59056	P02792	Ferritin light chain	FTL
6.79324	4.44724	0	7.02555	7.24339	7.14248	0	4.4048	0	P03952;P03951-2;P03951	Plasma kallikrein;Plasma kallikrein heavy chain;Plasma kallikrein light chain	KLKB1
0	0	0	5.27951	5.50359	5.36756	0	0	0	P04004	Vitronectin;Vitronectin V65 subunit;Vitronectin V10 subunit;Somatomedin-B	VTN
5.00199	4.37811	0	4.10704	4.27235	4.59416	4.6088	4.84963	4.59556	P04040	Catalase	CAT
5.51512	5.19042	0	6.10171	6.08693	6.17716	4.319	4.74389	2.90193	P04066	Tissue alpha-L-fucosidase	FUCA1
6.27247	5.81393	0	6.44028	6.54251	6.55077	5.71584	6.43388	5.93716	P04075;P04075-2	Fructose-bisphosphate aldolase A	ALDOA
6.57964	5.87714	0	6.49837	6.4498	6.66077	7.24959	7.72612	7.2416	P04083	Annexin A1	ANXA1
2.74741	0	0	0	0	0	3.93269	5.06937	4.68884	P61768;P04156	Major prion protein	PRNP
0	0	0	5.04763	4.62867	4.85163	4.28787	4.9085	0	P04179-3;P04179-4;P04179-2;P04179	Superoxide dismutase [Mn], mitochondrial	SOD2
7.03771	6.7195	0	7.00552	6.87358	7.01787	5.31378	6.09764	5.42098	P04180	Phosphatidylcholine-sterol acyltransferase	LCAT
4.16879	0	0	0	0	0	0	4.46657	3.84534	P04181-2;P04181	Ornithine aminotransferase, mitochondrial;Ornithine aminotransferase, hepatic form;Ornithine aminotransferase, renal form	OAT
5.16847	4.67748	0	4.63858	4.6606	4.77004	4.33961	5.28632	4.86435	P04183	Thymidine kinase, cytosolic	TK1
8.49579	8.35476	6.52207	8.62973	8.62847	8.67114	7.33528	7.66099	7.23058	P04217	Alpha-1B-glycoprotein	A1BG
5.63827	0	0	5.34553	5.5135	5.2307	0	5.01511	0	P04217-2	Alpha-1B-glycoprotein	A1BG
5.61007	4.82223	0	4.89972	5.49466	5.24264	5.97899	6.58941	6.17543	P04233-5;P04233-2;P04233-3;P04233-4;P04233	HLA class II histocompatibility antigen gamma chain	CD74
3.74162	3.51643	0	4.65065	4.39536	4.23259	4.53359	5.55014	5.68521	P04234	T-cell surface glycoprotein CD3 delta chain	CD3D
6.76119	6.399	0	7.42534	7.32911	7.41138	4.87506	5.4734	4.98301	P04278;P04278-5;P04278-2;P04278-3;P04278-4	Sex hormone-binding globulin	SHBG
4.20812	0	0	0	5.42531	0	0	4.41512	4.08497	P04350;A6NNZ2	Tubulin beta-4A chain	TUBB4A
7.33975	7.37949	0	7.79911	7.95912	8.14445	6.86522	7.55118	7.16903	P04406	Glyceraldehyde-3-phosphate dehydrogenase	GAPDH
0	0	0	0	4.66386	4.78056	0	0	0	P04406-2	Glyceraldehyde-3-phosphate dehydrogenase	GAPDH
6.64664	6.25861	0	6.72919	6.84492	6.78757	7.42146	7.69907	7.46253	P04439;P04439-2	HLA class I histocompatibility antigen, A-3 alpha chain	HLA-A
5.33772	0	0	3.21323	3.16643	4.22652	5.85218	6.50899	6.18395	P04440	HLA class II histocompatibility antigen, DP beta 1 chain	HLA-DPB1
5.19198	4.99339	0	2.85296	4.62305	5.36907	4.90129	5.88506	5.25947	P04632	Calpain small subunit 1	CAPNS1
3.81379	3.02292	0	0	4.77336	0	4.37667	4.62933	0	P04792	Heat shock protein beta-1	HSPB1
5.32164	5.118	0	5.20104	5.54059	5.66864	3.90338	5.50054	4.67261	P04818;P04818-2;P04818-3	Thymidylate synthase	TYMS
5.64909	5.10332	0	5.10873	5.37077	5.27935	6.01553	6.63731	6.11066	P04843	Dolichyl-diphosphooligosaccharide--protein glycosyltransferase subunit 1	RPN1
5.24998	0	0	5.21487	5.37554	5.16747	5.31612	6.33728	5.7691	P04844;P04844-2	Dolichyl-diphosphooligosaccharide--protein glycosyltransferase subunit 2	RPN2
6.71663	5.7678	0	6.45536	6.39322	6.52135	7.21585	7.78693	7.21283	P04899;P04899-6;P04899-3;P04899-5;P04899-2;P04899-4;P63096;P63096-2;P11488;P19087;A8MTJ3;P38405;P38405-2	Guanine nucleotide-binding protein G(i) subunit alpha-2	GNAI2
5.22958	4.89976	0	6.71965	6.51788	6.66024	5.72529	5.12791	5.06893	Q93077;Q7L7L0;P04908	Histone H2A type 1-C;Histone H2A type 3;Histone H2A type 1-B/E	HIST1H2AC;HIST3H2A;HIST1H2AB
4.33351	0	0	5.2774	5.14485	5.20761	4.69599	5.93824	4.27694	P04920-2;P04920-3;P04920	Anion exchange protein 2	SLC4A2
0	0	0	0	4.05204	0	4.94068	5.25394	4.36325	P04921-2;P04921-3;P04921	Glycophorin-C	GYPC
6.61378	5.61372	0	6.12476	6.09398	6.15863	7.274	7.8538	7.22456	P05023-4;P05023;P05023-3;P05023-2;P13637;P13637-2;P13637-3;Q13733;P20648;P54707;P54707-2	Sodium/potassium-transporting ATPase subunit alpha-1	ATP1A1
3.78818	0	0	0	2.89428	0	5.22175	6.07613	5.34396	P05026-2;P05026	Sodium/potassium-transporting ATPase subunit beta-1	ATP1B1
6.22976	6.04033	0	6.55013	6.7591	6.46186	4.82178	5.66451	5.17356	P05090	Apolipoprotein D	APOD
6.87743	5.48193	0	6.89288	6.75962	6.7105	7.40133	7.72873	7.41651	P05107	Integrin beta-2	ITGB2
4.93312	3.79392	0	0	0	3.43474	4.6761	5.47847	4.94042	P05141;Q9H0C2	ADP/ATP translocase 2;ADP/ATP translocase 2, N-terminally processed	SLC25A5
7.01465	6.56926	3.52001	7.65892	7.66107	7.70267	5.74577	5.9341	5.50431	P05155-2;P05155;P05155-3	Plasma protease C1 inhibitor	SERPING1
5.44823	5.14523	0	5.35656	5.1815	5.57625	0	3.20542	0	P05156	Complement factor I;Complement factor I heavy chain;Complement factor I light chain	CFI
4.62051	4.39164	0	5.45672	5.22321	5.40939	0	0	0	P05186-2;P05186-3;P05186	Alkaline phosphatase, tissue-nonspecific isozyme	ALPL
5.43471	5.33096	0	5.7152	5.7707	5.90911	4.32793	5.97609	4.89769	P05198	Eukaryotic translation initiation factor 2 subunit 1	EIF2S1
3.94378	4.08379	0	5.26698	5.71272	5.56648	4.6704	3.75175	0	P05204;Q15651-2;Q15651	Non-histone chromosomal protein HMG-17;High mobility group nucleosome-binding domain-containing protein 3	HMGN2;HMGN3
6.08415	5.54593	0	6.08547	5.93209	6.00941	6.5545	7.05858	6.35629	P05362	Intercellular adhesion molecule 1	ICAM1
6.80888	6.73714	0	6.50451	6.31467	6.79626	5.19022	6.41017	5.80998	P05386	60S acidic ribosomal protein P1	RPLP1
6.76153	6.91571	0	6.56946	6.81145	6.71288	5.77527	6.56176	5.92681	P05387;P05386-2	60S acidic ribosomal protein P2	RPLP2
6.71422	6.77266	0	6.26228	6.43569	6.53545	5.69611	6.2858	5.73032	P05388;P05388-2;Q8NHW5	60S acidic ribosomal protein P0;60S acidic ribosomal protein P0-like	RPLP0;RPLP0P6
5.25501	5.31599	0	5.1066	4.88735	5.15171	4.42628	4.81741	4.44621	P05455	Lupus La protein	SSB
6.82701	6.49531	0	7.40116	7.276	7.42524	5.45734	5.79547	5.53296	P05543	Thyroxine-binding globulin	SERPINA7
0	0	0	4.81106	4.77961	4.83064	0	3.03455	0	P05546	Heparin cofactor 2	SERPIND1
5.76133	5.04689	0	5.94925	5.97903	5.89799	6.48124	7.13881	6.65791	P05556;P05556-2;P05556-5;P05556-4;P05556-3	Integrin beta-1	ITGB1
5.27226	3.97888	0	4.51803	4.36226	4.58733	5.9755	6.66714	6.00608	P05771-2;P05771;P05129-2;P05129	Protein kinase C beta type	PRKCB
3.67785	0	0	5.24445	5.3611	5.37649	0	5.49027	5.40367	P05976-2;P05976;P08590	Myosin light chain 1/3, skeletal muscle isoform;Myosin light chain 3	MYL1;MYL3
3.23045	4.07588	0	5.12044	4.488	4.80359	5.30179	6.35934	5.81139	P06127	T-cell surface glycoprotein CD5	CD5
4.90607	4.79421	0	5.31201	5.65348	5.88545	0	4.59798	3.75923	P06132	Uroporphyrinogen decarboxylase	UROD
6.29026	5.71184	0	5.652	5.90234	5.93704	6.71674	7.43101	6.82506	P06239;P06239-3;P06239-2	Tyrosine-protein kinase Lck	LCK
4.4358	3.58464	0	4.88365	4.45145	5.22945	5.71664	6.27667	5.44017	P06241-2;P06241-3;P06241	Tyrosine-protein kinase Fyn	FYN
6.5369	6.40286	0	7.05154	7.11059	7.0754	5.68632	5.6253	5.43557	P06276	Cholinesterase	BCHE
5.99015	5.16676	0	5.30522	5.4829	5.24756	4.86721	4.40394	3.30449	P06396-2;P06396-4;P06396-3;P06396	Gelsolin	GSN
4.32203	4.18015	0	5.29241	5.05877	5.36571	4.21189	3.76613	3.39527	P06400	Retinoblastoma-associated protein	RB1
0	0	0	0	0	0	2.83315	4.69979	4.63005	P06454-2;P06454	Prothymosin alpha;Prothymosin alpha, N-terminally processed;Thymosin alpha-1	PTMA
5.40107	5.19665	0	5.88612	6.04852	6.32125	4.75096	5.66158	5.31233	P06493;P06493-2;Q00526	Cyclin-dependent kinase 1	CDK1
6.1469	5.55805	0	5.95576	6.08842	6.11744	5.88264	6.58824	5.96361	P06576	ATP synthase subunit beta, mitochondrial	ATP5B
4.90506	4.56833	0	5.2891	5.37333	5.37963	0	0	0	P06681;P06681-2;P06681-3	Complement C2;Complement C2b fragment;Complement C2a fragment	C2
4.70625	0	0	4.20091	4.31494	4.79166	0	3.94945	5.34741	P06702	Protein S100-A9	S100A9
4.67927	3.86486	0	5.73572	5.06651	5.77154	0	4.19571	3.41881	P06703	Protein S100-A6	S100A6
3.60958	3.0508	0	0	3.54685	3.7715	5.80102	5.4918	6.2184	P06729	T-cell surface antigen CD2	CD2
0	0	0	4.89814	5.08504	5.37816	0	4.55392	4.77575	P06730;P06730-3;P06730-2	Eukaryotic translation initiation factor 4E	EIF4E
5.70754	5.29935	0	6.14333	6.22549	6.02942	3.31188	3.23947	0	P06732	Creatine kinase M-type;Creatine kinase M-type, N-terminally processed	CKM
6.64647	6.45562	0	6.76814	6.82955	6.97003	6.48055	7.10884	6.6117	P06733;P06733-2;P13929-3;P13929-2;P13929	Alpha-enolase	ENO1
0	3.11777	0	4.65719	4.12028	4.90134	0	5.04293	4.57138	P06744-2;P06744;CON__Q3ZBD7	Glucose-6-phosphate isomerase	GPI
5.57899	5.14273	0	5.26442	5.45697	5.68108	4.75581	5.16882	4.73997	P06748;P06748-2;P06748-3	Nucleophosmin	NPM1
0	0	0	4.43827	4.96774	4.16411	0	0	0	P06753;P09493-2;P09493-9;P09493-8;P09493-7;P09493-6;P09493-4;P09493-3;P09493-10;P09493	Tropomyosin alpha-3 chain	TPM3
5.58964	5.63849	0	6.20235	6.90811	6.82398	5.76915	6.90237	6.32699	P06753-5;P06753-2;P06753-4;P06753-3;P06753-6;P06753-7	Tropomyosin alpha-3 chain	TPM3
7.26316	6.96993	5.37638	7.62717	7.74378	7.5936	7.6022	7.51396	7.20181	Q16778;P33778;P23527;P06899;Q8N257;Q6DRA6;Q6DN03	Histone H2B type 2-E;Histone H2B type 1-B;Histone H2B type 1-O;Histone H2B type 1-J;Histone H2B type 3-B	HIST2H2BE;HIST1H2BB;HIST1H2BO;HIST1H2BJ;HIST3H2BB
5.31205	4.75005	0	5.90662	5.43557	6.17673	5.01017	5.9701	5.2502	P07195	L-lactate dehydrogenase B chain	LDHB
6.03314	5.1294	0	6.38279	6.3325	6.36577	5.96734	6.88614	6.25193	P07237	Protein disulfide-isomerase	P4HB
5.08422	0	0	4.36468	3.23601	4.05622	4.46043	4.53334	0	P07332;P07332-4;P07332-3;P07332-2	Tyrosine-protein kinase Fes/Fps	FES
5.42627	4.93814	0	6.16185	6.17522	6.03495	3.72	4.50084	0	P07333;P07333-2	Macrophage colony-stimulating factor 1 receptor	CSF1R
5.98624	5.52543	0	6.28003	6.29774	6.28165	5.27224	5.98215	5.31186	P07339	Cathepsin D;Cathepsin D light chain;Cathepsin D heavy chain	CTSD
6.96053	6.11451	3.55963	6.5775	6.55541	6.71795	7.526	8.0493	7.56556	P07355;P07355-2;A6NMY6	Annexin A2;Putative annexin A2-like protein	ANXA2;ANXA2P2
0	4.30211	0	2.90978	5.45272	0	2.77344	0	0	P07359	Platelet glycoprotein Ib alpha chain;Glycocalicin	GP1BA
5.38131	4.72723	0	5.1246	4.94797	5.48417	4.93887	5.71128	4.88616	P07384	Calpain-1 catalytic subunit	CAPN1
7.42415	7.41702	4.32862	6.81633	7.03953	7.16776	7.26472	7.61964	7.40028	P07437	Tubulin beta chain	TUBB
4.87559	0	0	5.47999	5.43977	5.51396	4.77082	5.43648	4.72087	P07602;P07602-2;P07602-3	Prosaposin;Saposin-A;Saposin-B-Val;Saposin-B;Saposin-C;Saposin-D	PSAP
6.57956	6.2413	0	6.6844	6.76839	6.72433	6.40915	7.00307	6.51134	P07737	Profilin-1	PFN1
0	0	0	4.96423	4.79547	5.19629	0	0	0	P07738	Bisphosphoglycerate mutase	BPGM
6.3126	6.15045	4.76885	6.22259	6.33323	6.42555	5.59846	6.24475	5.90809	P07741;P07741-2	Adenine phosphoribosyltransferase	APRT
4.82964	0	0	3.77276	4.60562	4.39524	5.31938	6.45425	5.97172	P07766	T-cell surface glycoprotein CD3 epsilon chain	CD3E
6.63452	6.73654	0	6.32919	6.34023	6.65198	5.77151	6.41726	5.80225	P07814	Bifunctional glutamate/proline--tRNA ligase;Glutamate--tRNA ligase;Proline--tRNA ligase	EPRS
6.2559	6.11404	0	6.42812	6.51166	6.71976	5.64486	6.39351	5.5823	P07900;P07900-2;Q14568;Q58FG0;Q58FF6;Q58FG1	Heat shock protein HSP 90-alpha	HSP90AA1
5.57427	5.55169	4.01511	5.5437	5.74194	5.61522	4.75559	5.58755	5.24966	P07910-4;P07910-2;P07910;P07910-3;O60812;B2RXH8;P0DMR1;B7ZW38	Heterogeneous nuclear ribonucleoproteins C1/C2;Heterogeneous nuclear ribonucleoprotein C-like 1;Heterogeneous nuclear ribonucleoprotein C-like 2	HNRNPC;HNRNPCL1;HNRNPCL2
4.27644	0	0	0	0	0	3.98365	4.90746	4.36858	P07919;A0A096LP55	Cytochrome b-c1 complex subunit 6, mitochondrial;Cytochrome b-c1 complex subunit 6	UQCRH;UQCRHL
0	0	0	0	0	0	4.38285	5.26562	4.34157	P07947	Tyrosine-protein kinase Yes	YES1
5.51512	4.64698	0	4.87824	4.70729	4.74009	6.22603	6.52508	6.02263	P07948-2;P07948;P08631-3;P08631-2;P08631-4;P08631	Tyrosine-protein kinase Lyn	LYN
7.01051	5.92837	0	6.94098	6.36897	6.78022	7.73918	8.09339	7.62257	P08133	Annexin A6	ANXA6
4.93701	4.70242	0	0	0	0	4.92846	3.14242	4.93553	P08134	Rho-related GTP-binding protein RhoC	RHOC
4.86	0	0	4.80519	4.73888	4.7755	5.64635	5.82858	5.42384	P08174-4;P08174;P08174-3;P08174-5;P08174-2;P08174-6;P08174-7	Complement decay-accelerating factor	CD55
0	3.15984	0	0	0	0	5.22935	5.96779	5.24316	P08183;P08183-2	Multidrug resistance protein 1	ABCB1
6.39273	6.17716	4.41674	7.42052	7.40622	7.48856	4.97675	5.74789	5.15531	P08185	Corticosteroid-binding globulin	SERPINA6
6.67517	5.62338	0	6.1012	6.11348	6.27189	7.24996	7.6958	7.15894	P08195-2;P08195-3;P08195;P08195-4	4F2 cell-surface antigen heavy chain	SLC3A2
4.162	0	0	0	0	0	0	4.83096	3.9863	P08236-3;P08236-2;P08236	Beta-glucuronidase	GUSB
6.93105	6.74279	3.39009	6.61911	6.67436	7.06141	6.55707	7.18763	6.72028	P08238;Q58FF7	Heat shock protein HSP 90-beta	HSP90AB1
4.90297	5.05869	0	5.11404	5.45133	5.47372	5.11103	5.44702	5.10206	P08240-2;P08240	Signal recognition particle receptor subunit alpha	SRPR
5.67551	5.93484	0	5.29117	5.64397	5.8352	5.28427	5.86403	5.49376	P08243;P08243-2;P08243-3	Asparagine synthetase [glutamine-hydrolyzing]	ASNS
4.86011	0	0	0	0	0	4.69909	3.75571	0	P08514-3;P08514-2;P08514	Integrin alpha-IIb;Integrin alpha-IIb heavy chain;Integrin alpha-IIb light chain, form 1;Integrin alpha-IIb light chain, form 2	ITGA2B
6.66348	3.39143	0	3.56309	6.88888	6.93007	5.21659	0	0	Q6SW77;P08546
6.02329	4.70564	0	5.95147	5.49973	5.92485	5.68694	6.05304	5.50243	P08567	Pleckstrin	PLEK
6.78355	6.44928	0	7.38268	7.30809	7.41797	4.92488	5.99195	5.09899	P08571	Monocyte differentiation antigen CD14;Monocyte differentiation antigen CD14, urinary form;Monocyte differentiation antigen CD14, membrane-bound form	CD14
6.78826	5.71702	3.21537	6.85394	6.80185	6.909	7.51884	7.9033	7.42672	P08575-4;P08575-9;P08575-10;P08575-8;P08575-7;P08575-5;P08575-6;P08575	Receptor-type tyrosine-protein phosphatase C	PTPRC
0	4.38824	0	0	3.7296	4.95186	0	4.5643	0	P08579	U2 small nuclear ribonucleoprotein B	SNRPB2
4.02653	4.58745	0	0	3.89737	0	0	0	0	P08603-2;P08603	Complement factor H	CFH
5.32114	5.2502	0	5.32852	4.38785	5.01022	4.39869	4.26162	4.09405	P08621-3;P08621-2;P08621	U1 small nuclear ribonucleoprotein 70 kDa	SNRNP70
5.16814	4.91775	0	5.46919	5.29539	5.36295	4.57492	4.90799	4.28952	P08637	Low affinity immunoglobulin gamma Fc region receptor III-A	FCGR3A
4.18233	3.57945	0	4.62683	5.29084	5.21421	5.36644	6.58066	5.67339	P08648	Integrin alpha-5;Integrin alpha-5 heavy chain;Integrin alpha-5 light chain	ITGA5
6.72495	6.62609	4.0023	6.64141	6.94284	6.76693	6.38947	6.99232	6.49031	P08670;P41219;P17661;P41219-2;CON__Q9DCV7;CON__Q3KNV1;CON__P08729;P08729;Q16352;P07197-2;P07196;P07197	Vimentin	VIM
6.269	5.93557	3.43359	7.05469	6.96738	7.07229	4.93793	5.34031	4.7987	P08697;P08697-2	Alpha-2-antiplasmin	SERPINF2
6.06774	5.50777	0	5.88903	5.9711	5.95355	5.18207	6.15809	4.97903	P08708	40S ribosomal protein S17	RPS17
5.88429	4.88264	0	5.44148	5.33895	5.53755	6.46956	7.14208	6.53281	P08754	Guanine nucleotide-binding protein G(k) subunit alpha	GNAI3
6.00126	5.34854	3.62696	5.8708	5.71033	6.17415	6.63863	7.14544	6.78496	P08758	Annexin A5	ANXA5
6.71977	6.7277	0	6.87801	7.03563	7.06254	6.07914	6.56674	6.22961	P08865	40S ribosomal protein SA	RPSA
4.22055	5.08664	0	0	0	0	0	6.06517	5.32805	P09104-2;P09104	Gamma-enolase	ENO2
4.68281	4.03342	0	0	0	0	4.58155	5.46055	4.83275	P09110;P09110-2	3-ketoacyl-CoA thiolase, peroxisomal	ACAA1
5.25782	4.93317	0	5.23618	5.14934	5.24996	4.6006	5.06863	4.74419	P09132;P09132-2	Signal recognition particle 19 kDa protein	SRP19
6.2417	5.89791	0	6.1656	6.36126	6.23661	6.02036	6.2966	5.91943	P09211	Glutathione S-transferase P	GSTP1
6.07221	5.14731	0	6.6123	6.34659	6.44877	6.8372	7.14922	6.70437	P09326;P09326-2	CD48 antigen	CD48
6.4018	5.86775	0	6.49592	6.55849	6.63802	6.35583	6.79732	6.29522	P09382	Galectin-1	LGALS1
0	0	0	4.77851	4.41044	4.77136	0	0	0	P09429	High mobility group protein B1	HMGB1
0	0	0	3.51855	4.22253	5.49657	0	0	0	P09488;P09488-2;P46439	Glutathione S-transferase Mu 1;Glutathione S-transferase Mu 5	GSTM1;GSTM5
6.10401	5.48002	0	4.621	5.05629	5.01907	5.56228	5.34557	5.09517	P09496-5;P09496-2;P09496-4;P09496-3;P09496	Clathrin light chain A	CLTA
4.28151	4.44336	0	0	0	0	0	3.86429	0	P09497-2;P09497	Clathrin light chain B	CLTB
5.63514	4.31012	0	4.81971	4.87896	5.05061	6.3668	6.73664	6.20798	P09525;P09525-2	Annexin A4	ANXA4
4.9572	3.97792	0	5.00048	4.44061	5.27235	5.65552	6.3996	5.6503	P09543-2;P09543	2,3-cyclic-nucleotide 3-phosphodiesterase	CNP
4.68012	0	0	4.27536	4.14644	4.52317	5.26517	5.6229	5.3153	P09564	T-cell antigen CD7	CD7
4.39971	3.8358	0	5.53672	5.59394	5.57397	3.92064	2.83078	3.59511	P09619;P09619-2	Platelet-derived growth factor receptor beta	PDGFRB
4.53595	0	0	4.4177	4.76795	4.32652	0	4.90569	4.20986	P09622-2;P09622-3;P09622	Dihydrolipoyl dehydrogenase, mitochondrial	DLD
6.04673	5.89099	0	6.01347	6.35692	6.22835	5.85366	6.20855	5.8864	P09651-3;P09651-2;P09651;Q32P51	Heterogeneous nuclear ribonucleoprotein A1;Heterogeneous nuclear ribonucleoprotein A1, N-terminally processed;Heterogeneous nuclear ribonucleoprotein A1-like 2	HNRNPA1;HNRNPA1L2
5.54664	5.47939	0	5.09258	5.13053	5.36832	4.1365	5.3282	4.78865	P09661	U2 small nuclear ribonucleoprotein A	SNRPA1
4.66078	0	0	6.99027	6.94229	6.88687	4.96176	5.60786	4.92636	P09769	Tyrosine-protein kinase Fgr	FGR
5.33399	5.30066	0	5.4503	5.6299	5.60974	4.74194	4.9092	4.59598	P09874	Poly [ADP-ribose] polymerase 1	PARP1
4.3557	4.47609	0	4.09576	4.38333	4.50063	0	0	0	P09884	DNA polymerase alpha catalytic subunit	POLA1
2.72866	0	0	4.81089	4.33365	0	0	4.28067	0	P09960-3;P09960-2;P09960-4;P09960	Leukotriene A-4 hydrolase	LTA4H
4.78926	0	0	5.09384	5.1024	5.15812	0	4.91109	4.20257	P09972	Fructose-bisphosphate aldolase C	ALDOC
6.36309	6.06752	0	7.20868	6.90215	7.09033	4.64148	5.09534	4.62796	P0C0L4-2;P0C0L4	Complement C4-A;Complement C4 beta chain;Complement C4-A alpha chain;C4a anaphylatoxin;C4b-A;C4d-A;Complement C4 gamma chain	C4A
5.47996	5.20927	0	5.06315	4.82442	4.93478	0	0	0	P0C0L5	Complement C4-B;Complement C4 beta chain;Complement C4-B alpha chain;C4a anaphylatoxin;C4b-B;C4d-B;Complement C4 gamma chain	C4B
6.12798	5.87025	5.13088	7.06442	6.93292	7.07262	6.31566	6.06337	5.7749	Q71UI9-4;Q71UI9-2;Q71UI9;P0C0S5;Q71UI9-3	Histone H2A.V;Histone H2A.Z	H2AFV;H2AFZ
8.00983	7.74206	6.61183	8.16191	8.04782	8.18639	8.22212	8.09701	7.74844	Q99878;Q96KK5;Q9BTM1;P20671;P0C0S8;Q9BTM1-2	Histone H2A type 1-J;Histone H2A type 1-H;Histone H2A.J;Histone H2A type 1-D;Histone H2A type 1	HIST1H2AJ;HIST1H2AH;H2AFJ;HIST1H2AD;HIST1H2AG
0	0	0	4.85808	4.83546	4.80389	0	0	0	P0C7U1-2;P0C7U1;Q9NR71-2;Q9NR71	Putative inactive neutral ceramidase B;Neutral ceramidase;Neutral ceramidase soluble form	ASAH2B;ASAH2
5.91206	5.69441	0	5.91944	5.97164	6.22948	5.63603	6.10445	5.60491	P0DMV8;P0DMV9;P0DMV8-2	Heat shock 70 kDa protein 1A;Heat shock 70 kDa protein 1B	HSPA1A;HSPA1B
5.83848	4.60237	0	5.75208	5.70796	5.80177	3.63513	3.84603	0	P0DOX7
6.77254	6.43302	0	7.34321	7.34238	7.36914	5.48961	5.57982	5.06948	P0DOY3;P0DOY2;P0CF74;A0M8Q6	Ig lambda-6 chain C region;Ig lambda-7 chain C region	IGLC6;IGLC7
5.65117	5.4483	0	5.65276	5.89358	5.90936	6.1124	6.86523	6.39457	P0DP25;P0DP24;P0DP23
0	0	0	4.19243	4.6226	4.72456	0	0	0	P0DPB6
3.59694	0	0	4.9772	5.17892	5.32234	0	5.85243	5.5233	P0DTU4;P0DSE2;P01850;A0A5B9	T-cell receptor beta-1 chain C region;T-cell receptor beta-2 chain C region	TRBC1;TRBC2
0	4.28477	0	2.80348	2.71041	0	4.37994	5.28677	4.60515	P10114	Ras-related protein Rap-2a	RAP2A
6.28785	6.02531	0	6.62041	6.5581	6.77261	5.72068	6.1765	5.82867	P10144	Granzyme B	GZMB
4.20553	0	0	3.76513	4.40259	0	5.07067	5.31091	4.11836	P10147;P16619	C-C motif chemokine 3;MIP-1-alpha(4-69);C-C motif chemokine 3-like 1;LD78-beta(3-70);LD78-beta(5-70)	CCL3;CCL3L1
3.47871	0	0	0	0	0	4.52885	5.06833	4.49578	P10301	Ras-related protein R-Ras	RRAS
5.95134	5.56364	0	6.34801	6.58873	6.64184	6.55907	7.31016	6.7127	P10321;P10321-2	HLA class I histocompatibility antigen, Cw-7 alpha chain	HLA-C
4.37288	4.15217	0	0	0	0	0	4.84821	4.32432	P10398	Serine/threonine-protein kinase A-Raf	ARAF
5.93207	5.61606	0	7.35214	7.32465	7.3538	6.24947	5.28762	5.98655	P10412;P22492	Histone H1.4	HIST1H1E
0	0	0	0	0	0	4.16979	4.7935	0	P10415-2;P10415	Apoptosis regulator Bcl-2	BCL2
5.56594	4.71461	0	0	0	2.65933	5.5117	5.41429	5.30737	P10599-2;P10599	Thioredoxin	TXN
5.83662	5.90401	0	5.59347	5.52343	5.72593	5.59443	6.15324	5.85051	P10644;P10644-2	cAMP-dependent protein kinase type I-alpha regulatory subunit;cAMP-dependent protein kinase type I-alpha regulatory subunit, N-terminally processed	PRKAR1A
5.02723	4.93099	0	5.97626	5.96113	5.95746	3.47887	4.51795	3.60647	P10721-2;P10721	Mast/stem cell growth factor receptor Kit	KIT
5.35189	5.54322	0	5.94288	6.05111	6.37614	4.32634	5.51046	4.60227	P10768	S-formylglutathione hydrolase	ESD
5.85339	4.97274	0	5.61053	6.66987	6.53528	5.65468	6.6487	5.95153	P10809;P10809-2	60 kDa heat shock protein, mitochondrial	HSPD1
5.66554	4.81245	0	5.74547	5.79357	5.76321	4.18452	3.68092	0	P10909-4;P10909-6;P10909;P10909-5;P10909-2;P10909-3	Clusterin;Clusterin beta chain;Clusterin alpha chain	CLU
0	3.66965	0	5.52803	5.5882	5.53854	3.99731	5.45676	0	P10912-3;P10912-2;P10912-4;P10912	Growth hormone receptor;Growth hormone-binding protein	GHR
6.69505	5.88104	0	6.43681	6.83519	6.47202	6.66293	7.4809	6.91345	P11021	78 kDa glucose-regulated protein	HSPA5
4.50752	0	0	0	4.62796	4.93535	5.16613	5.60528	4.78531	P11049-3;P11049-2;P11049	Leukocyte antigen CD37	CD37
6.90215	6.94662	4.65461	6.87043	7.07639	7.21325	6.61146	7.21693	6.66207	P11142;P11142-2;P54652	Heat shock cognate 71 kDa protein	HSPA8
4.95408	4.31071	0	5.01708	5.41604	5.44755	5.25597	6.71028	4.97115	P11166	Solute carrier family 2, facilitated glucose transporter member 1	SLC2A1
6.03595	4.75272	0	5.66884	5.82126	5.76495	6.56721	6.89271	6.4368	P11169;Q8TDB8-4;Q8TDB8-2;Q8TDB8;Q8TDB8-5;Q8TDB8-3	Solute carrier family 2, facilitated glucose transporter member 3;Solute carrier family 2, facilitated glucose transporter member 14	SLC2A3;SLC2A14
4.28686	3.89452	0	4.63878	4.75706	0	0	5.17705	3.81074	P11171-4;P11171-3;P11171-7;P11171-2;P11171;P11171-6;P11171-5	Protein 4.1	EPB41
5.49229	5.06904	0	5.36782	5.73429	5.74809	5.41639	5.5293	5.40519	P11172;P11172-3;P11172-2;P11172-4	Uridine 5-monophosphate synthase;Orotate phosphoribosyltransferase;Orotidine 5-phosphate decarboxylase	UMPS
0	0	0	0	0	0	0	4.94275	4.42238	P11177-3;P11177-2;P11177	Pyruvate dehydrogenase E1 component subunit beta, mitochondrial	PDHB
5.44537	3.75856	0	5.50572	5.55084	5.67402	6.21136	6.75553	6.17644	P11215;P11215-2	Integrin alpha-M	ITGAM
5.84501	5.71133	0	5.78508	5.60207	6.07081	5.09454	5.68029	5.15448	P11216;P11217;P11217-2	Glycogen phosphorylase, brain form	PYGB
4.02107	4.43109	0	3.73308	4.01149	4.35982	4.9717	6.06933	5.41938	P11233	Ras-related protein Ral-A	RALA
0	0	0	4.71355	0	5.12195	0	5.2068	4.06718	P11234;P11234-3;P11234-2	Ras-related protein Ral-B	RALB
5.36061	4.74333	0	5.89359	5.74537	5.68606	5.90018	6.1564	5.8899	P11279;P11279-2	Lysosome-associated membrane glycoprotein 1	LAMP1
4.93859	0	0	4.44962	0	4.76123	0	4.69936	3.86592	P11310;P11310-2	Medium-chain specific acyl-CoA dehydrogenase, mitochondrial	ACADM
5.46219	5.38097	0	6.12538	5.64347	6.10016	6.06438	5.61365	4.66166	P11387	DNA topoisomerase 1	TOP1
6.06498	6.17452	0	5.54496	5.21885	5.81473	4.73901	5.70819	5.42632	P11388;P11388-2;P11388-3;P11388-4	DNA topoisomerase 2-alpha	TOP2A
6.03064	5.93485	0	6.06453	6.14245	6.32145	5.47871	6.07947	5.76112	P11413;P11413-3;P11413-2	Glucose-6-phosphate 1-dehydrogenase	G6PD
6.51163	6.53898	0	6.0216	6.46347	6.6823	5.89978	6.65072	6.31608	P11586	C-1-tetrahydrofolate synthase, cytoplasmic;Methylenetetrahydrofolate dehydrogenase;Methenyltetrahydrofolate cyclohydrolase;Formyltetrahydrofolate synthetase;C-1-tetrahydrofolate synthase, cytoplasmic, N-terminally processed	MTHFD1
0	0	0	5.62379	5.51871	5.66187	0	0	0	P11597-2;P11597	Cholesteryl ester transfer protein	CETP
5.73872	5.10924	0	4.84455	5.20774	4.53265	5.42369	6.15143	5.53312	P11717	Cation-independent mannose-6-phosphate receptor	IGF2R
0	0	0	5.2616	5.29596	5.71983	0	3.83002	0	P11766	Alcohol dehydrogenase class-3	ADH5
0	0	0	4.18004	4.13656	4.68501	0	0	0	P11831	Serum response factor	SRF
5.19709	5.23333	0	5.76739	5.94374	6.12778	5.03358	5.52477	5.29866	P11908-2;P11908;P60891-2	Ribose-phosphate pyrophosphokinase 2;Ribose-phosphate pyrophosphokinase 1	PRPS2;PRPS1
6.20553	5.85278	0	5.57452	5.47872	5.77804	6.08415	6.29026	5.9503	P11940-2;P11940;Q9H361;Q5JQF8	Polyadenylate-binding protein 1	PABPC1
5.87897	6.01435	0	5.21447	5.57015	5.70491	6.74467	5.84977	4.85326	P12004	Proliferating cell nuclear antigen	PCNA
0	0	0	4.3067	4.2294	4.37333	0	0	0	P12109	Collagen alpha-1(VI) chain	COL6A1
4.71629	4.47653	0	5.42452	5.3776	5.51014	0	3.8652	0	P12111-4;P12111-2;P12111	Collagen alpha-3(VI) chain	COL6A3
5.65408	4.6949	0	5.90583	5.65943	5.39331	5.31758	6.03555	5.44207	P12236;P12235	ADP/ATP translocase 3;ADP/ATP translocase 3, N-terminally processed	SLC25A6
5.94899	5.97129	0	5.835	5.62661	6.04088	5.8469	6.44235	6.11588	P12268	Inosine-5-monophosphate dehydrogenase 2	IMPDH2
4.92233	4.6299	0	0	0	0	4.87148	4.93216	5.51139	P12273	Prolactin-inducible protein	PIP
4.19	0	0	0	0	0	5.47619	5.49987	5.5537	P12429	Annexin A3	ANXA3
6.15794	5.38157	0	6.64454	6.17435	6.49041	5.90864	5.94797	5.40247	P12544-2;P12544	Granzyme A	GZMA
4.86051	0	0	0	0	0	0	4.71878	4.15269	P12814-2;P12814;P12814-3;P12814-4	Alpha-actinin-1	ACTN1
5.38394	4.99798	0	6.4635	6.33238	6.50879	0	4.0389	0	P12821-2;P12821;P12821-4;P12821-3	Angiotensin-converting enzyme;Angiotensin-converting enzyme, soluble form	ACE
6.14931	5.60742	0	6.02193	6.0803	6.10772	0	4.76864	0	P12830;P12830-2	Cadherin-1;E-Cad/CTF1;E-Cad/CTF2;E-Cad/CTF3	CDH1
0	0	0	0	0	0	3.95242	5.12827	0	P12931;P12931-2	Proto-oncogene tyrosine-protein kinase Src	SRC
6.58659	6.22645	0	7.2477	7.16194	7.22199	5.05565	5.16747	4.95573	P12955;P12955-3;P12955-2	Xaa-Pro dipeptidase	PEPD
6.49813	6.32767	0	6.41875	6.31806	6.6851	5.75596	6.2052	5.78779	P12956;P12956-2	X-ray repair cross-complementing protein 6	XRCC6
6.14358	6.04269	0	6.54024	6.3813	6.77351	5.3533	5.88232	5.11264	P13010	X-ray repair cross-complementing protein 5	XRCC5
4.42239	0	0	0	0	0	4.55528	5.03703	3.94975	P13073	Cytochrome c oxidase subunit 4 isoform 1, mitochondrial	COX4I1
3.2672	4.05694	0	4.94913	5.10958	4.86359	5.00441	6.39287	5.34795	P13164;Q01629;Q01628	Interferon-induced transmembrane protein 1;Interferon-induced transmembrane protein 2;Interferon-induced transmembrane protein 3	IFITM1;IFITM2;IFITM3
5.21468	0	0	0	0	0	5.02094	4.37767	3.5946	P13224;P13224-2	Platelet glycoprotein Ib beta chain	GP1BB
4.83747	4.58941	0	4.5052	0	3.92074	5.32288	5.6276	5.27745	P13473;P13473-2;P13473-3	Lysosome-associated membrane glycoprotein 2	LAMP2
5.94815	5.57895	0	6.32019	5.2003	5.64741	5.62608	6.14404	5.5628	P13489	Ribonuclease inhibitor	RNH1
4.91758	0	0	5.2564	4.84112	5.28643	5.98188	6.26827	5.84791	P13591-4;P13591-3;P13591-1;P13591;P13591-5;P13591-6	Neural cell adhesion molecule 1	NCAM1
4.59259	0	0	5.38998	4.9343	5.21511	4.41644	5.52018	4.68787	P13598	Intercellular adhesion molecule 2	ICAM2
5.64026	4.05289	0	6.33459	6.13459	6.45597	6.34492	6.85777	6.31998	P13612;P13612-2	Integrin alpha-4	ITGA4
7.29804	7.21213	4.03064	7.04867	6.83259	7.34741	6.83256	7.36616	7.00937	P13639	Elongation factor 2	EEF2
5.68237	4.85433	0	5.23457	5.69789	5.13287	5.67982	6.50043	5.77781	P13667	Protein disulfide-isomerase A4	PDIA4
0	0	0	4.27066	4.45574	4.30434	0	5.29108	4.07784	P13674-3;P13674-2;P13674	Prolyl 4-hydroxylase subunit alpha-1	P4HA1
4.65087	3.84366	0	4.77434	4.90562	4.89646	5.44022	6.09587	5.31519	P13688;P13688-2;P13688-8;P13688-10;P13688-7;P13688-6;P13688-5;P13688-3;P13688-4;P13688-11;P13688-9	Carcinoembryonic antigen-related cell adhesion molecule 1	CEACAM1
5.09342	0	0	5.20491	5.32844	5.76106	4.19645	5.51524	4.73369	P13693;P13693-2;Q56UQ5	Translationally-controlled tumor protein	TPT1
0	3.22502	0	0	5.73166	4.31719	3.12982	5.81092	4.45113	P13747	HLA class I histocompatibility antigen, alpha chain E	HLA-E
6.3267	5.85601	0	6.24932	5.92705	6.48457	6.55309	7.10697	6.7218	P13796;P13796-2;P13797-3;P13797-2;P13797;Q14651	Plastin-2	LCP1
0	0	0	5.09286	4.67781	5.07449	0	0	0	P13798	Acylamino-acid-releasing enzyme	APEH
4.79142	3.8448	0	0	3.23947	0	4.19562	5.27869	4.54982	P13804-2;P13804	Electron transfer flavoprotein subunit alpha, mitochondrial	ETFA
5.4444	5.34143	0	5.42604	5.407	5.59234	4.57103	5.3612	4.68697	P13807-2;P13807	Glycogen [starch] synthase, muscle	GYS1
4.43141	4.68411	0	5.28562	5.19287	5.46619	0	5.30066	3.75724	P13861-2;P13861	cAMP-dependent protein kinase type II-alpha regulatory subunit	PRKAR2A
5.18096	4.80728	0	5.68015	5.70913	5.67558	0	0	0	P14151;P14151-2	L-selectin	SELL
5.47712	5.21625	0	5.56235	5.11304	5.33802	4.62929	5.59082	5.13808	P14174	Macrophage migration inhibitory factor	MIF
0	0	0	4.50577	5.16938	5.21791	0	4.39351	0	P14209;P14209-3;P14209-2	CD99 antigen	CD99
6.18147	5.63822	0	5.45091	5.83708	6.18472	6.4019	7.09447	6.81998	P14222	Perforin-1	PRF1
4.53979	0	4.03298	5.22227	5.69628	5.27263	5.16726	6.08461	5.53199	P14314-2;P14314	Glucosidase 2 subunit beta	PRKCSH
4.13691	0	0	0	0	0	4.71573	5.42742	0	P14317;P14317-2	Hematopoietic lineage cell-specific protein	HCLS1
0	0	0	0	4.83076	0	0	2.99025	4.69676	P14406	Cytochrome c oxidase subunit 7A2, mitochondrial	COX7A2
5.05557	4.31645	0	5.41524	5.42188	5.72299	0	4.83426	4.06506	P14550	Alcohol dehydrogenase [NADP(+)]	AKR1A1
7.49636	7.44515	5.19954	7.62125	7.76288	7.92948	7.04415	7.59602	7.2112	P14618;P14618-3;P30613-2;P30613	Pyruvate kinase PKM	PKM
4.67262	4.47569	0	4.79674	4.7898	4.99747	0	4.42646	3.71841	P14618-2	Pyruvate kinase PKM	PKM
5.93138	5.12044	0	5.89528	6.31969	5.87783	5.96469	6.77996	6.23573	P14625;Q58FF3	Endoplasmin	HSP90B1
4.53275	4.22128	0	4.9615	5.21622	5.40281	0	4.6321	3.69118	P14635-2;P14635	G2/mitotic-specific cyclin-B1	CCNB1
0	0	0	0	0	0	4.34663	5.53034	4.92031	P14784	Interleukin-2 receptor subunit beta	IL2RB
5.76239	5.66868	0	5.40553	5.85851	6.1185	5.45892	5.82019	5.46027	P14866;P14866-2	Heterogeneous nuclear ribonucleoprotein L	HNRNPL
6.00535	6.07452	0	5.85162	5.99953	6.18517	4.98189	5.98422	5.5909	P14868;P14868-2	Aspartate--tRNA ligase, cytoplasmic	DARS
5.43759	4.12872	0	0	3.23127	0	5.52092	4.82371	5.1271	P14923;P35222	Junction plakoglobin	JUP
0	0	0	2.78685	4.54335	4.36188	0	4.50652	0	P14927	Cytochrome b-c1 complex subunit 7	UQCRB
4.053	0	0	5.19725	5.15491	5.24677	0	0	0	P15090	Fatty acid-binding protein, adipocyte	FABP4
0	0	0	5.42669	5.39217	5.65525	0	4.80103	0	P15121	Aldose reductase	AKR1B1
6.12837	5.66208	0	6.79299	6.73621	6.79833	4.53823	4.99666	4.26024	P15144	Aminopeptidase N	ANPEP
4.97419	4.8106	0	4.66955	5.20745	5.30233	3.3999	0	4.4177	P15151-3;P15151-2;P15151-4;P15151	Poliovirus receptor	PVR
6.30066	5.96935	0	6.64895	6.70959	6.92194	6.56437	6.87994	6.51356	P15153;P60763	Ras-related C3 botulinum toxin substrate 2;Ras-related C3 botulinum toxin substrate 3	RAC2;RAC3
6.06974	5.7588	0	6.95656	7.00299	6.99322	4.28589	4.65312	4.3871	P15169	Carboxypeptidase N catalytic chain	CPN1
0	0	0	0	0	4.71177	0	5.18256	4.17569	P15170;P15170-2;P15170-3;Q8IYD1	Eukaryotic peptide chain release factor GTP-binding subunit ERF3A	GSPT1
5.23063	4.89544	0	6.4091	6.43894	5.99253	0	5.38394	4.5907	P15291-2;P15291	Beta-1,4-galactosyltransferase 1;Lactose synthase A protein;N-acetyllactosamine synthase;Beta-N-acetylglucosaminylglycopeptide beta-1,4-galactosyltransferase;Beta-N-acetylglucosaminyl-glycolipid beta-1,4-galactosyltransferase;Processed beta-1,4-galactosyltransferase 1	B4GALT1
5.24112	4.15552	0	5.72179	5.6246	5.92589	5.64268	6.5204	5.79228	P15311	Ezrin	EZR
5.45154	4.59033	0	5.31328	5.20129	5.49199	5.36069	5.84034	4.94729	P15498-2;P15498	Proto-oncogene vav	VAV1
0	0	0	4.65978	4.2798	4.69649	5.30196	5.36695	4.88784	P15529-16;P15529-7;P15529-4;P15529-6;P15529-3;P15529-5;P15529-2;P15529-15;P15529-9;P15529-12;P15529-14;P15529-8;P15529-11;P15529-13;P15529-10;P15529	Membrane cofactor protein	CD46
5.24551	4.28454	0	5.67448	5.56706	5.46647	4.49051	4.70404	3.76079	P15559-3;P15559-2;P15559	NAD(P)H dehydrogenase [quinone] 1	NQO1
6.83319	6.67604	3.94212	6.10151	5.44074	6.39874	5.87613	6.0032	5.57302	P15880	40S ribosomal protein S2	RPS2
5.29651	3.63534	0	0	0	0	5.37623	5.3326	5.40844	P15924;P15924-2;P15924-3	Desmoplakin	DSP
5.43524	4.87889	0	5.88139	5.37629	6.13713	4.33411	4.62749	0	P15927;P15927-2;P15927-3	Replication protein A 32 kDa subunit	RPA2
0	0	0	3.35386	4.24512	4.55862	0	0	0	P15954	Cytochrome c oxidase subunit 7C, mitochondrial	COX7C
5.75344	5.1407	0	5.97579	5.81725	5.68695	6.52757	7.25681	6.69551	P16070;P16070-16;P16070-5;P16070-7;P16070-3;P16070-4;P16070-6;P16070-17;P16070-8;P16070-10;P16070-11;P16070-13;P16070-14;P16070-12;P16070-18;P16070-15;P16070-9;P16070-19	CD44 antigen	CD44
7.20707	6.67205	4.24765	7.17811	6.98992	7.24465	7.45209	7.22149	6.73247	P16104;Q8IUE6;Q96QV6	Histone H2AX;Histone H2A type 2-B;Histone H2A type 1-A	H2AFX;HIST2H2AB;HIST1H2AA
4.2381	0	0	4.82851	5.55331	5.46154	5.72487	6.73333	5.99771	P16150	Leukosialin	SPN
5.69966	5.45892	0	5.92208	6.07933	6.04599	5.12483	5.92458	5.35896	P16152;P16152-2	Carbonyl reductase [NADPH] 1	CBR1
0	0	0	4.50699	4.31942	4.76105	0	0	0	P16278-2;P16278-3;P16278	Beta-galactosidase	GLB1
5.35443	3.76776	0	5.06337	5.17056	5.39499	5.97074	6.71383	6.08479	P16284-3;P16284-2;P16284-6;P16284;P16284-5;P16284-4	Platelet endothelial cell adhesion molecule	PECAM1
6.22321	6.09538	0	7.14965	7.40783	7.28296	6.6349	6.3027	6.59223	P16401	Histone H1.5	HIST1H1B
6.68847	5.68013	0	6.29576	6.32154	0	6.78859	5.53486	5.62012	P16402	Histone H1.3	HIST1H1D
5.54763	6.04222	0	6.08721	6.19543	6.18803	6.45414	5.81488	5.85592	P16403	Histone H1.2	HIST1H1C
4.37114	0	0	4.24276	3.92883	4.78544	4.52673	5.77112	4.55309	P16435	NADPH--cytochrome P450 reductase	POR
0	0	0	5.00402	5.16744	5.37131	0	0	0	P16455	Methylated-DNA--protein-cysteine methyltransferase	MGMT
5.42379	3.90446	0	0	4.60417	4.49199	5.63234	6.38218	5.7197	P16615-5;P16615-2;P16615-3;P16615;P16615-4;O14983-2;O14983;O14983-3	Sarcoplasmic/endoplasmic reticulum calcium ATPase 2	ATP2A2
5.26157	4.72623	0	4.98511	4.56258	4.85104	4.48837	4.86317	0	P16885	1-phosphatidylinositol 4,5-bisphosphate phosphodiesterase gamma-2	PLCG2
5.67654	5.22318	0	6.14029	6.00911	5.86915	0	4.97092	4.4274	P16930;P16930-2	Fumarylacetoacetase	FAH
0	0	0	0	4.10571	4.19515	4.35837	5.31796	0	P16949;P16949-2;Q93045;Q93045-2	Stathmin;Stathmin-2	STMN1;STMN2
0	0	0	4.81202	4.08128	4.90187	0	0	0	P17026	Zinc finger protein 22	ZNF22
5.40895	5.43054	0	0	0	0	5.47538	6.21101	5.80534	P17066;P48741	Heat shock 70 kDa protein 6;Putative heat shock 70 kDa protein 7	HSPA6;HSPA7
3.24017	0	0	6.28623	6.4654	6.41777	0	0	0	P17096;P17096-3	High mobility group protein HMG-I/HMG-Y	HMGA1
3.64401	0	0	5.74862	6.15198	6.02453	5.00376	4.65514	0	P17096-2	High mobility group protein HMG-I/HMG-Y	HMGA1
4.24959	3.70381	0	5.91655	5.62636	5.82263	0	4.95726	0	P17174;P17174-2	Aspartate aminotransferase, cytoplasmic	GOT1
4.75024	0	0	5.16752	3.72401	5.30619	5.10178	5.88736	5.00212	P17252	Protein kinase C alpha type	PRKCA
3.91065	0	0	4.8712	5.27063	5.00462	3.98194	5.51846	4.76169	P17301	Integrin alpha-2	ITGA2
0	0	0	4.6756	4.34264	4.98618	0	0	0	P17480-2;P17480	Nucleolar transcription factor 1	UBTF
5.17155	5.32558	0	5.0703	4.91959	5.61724	4.85323	5.92485	5.36724	P17655;P17655-2	Calpain-2 catalytic subunit	CAPN2
5.37407	4.98768	0	0	0	0	6.03318	6.91124	6.60744	P17693-5;P17693;P17693-6;P17693-2;P17693-4	HLA class I histocompatibility antigen, alpha chain G	HLA-G
4.81605	4.91928	0	0	0	0	0	4.79648	0	P17706-3;P17706-2;P17706-4;P17706	Tyrosine-protein phosphatase non-receptor type 2	PTPN2
5.83901	5.77278	0	5.95831	5.86776	6.43234	5.21654	5.99788	5.6192	P17812;P17812-2	CTP synthase 1	CTPS1
5.43792	5.04653	0	5.73931	5.83041	5.75112	5.02938	5.92123	5.15311	P17813-2;P17813	Endoglin	ENG
6.24841	6.25734	0	5.3439	5.93249	5.92222	5.75156	5.88601	5.87833	P17844;P17844-2	Probable ATP-dependent RNA helicase DDX5	DDX5
5.6166	5.19532	0	5.50529	5.50244	5.81916	5.19728	5.74326	5.35442	P17858;P17858-2;P08237;P08237-3	ATP-dependent 6-phosphofructokinase, liver type	PFKL
6.61199	6.512	0	6.31746	6.22383	6.57318	5.90748	6.48762	6.0735	P17980	26S protease regulatory subunit 6A	PSMC3
6.79156	6.72669	0	6.60813	6.62345	6.80865	5.9298	6.60048	6.1672	P17987	T-complex protein 1 subunit alpha	TCP1
5.33995	5.0904	0	5.11783	5.19819	5.451	4.53633	5.82276	5.12303	P18031	Tyrosine-protein phosphatase non-receptor type 1	PTPN1
0	0	0	5.13583	5.13287	5.37092	0	0	0	P18077	60S ribosomal protein L35a	RPL35A
4.89201	4.47729	0	0	0	3.94441	5.5623	5.86613	5.53624	P18085	ADP-ribosylation factor 4	ARF4
6.83118	6.80485	0	6.39132	5.92759	6.63106	5.88191	6.35295	6.11187	P18124	60S ribosomal protein L7	RPL7
5.0159	3.7539	0	5.00817	0	4.4562	0	5.09552	0	P18206-2;P18206	Vinculin	VCL
4.85232	3.71456	0	4.59661	4.50142	3.71835	5.58006	6.26665	5.71442	P18433-6;P18433	Receptor-type tyrosine-protein phosphatase alpha	PTPRA
4.63827	0	0	4.60788	4.87711	5.04501	0	4.70661	4.03383	P18440	Arylamine N-acetyltransferase 1	NAT1
4.68799	4.6032	0	0	0	0	3.70287	4.44772	4.3104	P18583-8;P18583-6;P18583-2;P18583-10;P18583-3;P18583-4;P18583-7;P18583;P18583-5;P18583-9	Protein SON	SON
5.6363	6.07019	0	5.68395	5.89649	5.93651	4.65401	5.54502	4.98505	P18621-3;P18621;P18621-2	60S ribosomal protein L17	RPL17
3.34402	4.54389	0	3.89445	4.70762	3.88191	5.42794	5.96799	5.78477	P18627;P18627-2	Lymphocyte activation gene 3 protein	LAG3
5.81384	5.8589	0	6.25305	6.4655	6.50318	5.24893	5.89148	5.39109	P18669;P15259;Q8N0Y7	Phosphoglycerate mutase 1	PGAM1
4.80741	5.09409	0	4.98464	5.5061	5.73415	0	4.6818	0	P18754;P18754-2	Regulator of chromosome condensation	RCC1
5.27126	5.19095	0	5.5457	5.59843	6.00724	0	4.93345	4.47381	P18858;P18858-3;P18858-2	DNA ligase 1	LIG1
0	0	0	4.8396	5.19145	4.94276	0	4.39825	0	P18859;P18859-2	ATP synthase-coupling factor 6, mitochondrial	ATP5J
5.02768	0	0	4.31167	4.44576	4.84659	0	0	0	P18887	DNA repair protein XRCC1	XRCC1
4.65921	4.98329	0	4.26876	4.69461	4.87192	3.49154	5.1456	4.19371	P19174;P19174-2	1-phosphatidylinositol 4,5-bisphosphate phosphodiesterase gamma-1	PLCG1
4.37894	3.98682	0	0	4.03615	0	5.43489	5.82433	5.16026	P19256-2;P19256-3;P19256	Lymphocyte function-associated antigen 3	CD58
5.92755	5.99094	0	4.90195	5.49383	5.53831	5.36226	5.88101	5.44512	P19338	Nucleolin	NCL
4.93171	4.1183	0	5.02522	4.64605	5.17641	4.26269	4.87723	4.15272	P19367-4;P19367-2;P19367;P19367-3	Hexokinase-1	HK1
5.50524	5.52136	0	5.99008	5.29308	5.39143	3.78305	5.48108	4.83088	P19387	DNA-directed RNA polymerase II subunit RPB3	POLR2C
4.49053	0	0	4.8825	4.86677	5.07671	5.48014	6.10602	5.49674	P19440;P19440-2;P36268-2;A6NGU5;P36268;P36268-3;Q14390;P19440-3;B5MD39	Gamma-glutamyltranspeptidase 1;Gamma-glutamyltranspeptidase 1 heavy chain;Gamma-glutamyltranspeptidase 1 light chain;Inactive gamma-glutamyltranspeptidase 2;Putative gamma-glutamyltranspeptidase 3;Putative gamma-glutamyltranspeptidase 3 heavy chain;Putative gamma-glutamyltranspeptidase 3 light chain	GGT1;GGT2;GGT3P
5.33987	5.09374	0	4.81109	4.82525	5.27791	4.9119	5.43659	4.84834	P19474;P19474-2	E3 ubiquitin-protein ligase TRIM21	TRIM21
5.12979	5.04005	0	5.04419	5.05446	4.29664	4.81357	5.15372	4.86267	P19525-2;P19525	Interferon-induced, double-stranded RNA-activated protein kinase	EIF2AK2
5.07697	5.58548	0	5.44582	5.67765	5.95615	4.89692	5.6147	5.24512	P19623	Spermidine synthase	SRM
7.306	6.864	4.10609	7.46063	7.43824	7.45166	5.80247	6.15996	5.66417	P19652	Alpha-1-acid glycoprotein 2	ORM2
4.98281	3.59306	0	4.00471	0	3.99335	0	4.05065	0	P19784	Casein kinase II subunit alpha	CSNK2A2
5.45956	5.17857	0	5.44323	5.6551	5.75	5.05873	5.66074	5.03282	P19838-2;P19838;P19838-3	Nuclear factor NF-kappa-B p105 subunit;Nuclear factor NF-kappa-B p50 subunit	NFKB1
5.88532	5.75339	0	6.46939	5.9476	6.3129	5.39401	5.56292	4.98327	P19971;P19971-2	Thymidine phosphorylase	TYMP
4.71251	0	0	3.94354	4.71657	0	5.17618	5.9438	5.24022	P20020-5;P20020-2;P20020-6;P20020;P20020-4;P20020-1	Plasma membrane calcium-transporting ATPase 1	ATP2B1
4.94431	0	0	5.68419	5.58771	5.92888	5.15244	5.84285	5.24615	P20036	HLA class II histocompatibility antigen, DP alpha 1 chain	HLA-DPA1
5.49636	5.56949	0	4.39473	4.35755	4.84533	5.02255	5.28296	4.78701	P20042	Eukaryotic translation initiation factor 2 subunit 2	EIF2S2
5.74568	4.32767	0	5.27316	5.28715	5.52312	6.41462	6.72221	6.26781	P20073-2;P20073	Annexin A7	ANXA7
0	4.4087	0	4.73896	0	5.28382	0	0	0	P20290-2;P20290	Transcription factor BTF3	BTF3
5.36925	4.2042	0	0	0	0	5.50083	5.76159	5.60791	P20292	Arachidonate 5-lipoxygenase-activating protein	ALOX5AP
6.36988	0	0	4.69477	4.58987	4.66548	5.11817	5.993	4.86164	P20333;P20333-2	Tumor necrosis factor receptor superfamily member 1B;Tumor necrosis factor receptor superfamily member 1b, membrane form;Tumor necrosis factor-binding protein 2	TNFRSF1B
4.71408	4.6976	0	0	4.90219	4.65529	5.20385	6.07368	5.55232	P20339-2;P20339	Ras-related protein Rab-5A	RAB5A
4.8688	4.93267	0	0	4.10009	3.67775	5.39943	6.30824	5.76675	P20340;Q9NRW1-2;Q9NRW1;P20340-3;Q14964	Ras-related protein Rab-6A	RAB6A
5.23722	0	0	0	0	0	5.34343	5.47732	4.89526	P20470
3.90957	0	0	4.18015	0	4.67949	0	0	0	P20585	DNA mismatch repair protein Msh3	MSH3
6.24475	6.21283	0	5.83914	5.95456	5.87211	5.34949	6.20917	5.331	P20591;P20591-2;P20592-2;P20592	Interferon-induced GTP-binding protein Mx1;Interferon-induced GTP-binding protein Mx1, N-terminally processed	MX1
4.01444	4.07074	0	4.98903	4.25787	5.3356	0	4.81417	0	P20618	Proteasome subunit beta type-1	PSMB1
5.56491	5.12195	0	4.31994	4.62875	4.46965	5.42418	6.03222	5.32395	P20645	Cation-dependent mannose-6-phosphate receptor	M6PR
0	0	0	4.21516	4.78549	4.6742	0	4.36263	0	P20674	Cytochrome c oxidase subunit 5A, mitochondrial	COX5A
5.64218	5.4081	0	0	5.0664	4.18735	5.39375	6.18153	5.39693	P20700	Lamin-B1	LMNB1
6.94541	5.40516	0	6.80032	6.52964	6.68047	7.55317	7.76553	7.39636	P20701-2;P20701;P20701-3	Integrin alpha-L	ITGAL
4.26297	0	0	4.40734	3.89201	4.37774	5.66149	5.76603	5.37387	P20702;Q13349	Integrin alpha-X	ITGAX
5.21764	4.77367	0	4.81419	4.35474	4.7935	4.69601	4.61951	4.07033	P20718;P20718-2;P20718-3	Granzyme H	GZMH
4.76839	4.10226	0	5.92146	5.78323	5.93052	0	0	0	P20774	Mimecan	OGN
4.45462	4.41352	0	0	0	0	4.52585	4.68827	4.6646	P20839-2;P20839-4;P20839;P20839-3;P20839-7;P20839-5;P20839-6	Inosine-5-monophosphate dehydrogenase 1	IMPDH1
3.97111	3.86691	0	4.64556	4.35568	4.9257	0	4.5882	4.28237	P20936-2;P20936-4;P20936	Ras GTPase-activating protein 1	RASA1
5.51272	3.62725	0	5.47328	5.32976	5.31788	5.98132	6.00173	5.19989	P20963-3;P20963	T-cell surface glycoprotein CD3 zeta chain	CD247
3.92988	4.55444	0	5.11568	5.25542	5.45965	0	4.71979	4.40183	P21127;Q9UQ88-5;Q9UQ88;P21127-2;P21127-3;Q9UQ88-2;Q9UQ88-3;P21127-8;Q9UQ88-4;P21127-9;P21127-6;P21127-10;P21127-5;P21127-4;Q9UQ88-10;P21127-12;Q9UQ88-9;Q9UQ88-8	Cyclin-dependent kinase 11B;Cyclin-dependent kinase 11A	CDK11B;CDK11A
0	0	0	4.78881	4.27073	5.18893	0	0	0	P21266	Glutathione S-transferase Mu 3	GSTM3
5.40254	4.92328	0	5.46449	4.96469	5.60135	4.99138	5.63025	4.97064	P21281;P15313	V-type proton ATPase subunit B, brain isoform;V-type proton ATPase subunit B, kidney isoform	ATP6V1B2;ATP6V1B1
4.80621	4.33881	0	0	0	0	0	4.86931	4.57601	P21283	V-type proton ATPase subunit C 1	ATP6V1C1
4.68553	0	0	4.51202	4.80061	4.62235	0	0	0	P21291	Cysteine and glycine-rich protein 1	CSRP1
6.95976	6.65238	0	6.46604	6.54445	6.39985	6.62962	7.43861	6.6067	P21333-2;P21333;O75369-5;O75369-4;O75369-6;O75369-3;O75369-2;O75369-9;O75369;O75369-8;Q14315-2;Q14315	Filamin-A	FLNA
4.56361	3.86753	0	5.05216	4.99037	5.21901	0	0	0	P21399	Cytoplasmic aconitate hydratase	ACO1
4.68815	0	0	0	4.35253	3.63856	5.31112	6.26119	5.51891	P21580	Tumor necrosis factor alpha-induced protein 3;A20p50;A20p37	TNFAIP3
5.54555	0	0	4.4755	5.18004	4.95608	5.29704	5.89143	5.33684	P21796	Voltage-dependent anion-selective channel protein 1	VDAC1
5.52286	3.146	0	4.3102	3.95474	4.71137	5.57171	6.07737	5.61509	P21964-2;P21964	Catechol O-methyltransferase	COMT
0	0	0	0	0	3.25959	4.85341	5.46823	4.4907	P22001	Potassium voltage-gated channel subfamily A member 3	KCNA3
3.4276	0	0	0	4.29186	5.01313	0	5.44344	4.37123	P22059	Oxysterol-binding protein 1	OSBP
4.37532	4.33098	0	4.40413	5.30227	5.33596	0	5.11314	0	P22061;P22061-2	Protein-L-isoaspartate(D-aspartate) O-methyltransferase	PCMT1
4.60169	5.08493	0	4.78025	5.09051	5.47274	0	4.83729	5.00668	P22087	rRNA 2-O-methyltransferase fibrillarin	FBL
5.44578	5.46036	0	5.23251	5.27958	0	0	4.41865	0	P22090;Q8TD47	40S ribosomal protein S4, Y isoform 1;40S ribosomal protein S4, Y isoform 2	RPS4Y1;RPS4Y2
5.85883	5.69294	0	5.87231	5.87345	6.25744	5.10748	6.22484	5.53522	P22102;P22102-2	Trifunctional purine biosynthetic protein adenosine-3;Phosphoribosylamine--glycine ligase;Phosphoribosylformylglycinamidine cyclo-ligase;Phosphoribosylglycinamide formyltransferase	GART
5.70436	5.75495	0	5.57449	5.41357	5.82567	5.64799	6.48578	5.95795	P22234;P22234-2	Multifunctional protein ADE2;Phosphoribosylaminoimidazole-succinocarboxamide synthase;Phosphoribosylaminoimidazole carboxylase	PAICS
6.71181	6.63752	0	6.65926	6.52201	7.08892	5.90449	6.60616	6.20058	P22314-2;P22314	Ubiquitin-like modifier-activating enzyme 1	UBA1
4.02543	4.30231	0	0	0	0	4.33524	5.30574	4.42977	P22392;P22392-2	Nucleoside diphosphate kinase B	NME2
5.89041	5.79966	0	5.68441	5.74863	5.96177	5.86853	6.14239	5.77614	P22626;P22626-2	Heterogeneous nuclear ribonucleoproteins A2/B1	HNRNPA2B1
0	0	0	0	0	2.66499	4.46872	5.3765	4.81581	P22681	E3 ubiquitin-protein ligase CBL	CBL
4.5274	4.15214	0	5.41328	5.26354	5.61386	4.29883	4.57985	4.47126	P22694-4;P22694-3;P22694;P22694-5;P22694-7;P22694-6;P22694-9;P22694-2;P22694-8;P22694-10;P17612-2;P17612	cAMP-dependent protein kinase catalytic subunit beta	PRKACB
4.10089	0	0	4.31084	4.4662	4.54731	0	4.90956	0	P22695	Cytochrome b-c1 complex subunit 2, mitochondrial	UQCRC2
5.77941	6.81556	4.62868	0	6.68303	6.95012	4.51009	6.55802	6.63731	P22749-2;P22749	Granulysin	GNLY
6.86168	6.52574	0	7.59218	7.58298	7.58801	5.34622	5.9627	5.52059	P22792	Carboxypeptidase N subunit 2	CPN2
0	0	0	0	0	0	0	5.35811	4.44275	P22794;P22794-2	Protein EVI2A	EVI2A
0	0	0	4.5942	4.77752	4.35925	0	0	0	P22891;P22891-2	Vitamin K-dependent protein Z	PROZ
0	0	0	5.15094	4.85651	5.07309	0	3.99684	0	P23141-3;P23141;P23141-2;Q9UKY3-2;Q9UKY3	Liver carboxylesterase 1	CES1
4.88166	0	0	4.91037	4.23343	4.44259	5.44881	5.31603	4.77715	P23229-7;P23229-4;P23229-2;P23229-5;P23229-3;P23229-9;P23229-6;P23229	Integrin alpha-6;Integrin alpha-6 heavy chain;Integrin alpha-6 light chain;Processed integrin alpha-6	ITGA6
5.88016	5.93427	4.04677	5.61224	5.94224	6.09132	5.21932	5.93516	5.64518	P23246;P23246-2	Splicing factor, proline- and glutamine-rich	SFPQ
5.37863	5.33262	0	5.66495	5.81646	6.01916	5.42316	5.34345	4.54763	P23258;Q9NRH3	Tubulin gamma-1 chain;Tubulin gamma-2 chain	TUBG1;TUBG2
0	0	0	4.82406	4.53424	4.80997	0	0	0	P23280-3;P23280;P23280-2	Carbonic anhydrase 6	CA6
5.39487	4.71144	0	4.86629	5.02833	4.86395	5.35923	5.78424	5.1944	P23284	Peptidyl-prolyl cis-trans isomerase B	PPIB
5.23772	0	0	5.30468	4.79138	5.16038	0	5.16882	3.59103	P23368;P23368-2	NAD-dependent malic enzyme, mitochondrial	ME2
6.36879	5.56592	0	6.4384	5.93672	6.35539	5.77571	6.02592	5.63193	P23381-2;P23381	Tryptophan--tRNA ligase, cytoplasmic;T1-TrpRS;T2-TrpRS	WARS
6.65962	6.81363	0	6.64728	6.77201	6.95847	5.92833	6.63022	6.03165	P23396;P23396-2	40S ribosomal protein S3	RPS3
4.72262	2.87836	0	4.4368	4.49813	4.98663	5.37053	6.13229	5.65213	P23458	Tyrosine-protein kinase JAK1	JAK1
5.20812	4.82881	0	4.98615	4.71865	5.17123	5.12051	5.64707	5.20591	P23469-3;P23469-2;P23469	Receptor-type tyrosine-protein phosphatase epsilon	PTPRE
5.30677	4.75842	0	5.69291	5.94344	5.70479	0	3.75106	0	P23470-2;P23470	Receptor-type tyrosine-protein phosphatase gamma	PTPRG
5.62269	5.66832	0	5.8919	5.99455	6.31727	4.59303	5.61934	5.4413	P23526;P23526-2	Adenosylhomocysteinase	AHCY
6.76253	6.32139	0	6.31507	6.36831	6.47748	6.7895	7.31942	6.90758	P23528;Q9Y281-3;Q9Y281	Cofilin-1	CFL1
6.03854	4.72658	0	5.70208	5.78745	6.00186	6.62205	7.28605	6.75581	P23634-8;P23634-6;P23634;P23634-7;P23634-2;P23634-4;P23634-3;P23634-5;Q16720;Q16720-2;Q16720-8;Q16720-5;Q16720-3;Q16720-6;Q16720-7;Q16720-4;Q01814-8;Q01814-5;Q01814-3;Q01814-2;Q01814-6;Q01814-7;Q01814-4;Q01814	Plasma membrane calcium-transporting ATPase 4	ATP2B4
5.28836	4.78455	0	4.43846	4.98222	4.91426	4.38892	5.57712	5.11959	P23743;P23743-3;P23743-2	Diacylglycerol kinase alpha	DGKA
4.28405	4.24903	0	0	4.12879	4.07759	4.30133	4.35925	4.5736	P23919-2;P23919	Thymidylate kinase	DTYMK
5.57785	5.55051	0	5.75444	5.9058	6.25254	5.05687	5.71096	5.22313	P23921;Q76RD8;P20503;P0DSV2;P0DSV1	Ribonucleoside-diphosphate reductase large subunit	RRM1
0	0	0	0	0	0	2.6517	4.26038	0	P24394-3;P24394	Interleukin-4 receptor subunit alpha;Soluble interleukin-4 receptor subunit alpha	IL4R
4.7768	5.01123	0	5.22978	5.55686	5.51614	4.54676	5.48118	4.95561	P24534	Elongation factor 1-beta	EEF1B2
4.81711	0	0	4.79251	5.15613	4.9932	0	5.19293	0	P24539	ATP synthase F(0) complex subunit B1, mitochondrial	ATP5F1
5.08849	4.98773	0	5.04579	5.07813	5.01498	4.3079	5.14464	4.45758	P24666-3;P24666-2;P24666;P24666-4	Low molecular weight phosphotyrosine protein phosphatase	ACP1
4.71755	0	0	4.02567	4.24472	4.82604	4.93297	5.59522	4.99432	P24723;P24723-2	Protein kinase C eta type	PRKCH
5.05227	4.08131	0	5.22019	5.16613	5.46869	4.71685	5.36724	4.4361	P24752;P24752-2	Acetyl-CoA acetyltransferase, mitochondrial	ACAT1
5.76234	5.90152	0	5.76964	5.05296	5.59119	4.37816	5.7209	5.2545	P24928;P24928-2	DNA-directed RNA polymerase II subunit RPB1	POLR2A
5.73835	5.58395	0	5.56487	5.71098	5.96703	5.3759	5.93343	5.64082	P25098	Beta-adrenergic receptor kinase 1	ADRBK1
6.13402	6.41696	0	5.78926	6.18848	6.30494	5.39662	6.08379	5.91874	P25205;P25205-2	DNA replication licensing factor MCM3	MCM3
6.16376	5.77833	0	6.45145	6.3766	6.59772	4.5558	5.07715	4.94189	P25311	Zinc-alpha-2-glycoprotein	AZGP1
5.4077	4.91717	0	4.66206	4.49065	5.10799	4.96238	5.47598	4.65624	P25325;P25325-2	3-mercaptopyruvate sulfurtransferase	MPST
5.75432	5.70445	0	5.92964	5.51936	6.28751	5.47076	5.57148	5.28517	P25398	40S ribosomal protein S12	RPS12
4.44917	0	0	5.27655	5.35545	5.45512	5.24633	5.9001	5.05599	P25445-6;P25445	Tumor necrosis factor receptor superfamily member 6	FAS
4.78619	4.55235	0	4.09944	0	5.12008	4.01778	5.11032	4.63199	P25685-2;P25685	DnaJ homolog subfamily B member 1	DNAJB1
6.07511	5.37718	0	4.80644	4.90186	4.40394	5.88869	6.61302	5.91584	P25705;P25705-2;P25705-3	ATP synthase subunit alpha, mitochondrial	ATP5A1
5.34569	4.81628	0	5.48085	4.18557	5.93469	0	0	0	P25786;P25786-2	Proteasome subunit alpha type-1	PSMA1
5.54921	0	0	6.23636	4.69415	6.41337	3.94391	4.63202	4.31494	P25787	Proteasome subunit alpha type-2	PSMA2
5.01974	4.49213	0	5.67509	4.90136	5.74372	0	4.87651	0	P25788-2;P25788	Proteasome subunit alpha type-3	PSMA3
5.19022	4.40303	0	0	0	0	0	4.91693	4.76422	P25789	Proteasome subunit alpha type-4	PSMA4
0	0	0	0	0	0	4.24276	5.02206	0	P26006;P26006-1	Integrin alpha-3;Integrin alpha-3 heavy chain;Integrin alpha-3 light chain	ITGA3
5.67004	4.39757	0	5.70516	5.78593	5.89681	6.33451	7.02494	6.43808	P26010;P26010-2	Integrin beta-7	ITGB7
6.1428	5.40934	0	6.05354	6.30455	6.6414	6.58696	7.3659	6.79903	P26038	Moesin	MSN
5.93824	5.72467	0	5.95391	6.04438	6.29416	5.4034	5.8409	5.35009	P26196	Probable ATP-dependent RNA helicase DDX6	DDX6
5.02098	5.5807	0	5.06908	5.21205	5.29697	4.25828	5.10714	4.4466	P26358-3;P26358;P26358-2	DNA (cytosine-5)-methyltransferase 1	DNMT1
5.44917	5.26342	0	4.76773	4.72566	5.10185	4.99526	5.01895	4.63166	P26368-2;P26368	Splicing factor U2AF 65 kDa subunit	U2AF2
6.17673	6.49824	4.01866	5.59217	4.72715	4.88742	5.71525	6.16152	5.73752	P26373;P26373-2	60S ribosomal protein L13	RPL13
0	0	0	4.52321	0	4.8331	0	0	0	P26440-2;P26440	Isovaleryl-CoA dehydrogenase, mitochondrial	IVD
4.43342	4.39733	0	3.90821	4.92037	5.17525	0	0	0	P26583	High mobility group protein B2	HMGB2
5.123	4.86895	0	5.36706	5.11949	5.41987	4.62868	5.34961	5.04309	P26599;P26599-2;P26599-3	Polypyrimidine tract-binding protein 1	PTBP1
5.9913	5.70252	0	5.80316	5.68674	6.06446	5.18033	5.90797	5.23586	P26639;P26639-2	Threonine--tRNA ligase, cytoplasmic	TARS
6.5618	6.5325	0	6.44329	6.54727	6.88647	5.65862	6.15884	5.83694	P26640;P26640-2	Valine--tRNA ligase	VARS
6.42032	6.25588	0	6.80806	6.85005	7.10027	5.50533	6.22331	5.80691	P26641;P26641-2	Elongation factor 1-gamma	EEF1G
3.81773	0	0	5.27713	5.14183	5.51436	5.20254	5.94548	5.1782	P26715-2;P26715;P26717	NKG2-A/NKG2-B type II integral membrane protein	KLRC1
3.13786	0	0	5.57732	6.06345	6.06036	0	0	0	P26992	Ciliary neurotrophic factor receptor subunit alpha	CNTFR
5.61303	4.06123	0	5.68775	5.55541	5.67812	6.35185	6.85494	6.2061	P27105;P27105-2	Erythrocyte band 7 integral membrane protein	STOM
5.61678	4.9184	0	6.16967	6.2052	6.1461	0	3.40369	0	P27169	Serum paraoxonase/arylesterase 1	PON1
6.00595	5.82308	0	6.04599	5.67965	6.21293	5.83869	6.40111	5.88297	P27348	14-3-3 protein theta	YWHAQ
4.3852	4.73551	0	5.29938	5.29279	5.71372	4.41901	4.69877	0	P27361-2;P27361-3;P27361;P31152;Q16659	Mitogen-activated protein kinase 3	MAPK3
6.30795	5.39893	0	6.95393	6.81267	7.00329	6.51314	6.9407	6.82926	P27487	Dipeptidyl peptidase 4;Dipeptidyl peptidase 4 membrane form;Dipeptidyl peptidase 4 soluble form	DPP4
5.91105	6.02251	3.80125	5.34402	5.69598	6.09576	4.93915	5.62718	4.96605	P27635;Q96L21	60S ribosomal protein L10	RPL10
6.14678	6.21299	0	5.96442	5.983	6.52571	5.29427	5.98621	5.5056	P27694	Replication protein A 70 kDa DNA-binding subunit;Replication protein A 70 kDa DNA-binding subunit, N-terminally processed	RPA1
4.35915	4.17254	0	4.6412	5.58451	5.1919	5.45544	6.33005	5.632	P27701-2;P27701	CD82 antigen	CD82
5.18988	4.98151	0	5.39834	5.55651	5.87566	4.20246	4.66578	0	P27707	Deoxycytidine kinase	DCK
6.24492	6.28344	3.77848	6.07478	6.28019	6.29517	5.64778	6.3406	5.94446	P27708	CAD protein;Glutamine-dependent carbamoyl-phosphate synthase;Aspartate carbamoyltransferase;Dihydroorotase	CAD
6.24137	5.37275	0	6.513	6.7491	6.50052	6.26338	7.07111	6.37232	P27797	Calreticulin	CALR
5.95169	5.14931	0	5.68363	6.26562	5.86896	6.23124	6.69874	6.41308	P27824-2;P27824;P27824-3	Calnexin	CANX
5.39405	5.26898	0	5.40802	5.15625	5.65217	4.91107	5.28012	4.56021	P27986;P27986-4;P27986-5;P27986-3;P27986-2;Q92569-3;Q92569-2;Q92569;O00459	Phosphatidylinositol 3-kinase regulatory subunit alpha	PIK3R1
4.49763	0	0	6.58165	6.50759	6.28724	0	0	0	P28062-2;P28062	Proteasome subunit beta type-8	PSMB8
4.68095	0	0	5.61772	0	5.5195	0	3.9767	0	P28065-2;P28065	Proteasome subunit beta type-9	PSMB9
5.46343	5.31408	0	6.18483	5.96533	6.25806	5.09701	5.67275	5.48403	P28066;P28066-2	Proteasome subunit alpha type-5	PSMA5
3.45659	0	0	5.25847	4.60473	4.72625	0	0	0	P28161-2;P28161	Glutathione S-transferase Mu 2	GSTM2
3.86871	0	0	0	0	0	3.85882	4.94322	4.34136	P28288-2;P28288	ATP-binding cassette sub-family D member 3	ABCD3
4.92675	4.99034	0	0	0	0	4.32096	4.70394	4.57549	P28340	DNA polymerase delta catalytic subunit	POLD1
5.36925	5.28515	0	6.04072	5.99918	6.22162	4.71975	5.71755	5.12561	P28482;P28482-2	Mitogen-activated protein kinase 1	MAPK1
5.68138	5.60307	0	6.35729	6.21189	6.28389	5.08106	5.72104	4.92876	P28838-2;P28838	Cytosol aminopeptidase	LAP3
5.72042	4.55278	0	6.33308	6.19612	6.46181	6.54876	6.71507	6.40377	P28907;P28907-2	ADP-ribosyl cyclase/cyclic ADP-ribose hydrolase 1	CD38
5.64928	4.81405	0	5.77323	5.40482	5.84372	4.93925	5.2801	3.82184	P29144	Tripeptidyl-peptidase 2	TPP2
6.19907	6.43827	0	5.89969	5.84146	6.15749	5.65993	6.39677	5.79941	P29350;P29350-3;P29350-4	Tyrosine-protein phosphatase non-receptor type 6	PTPN6
4.70126	4.76014	0	4.86261	4.90241	5.09934	0	0	4.21516	P29372-5;P29372-4;P29372-2;P29372	DNA-3-methyladenine glycosylase	MPG
4.38673	0	0	4.83086	0	4.95472	0	0	0	P29375-2;P29375	Lysine-specific demethylase 5A	KDM5A
0	0	0	4.6483	0	4.84036	0	4.62146	0	P29401;P29401-2	Transketolase	TKT
5.41847	4.75761	0	0	0	4.71212	5.32556	5.51244	4.94643	P29466-2;P29466;P29466-3;P29466-4	Caspase-1;Caspase-1 subunit p20;Caspase-1 subunit p10	CASP1
4.41327	0	0	4.67669	4.60295	4.79419	0	4.28253	0	P29590-12;P29590-5;P29590-11;P29590;P29590-14;P29590-10;P29590-4;P29590-2;P29590-9;P29590-13;P29590-3;P29590-8	Protein PML	PML
3.94885	0	0	3.74329	3.5428	3.99139	4.83909	5.66555	5.14916	P29597	Non-receptor tyrosine-protein kinase TYK2	TYK2
5.1518	5.03587	0	5.40875	5.61055	5.74256	4.57741	5.1695	5.06435	P29692;P29692-3;P29692-2;P29692-4	Elongation factor 1-delta	EEF1D
5.01982	4.69874	0	4.59895	4.76868	4.98832	5.09121	5.87295	5.20817	P29728;P29728-2;P29728-3	2-5-oligoadenylate synthase 2	OAS2
4.6946	3.90459	0	0	0	0	4.83038	5.82466	5.47677	P30040;P30040-2	Endoplasmic reticulum resident protein 29	ERP29
5.55119	5.09566	0	5.47255	5.4975	5.43962	5.4101	6.01305	5.56764	P30041	Peroxiredoxin-6	PRDX6
4.7494	3.8666	0	5.18056	4.93714	4.92185	0	4.65609	0	P30043	Flavin reductase (NADPH)	BLVRB
5.091	5.06032	0	4.85085	4.63307	4.41797	5.38311	5.92246	5.41113	P30044-4;P30044-2;P30044-3;P30044	Peroxiredoxin-5, mitochondrial	PRDX5
0	0	0	5.02547	4.99128	5.12652	0	0	0	P30046;P30046-2;A6NHG4	D-dopachrome decarboxylase;D-dopachrome decarboxylase-like protein	DDT;DDTL
4.6505	0	0	0	0	0	4.62701	5.23752	4.66184	P30048-2;P30048	Thioredoxin-dependent peroxide reductase, mitochondrial	PRDX3
6.14743	6.19678	0	6.27724	6.38322	6.4388	4.81273	5.69453	5.39505	P30050;P30050-2	60S ribosomal protein L12	RPL12
4.49618	2.82792	0	0	0	0	0	4.94527	4.26233	P30084	Enoyl-CoA hydratase, mitochondrial	ECHS1
5.39125	4.85223	0	5.02588	4.20377	5.01305	4.68731	5.59735	5.08048	P30085-3;P30085;P30085-2	UMP-CMP kinase	CMPK1
4.96682	0	0	4.5593	4.64809	4.49578	4.50845	4.14054	3.48306	P30086	Phosphatidylethanolamine-binding protein 1;Hippocampal cholinergic neurostimulating peptide	PEBP1
6.33834	5.56173	0	5.82254	6.04933	6.02514	6.46322	7.08052	6.55581	P30101	Protein disulfide-isomerase A3	PDIA3
6.22032	6.19449	3.88138	6.27882	6.18333	6.60239	5.77947	6.19028	5.98382	P30153	Serine/threonine-protein phosphatase 2A 65 kDa regulatory subunit A alpha isoform	PPP2R1A
5.40601	4.87107	0	5.33122	4.75182	5.58855	4.95678	5.57745	5.0391	P30154;P30154-5;P30154-4;P30154-2;P30154-3	Serine/threonine-protein phosphatase 2A 65 kDa regulatory subunit A beta isoform	PPP2R1B
2.86516	0	0	4.8074	5.63354	5.0269	5.39747	6.29003	5.5487	P30203-5;P30203-3;P30203-4;P30203-2;P30203;P30203-6;P30203-7	T-cell differentiation antigen CD6	CD6
5.28425	0	0	4.24386	4.351	5.35234	6.1784	6.0648	5.6912	P30273	High affinity immunoglobulin epsilon receptor subunit gamma	FCER1G
5.29566	5.24052	0	5.37031	5.31721	5.74597	4.68975	4.85757	0	P30419-2;P30419;O60551	Glycylpeptide N-tetradecanoyltransferase 1	NMT1
5.25794	0	0	2.9584	4.14684	5.15275	5.17655	5.70607	5.59735	P30511-3;P30511;P30511-2	HLA class I histocompatibility antigen, alpha chain F	HLA-F
0	3.76078	0	4.89403	4.8854	4.62194	4.19287	5.76956	4.77799	P30519-2;P30519	Heme oxygenase 2	HMOX2
5.11952	5.30367	0	5.25246	4.97527	5.63416	4.04131	5.46021	5.03282	P30520	Adenylosuccinate synthetase isozyme 2	ADSS
4.87443	5.07221	0	5.6292	5.58806	5.90827	4.64293	4.9549	4.42615	P30566;P30566-2	Adenylosuccinate lyase	ADSL
4.79666	4.0335	0	4.09489	4.70616	4.87949	5.05073	5.54012	5.33995	P30626;P30626-2;P30626-3	Sorcin	SRI
0	0	0	0	0	0	4.03575	5.09688	4.863	P30679	Guanine nucleotide-binding protein subunit alpha-15	GNA15
5.64535	4.82362	0	4.50133	3.97064	0	5.40533	5.69251	5.20761	P30740;P30740-2;P50452-2;O75830	Leukocyte elastase inhibitor	SERPINB1
4.85254	4.11012	0	5.06707	4.91904	4.99844	5.41719	6.23927	5.60337	P30825;P52569;P52569-3	High affinity cationic amino acid transporter 1	SLC7A1
5.51079	5.4246	0	5.27476	4.92068	5.40016	4.86427	5.317	4.4619	P30876	DNA-directed RNA polymerase II subunit RPB2	POLR2B
3.75738	0	0	0	0	0	0	4.3282	4.44925	Q5VSP4;P31025	Putative lipocalin 1-like protein 1;Lipocalin-1	LCN1P1;LCN1
4.54849	4.31133	0	4.86183	4.6381	5.12558	4.46632	5.21532	4.63309	P31040-3;P31040-2;P31040	Succinate dehydrogenase [ubiquinone] flavoprotein subunit, mitochondrial	SDHA
7.15812	7.33131	5.09262	6.91402	7.19852	7.37044	6.91217	7.33106	6.95318	P31146	Coronin-1A	CORO1A
5.25481	5.30524	0	4.53296	4.99003	4.75985	4.85221	5.60217	5.31873	P31153;P31153-2;Q00266	S-adenosylmethionine synthase isoform type-2	MAT2A
4.54864	4.60265	0	4.60733	4.80398	4.80437	4.38086	5.26673	4.16489	P31350;P31350-2	Ribonucleoside-diphosphate reductase subunit M2	RRM2
4.07258	0	0	4.73296	4.54947	4.87085	0	0	0	P31483-3;P31483-2;P31483	Nucleolysin TIA-1 isoform p40	TIA1
5.81843	5.33969	0	5.3243	5.48906	5.51897	5.07353	6.0778	5.35698	P31689;P31689-2	DnaJ homolog subfamily A member 1	DNAJA1
0	0	0	4.46724	0	4.69988	0	4.20919	0	P31749-2;P31749	RAC-alpha serine/threonine-protein kinase	AKT1
3.67689	0	0	0	0	4.34823	0	5.59808	5.22391	P31785;P31785-2	Cytokine receptor common subunit gamma	IL2RG
0	0	0	0	0	0	0	5.30003	3.49757	P31930	Cytochrome b-c1 complex subunit 1, mitochondrial	UQCRC1
6.18452	6.20382	0	6.25428	6.34686	6.77308	5.25159	6.2989	5.85864	P31939;P31939-2	Bifunctional purine biosynthesis protein PURH;Phosphoribosylaminoimidazolecarboxamide formyltransferase;IMP cyclohydrolase	ATIC
5.32174	5.48487	0	4.25888	4.30479	0	4.62323	5.78374	5.42496	P31942-3;P31942-2;P31942;P31942-6;P31942-5;P31942-4	Heterogeneous nuclear ribonucleoprotein H3	HNRNPH3
6.58045	6.66756	0	6.12512	6.32037	6.44504	6.18038	6.70222	6.4901	P31943	Heterogeneous nuclear ribonucleoprotein H;Heterogeneous nuclear ribonucleoprotein H, N-terminally processed	HNRNPH1
5.01481	4.88395	0	4.70834	5.17849	5.15106	5.22253	6.10714	5.25845	P31946-2;P31946	14-3-3 protein beta/alpha;14-3-3 protein beta/alpha, N-terminally processed	YWHAB
5.75588	5.22181	0	5.44807	5.73714	5.75811	5.37743	5.90999	5.21037	P31948;P31948-3;P31948-2	Stress-induced-phosphoprotein 1	STIP1
4.99657	4.97718	0	5.57634	5.54391	5.62252	5.55117	6.10082	5.52525	P31949	Protein S100-A11;Protein S100-A11, N-terminally processed	S100A11
4.96322	4.47032	0	4.96659	4.69288	0	4.81521	5.33592	4.89677	P32119	Peroxiredoxin-2	PRDX2
4.98825	4.55331	0	0	0	0	4.87384	5.21593	4.70482	P32121-5;P32121-2;P32121;P32121-3;P32121-4	Beta-arrestin-2	ARRB2
0	0	0	0	0	0	3.72525	5.15039	5.15339	P32246	C-C chemokine receptor type 1	CCR1
0	0	0	0	0	0	0	5.10988	4.03487	P32248	C-C chemokine receptor type 7	CCR7
4.47063	4.12356	0	4.91971	4.71068	5.0327	0	5.23462	3.51573	P32455	Interferon-induced guanylate-binding protein 1	GBP1
5.62569	5.03056	0	6.05377	5.7941	6.33975	5.30077	5.68086	5.32389	P32456	Interferon-induced guanylate-binding protein 2	GBP2
6.09788	4.99426	0	5.97943	6.20309	6.07846	6.85032	7.1499	6.58789	P32942	Intercellular adhesion molecule 3	ICAM3
6.21024	6.13542	0	6.24834	6.459	6.7375	5.46724	6.14389	5.63815	Q5IFJ7;P32969	60S ribosomal protein L9	RPL9
5.37264	4.83168	0	5.58955	5.58227	5.45215	5.86202	6.377	5.96836	P32970;P32970-2	CD70 antigen	CD70
6.19745	6.00065	0	6.12235	6.14721	6.21272	5.5362	6.31954	5.75667	P33176;O60282;Q12840;O60282-2	Kinesin-1 heavy chain	KIF5B
4.48397	4.23155	0	0	0	3.24917	4.24239	3.80076	0	P33240-2;P33240	Cleavage stimulation factor subunit 2	CSTF2
5.59339	4.56271	0	5.2158	5.47583	5.45362	5.55859	6.31958	5.71593	P33241;P33241-3;P33241-2	Lymphocyte-specific protein 1	LSP1
4.36901	0	0	2.76459	4.87765	4.33427	5.1272	6.34365	5.64785	P33527-3;P33527;P33527-9;P33527-7;P33527-5;P33527-4;P33527-2;P33527-8;P33527-6	Multidrug resistance-associated protein 1	ABCC1
3.83332	0	0	0	0	0	0	4.37941	4.53562	P33908	Mannosyl-oligosaccharide 1,2-alpha-mannosidase IA	MAN1A1
6.3158	6.36074	0	5.87175	6.3955	6.62563	5.44108	6.25727	5.90356	P33991	DNA replication licensing factor MCM4	MCM4
6.17371	6.2351	0	6.04914	6.34926	6.49687	5.43035	6.00983	5.98729	P33992	DNA replication licensing factor MCM5	MCM5
6.32609	6.50044	0	6.04297	6.33616	6.58547	5.67149	6.33197	6.02218	P33993;P33993-2;P33993-3	DNA replication licensing factor MCM7	MCM7
5.66838	4.73342	0	5.5699	4.81877	5.22528	5.81686	6.46262	5.55149	P34896-3;P34896-2;P34896;P34896-4	Serine hydroxymethyltransferase, cytosolic	SHMT1
6.0762	5.67482	0	6.23185	5.93087	6.13309	5.41502	6.14774	5.56203	P34897-3;P34897;P34897-2	Serine hydroxymethyltransferase, mitochondrial	SHMT2
2.76298	0	0	4.67114	4.93216	4.81313	5.17196	5.83523	4.74977	P34910;P34910-2	Protein EVI2B	EVI2B
5.48511	5.49268	0	5.31576	5.627	5.93664	4.93067	5.69979	5.12623	P34932;P34932-2	Heat shock 70 kDa protein 4	HSPA4
0	5.33238	0	3.38175	0	0	5.60899	5.88803	5.65177	P35030-5;P35030-3;P35030-2;P35030-4;P35030	Trypsin-3	PRSS3
5.66441	4.92403	0	4.94693	5.17391	4.93877	5.39912	6.43008	5.77563	P35232;P35232-2	Prohibitin	PHB
5.31603	4.90869	0	0	0	0	4.94567	5.42591	4.83353	P35236;P35236-2;P35236-3	Tyrosine-protein phosphatase non-receptor type 7	PTPN7
0	0	0	4.08005	3.88728	4.36618	4.30589	4.87853	4.68438	P35237	Serpin B6	SERPINB6
0	0	0	4.00907	4.262	4.40348	4.54167	5.70229	4.73811	P35241;P35241-5;P35241-4;P35241-2;P35241-3	Radixin	RDX
5.46736	5.24155	0	6.33652	6.41855	6.50934	4.28892	5.05736	4.57009	P35244	Replication protein A 14 kDa subunit	RPA3
5.08814	5.43242	0	0	3.71739	4.47774	4.23782	5.32858	5.31281	P35249;P35249-2	Replication factor C subunit 4	RFC4
4.11856	4.784	0	4.22505	4.1312	4.71637	0	4.68373	0	P35250-2;P35250	Replication factor C subunit 2	RFC2
5.2804	5.44014	0	4.67391	4.50277	5.12369	4.60361	5.47465	5.46891	P35268	60S ribosomal protein L22	RPL22
3.71645	0	0	4.05165	3.81949	4.31515	4.24795	4.60755	3.82114	P35408	Prostaglandin E2 receptor EP4 subtype	PTGER4
0	4.87631	0	4.73656	5.00608	0	0	0	0	P35443	Thrombospondin-4	THBS4
0	0	0	5.95409	5.85862	6.0271	0	0	0	P35542	Serum amyloid A-4 protein	SAA4
4.68842	4.4302	0	4.46253	4.43326	5.10911	3.79813	4.46216	4.00445	P35573-2;P35573-3;P35573	Glycogen debranching enzyme;4-alpha-glucanotransferase;Amylo-alpha-1,6-glucosidase	AGL
7.54663	7.06755	0	7.26276	7.55239	7.53395	7.37205	8.03209	7.69973	P35579;P35579-2;P35749-2;P35749;P35749-3;P35749-4;P35580;P35580-5;P35580-2;P35580-3;P35580-4;Q9Y623;P13533;P12882;P11055;Q9UKX2;P12883;Q9UKX3;P13535;A7E2Y1	Myosin-9	MYH9
6.04521	6.0436	0	5.77861	5.59469	6.1502	5.47682	6.16637	5.70197	P35606-2;P35606	Coatomer subunit beta	COPB2
5.57347	3.73443	0	5.88674	5.49896	5.71717	6.24386	6.95446	6.38003	P35613-2;P35613;P35613-4;P35613-3	Basigin	BSG
0	4.57582	0	0	0	0	3.93466	4.48904	0	P35637-2;P35637	RNA-binding protein FUS	FUS
5.68874	5.53641	0	4.85613	4.44254	4.919	5.28974	5.30576	5.20142	P35659;P35659-2	Protein DEK	DEK
5.2356	0	0	5.0092	4.65736	4.95277	4.78552	4.83996	4.23787	P35754	Glutaredoxin-1	GLRX
5.75139	4.94328	0	6.47518	6.31819	6.42395	0	0	3.59759	P35858;P35858-2	Insulin-like growth factor-binding protein complex acid labile subunit	IGFALS
6.40958	6.42159	0	5.52862	5.43835	5.92829	5.79101	6.18856	5.97528	P35998;P35998-2	26S protease regulatory subunit 7	PSMC2
4.29061	3.72827	0	5.52845	5.36141	5.56093	0	0	0	P36269-2;P36269;P36269-3	Gamma-glutamyltransferase 5;Gamma-glutamyltransferase 5 heavy chain;Gamma-glutamyltransferase 5 light chain	GGT5
4.27584	0	0	4.34007	0	4.8168	4.49194	5.15259	4.75394	P36405	ADP-ribosylation factor-like protein 3	ARL3
5.6368	5.05926	0	4.93036	5.02902	5.23734	5.98637	6.39093	6.05084	P36406-3;P36406-2;P36406	E3 ubiquitin-protein ligase TRIM23	TRIM23
4.61112	0	0	4.86422	5.06141	5.21725	0	4.71894	4.40111	P36507	Dual specificity mitogen-activated protein kinase kinase 2	MAP2K2
4.66274	3.97235	0	5.32746	5.30477	5.00165	4.39737	5.32288	4.93489	P36542;P36542-2	ATP synthase subunit gamma, mitochondrial	ATP5C1
3.21224	3.32864	0	4.82913	5.19515	5.1115	0	4.39837	0	P36543;P36543-2;P36543-3	V-type proton ATPase subunit E 1	ATP6V1E1
5.06748	4.56996	0	4.30522	4.52803	4.7178	4.72878	5.19103	5.01254	P36551;P36551-2	Oxygen-dependent coproporphyrinogen-III oxidase, mitochondrial	CPOX
6.76606	6.84268	4.40116	6.29693	5.92622	6.49421	5.91519	6.35509	6.12248	P36578	60S ribosomal protein L4	RPL4
5.03391	4.73422	0	6.11671	5.76941	6.03068	4.61003	5.0515	3.46917	P36871;P36871-2;P36871-3	Phosphoglucomutase-1	PGM1
5.39018	0	0	4.409	5.13098	6.23571	4.86933	5.49018	0	P36873;P36873-2	Serine/threonine-protein phosphatase PP1-gamma catalytic subunit	PPP1CC
0	0	0	0	0	0	4.04415	4.66769	3.76489	P36897-3;P36897;P36897-2	TGF-beta receptor type-1	TGFBR1
4.98828	4.98574	0	0	3.59906	4.9426	0	5.2616	4.58683	P36915;P36915-2	Guanine nucleotide-binding protein-like 1	GNL1
0	0	0	0	0	0	3.86163	4.15722	0	P36954	DNA-directed RNA polymerase II subunit RPB9	POLR2I
5.62509	3.89272	0	6.2531	5.95614	6.26368	0	3.63745	0	P36955	Pigment epithelium-derived factor	SERPINF1
4.22053	3.37407	0	0	3.41802	0	0	5.22706	5.00074	P36957;P36957-2	Dihydrolipoyllysine-residue succinyltransferase component of 2-oxoglutarate dehydrogenase complex, mitochondrial	DLST
4.87297	4.6687	0	4.64394	4.5479	4.66975	4.63583	5.3024	4.82566	P36969-2;P36969	Phospholipid hydroperoxide glutathione peroxidase, mitochondrial	GPX4
5.66972	5.55792	0	5.91225	5.82135	6.11711	4.88702	5.43982	5.15743	P37108	Signal recognition particle 14 kDa protein	SRP14
4.9512	4.43202	0	0	4.71018	0	4.75689	5.1122	4.88283	P37198	Nuclear pore glycoprotein p62	NUP62
0	0	0	0	0	0	0	4.64613	3.96154	P84074;P37235	Neuron-specific calcium-binding protein hippocalcin;Hippocalcin-like protein 1	HPCA;HPCAL1
4.84474	4.87214	0	3.87522	0	3.12303	4.77948	5.75414	5.18608	P37268-4;P37268-3;P37268-2;P37268-5;P37268	Squalene synthase	FDFT1
6.29061	6.06043	0	6.38641	6.45615	6.6516	5.75929	6.46208	5.84476	P37802;P37802-2	Transgelin-2	TAGLN2
5.69651	5.3006	0	5.96447	6.04246	6.11681	4.70827	5.17901	4.55028	P37837	Transaldolase	TALDO1
0	3.99469	0	0	0	0	2.74309	4.54916	0	P38159-3;P38159-2;Q96E39;P38159	RNA-binding motif protein, X chromosome;RNA-binding motif protein, X chromosome, N-terminally processed;RNA binding motif protein, X-linked-like-1	RBMX;RBMXL1
4.19019	4.07059	0	2.80942	5.37186	5.0162	2.73455	6.08746	5.06269	P38570	Integrin alpha-E;Integrin alpha-E light chain;Integrin alpha-E heavy chain	ITGAE
5.43175	5.09114	0	5.54315	5.09656	5.79779	4.97739	5.81359	5.29499	P38606-2;P38606	V-type proton ATPase catalytic subunit A	ATP6V1A
6.26515	5.40635	0	4.69844	5.20962	4.5845	5.9801	6.56696	5.98253	P38646	Stress-70 protein, mitochondrial	HSPA9
6.186	6.17117	4.21016	6.42685	6.39841	6.67737	5.47213	5.86749	5.64341	P38919	Eukaryotic initiation factor 4A-III;Eukaryotic initiation factor 4A-III, N-terminally processed	EIF4A3
5.24541	5.91646	0	5.91918	6.24642	6.35322	4.84645	5.8507	5.35087	P39019	40S ribosomal protein S19	RPS19
5.68989	5.96253	0	5.94847	5.60755	6.38369	5.41941	5.41566	4.75077	P39023;Q92901	60S ribosomal protein L3	RPL3
5.32129	4.3934	0	4.58106	4.3007	4.49504	5.14373	6.10254	5.74323	P39656;P39656-2;P39656-3	Dolichyl-diphosphooligosaccharide--protein glycosyltransferase 48 kDa subunit	DDOST
4.74775	4.35828	0	4.73648	4.84588	4.92927	0	4.31298	0	Q92688-2;P39687;Q92688	Acidic leucine-rich nuclear phosphoprotein 32 family member B;Acidic leucine-rich nuclear phosphoprotein 32 family member A	ANP32B;ANP32A
5.71523	5.62644	0	5.70195	5.72344	5.88569	3.96871	5.56845	4.62477	P39748;P39748-2	Flap endonuclease 1	FEN1
4.83744	4.16295	0	0	4.82435	4.67212	4.93633	5.56311	4.54755	P40121;P40121-2	Macrophage-capping protein	CAPG
4.73838	4.5106	0	5.71166	5.61713	5.6827	0	4.174	0	P40189;P40189-2;P40189-3	Interleukin-6 receptor subunit beta	IL6ST
0	0	0	5.28228	5.14457	5.25498	0	0	0	P40197	Platelet glycoprotein V	GP5
6.72768	6.41096	0	6.83	6.87419	7.00847	5.74219	6.24502	6.65289	P40227;P40227-2	T-complex protein 1 subunit zeta	CCT6A
5.81904	5.03854	0	5.80678	3.39046	5.98653	4.9641	5.52844	5.12153	P40306	Proteasome subunit beta type-10	PSMB10
6.0876	6.42491	0	4.35862	4.43629	4.69491	5.3549	5.82372	5.61631	P40429;Q6NVV1	60S ribosomal protein L13a;Putative 60S ribosomal protein L13a protein RPL13AP3	RPL13A;RPL13AP3
5.55308	5.25144	0	5.52697	5.32222	5.51065	5.21179	5.67865	5.156	P40763-3;P40763-2;P40763	Signal transducer and activator of transcription 3	STAT3
4.18047	3.87904	0	4.50137	4.71997	4.81301	0	4.79734	0	P40818-2;P40818	Ubiquitin carboxyl-terminal hydrolase 8	USP8
5.03242	4.56244	0	5.71028	5.85756	5.68802	3.99823	5.47648	4.77526	P40925-3;P40925;P40925-2	Malate dehydrogenase, cytoplasmic	MDH1
5.38216	4.63441	0	5.69113	5.61781	5.85591	4.86653	5.83549	4.85517	P40926;P40926-2	Malate dehydrogenase, mitochondrial	MDH2
5.0125	5.0293	0	4.62798	3.68655	4.5751	4.63589	4.74605	4.84941	P40937-2;P40937	Replication factor C subunit 5	RFC5
4.65791	4.68679	0	0	4.42975	4.50323	4.10602	4.65468	4.06625	P40938-2;P40938	Replication factor C subunit 3	RFC3
5.23887	0	0	0	0	0	4.41926	5.54474	4.98246	P40939	Trifunctional enzyme subunit alpha, mitochondrial;Long-chain enoyl-CoA hydratase;Long chain 3-hydroxyacyl-CoA dehydrogenase	HADHA
5.77851	5.82889	0	6.14999	5.9653	6.35411	4.89681	5.68223	4.3784	P41091;Q2VIR3;Q2VIR3-2	Eukaryotic translation initiation factor 2 subunit 3;Putative eukaryotic translation initiation factor 2 subunit 3-like protein	EIF2S3;EIF2S3L
4.5636	4.6806	0	4.191	4.62567	4.48466	0	0	0	P41208	Centrin-2	CETN2
6.03052	5.62594	0	6.46622	6.51211	6.469	0	4.59821	0	P41222	Prostaglandin-H2 D-isomerase	PTGDS
0	0	0	3.90741	4.5374	4.82829	0	0	0	P41227-2;P41227	N-alpha-acetyltransferase 10	NAA10
5.93205	5.85321	0	5.47838	5.49643	6.19011	5.73384	6.22873	5.77111	P41240	Tyrosine-protein kinase CSK	CSK
6.35782	6.15561	0	6.16328	6.02922	6.42945	5.70151	6.17406	5.80155	P41250-2;P41250	Glycine--tRNA ligase	GARS
6.56327	6.68755	0	5.82907	5.93588	6.36303	5.84377	6.37122	6.01703	P41252	Isoleucine--tRNA ligase, cytoplasmic	IARS
4.03655	0	0	0	4.20284	0	4.87159	5.56772	4.27814	P41440-2;P41440	Folate transporter 1	SLC19A1
4.41103	4.36922	0	4.87543	4.89775	5.11797	4.51595	5.29715	4.1959	P41567	Eukaryotic translation initiation factor 1	EIF1
4.79012	4.90348	0	5.6077	5.65327	5.89291	4.14656	4.89573	4.57786	P42025	Beta-centractin	ACTR1B
0	0	0	0	0	3.79757	4.65049	5.06494	4.71184	P42081-6;P42081-4;P42081-3;P42081	T-lymphocyte activation antigen CD86	CD86
0	4.10745	0	0	0	0	3.52477	4.63423	4.64064	P42166	Lamina-associated polypeptide 2, isoform alpha;Thymopoietin;Thymopentin	TMPO
4.54414	0	0	0	0	0	4.29387	5.21854	4.63111	P42167;P42167-2	Lamina-associated polypeptide 2, isoforms beta/gamma;Thymopoietin;Thymopentin	TMPO
6.78671	6.4595	0	6.63558	6.449	6.89568	6.26626	6.47818	6.27619	P42224;P42224-2	Signal transducer and activator of transcription 1-alpha/beta	STAT1
5.30878	5.3468	0	4.69525	5.27775	5.01338	5.20455	5.68999	5.27049	P42229;P42229-2;P51692	Signal transducer and activator of transcription 5A;Signal transducer and activator of transcription 5B	STAT5A;STAT5B
5.22899	5.28625	0	5.26326	5.28879	6.0816	0	4.9642	4.63598	P42285	Superkiller viralicidic activity 2-like 2	SKIV2L2
5.21376	4.57801	0	5.16155	4.74465	5.21738	5.20954	5.28598	5.01334	P42331-6;P42331-4;P42331-2;P42331-3;P42331;P42331-5	Rho GTPase-activating protein 25	ARHGAP25
4.83493	4.32449	0	4.9346	4.4101	4.82814	4.37809	5.60103	4.82435	P42345	Serine/threonine-protein kinase mTOR	MTOR
5.2389	4.43503	0	5.08625	4.80654	5.36875	5.66278	6.49053	5.6897	P42356;P42356-2;A4QPH2-4;A4QPH2-2;A4QPH2;Q8N8J0	Phosphatidylinositol 4-kinase alpha	PI4KA
0	0	0	4.48545	4.62015	4.68303	3.07828	5.13399	0	P42566;P42566-2	Epidermal growth factor receptor substrate 15	EPS15
0	0	0	5.29455	4.53708	4.55513	4.77976	5.2639	4.80305	P42574;Q5IS54;Q5IS99	Caspase-3;Caspase-3 subunit p17;Caspase-3 subunit p12	CASP3
4.92422	5.17719	0	4.67013	5.28307	5.25027	4.4068	5.14928	4.56508	P42677;Q71UM5	40S ribosomal protein S27	RPS27
4.11271	3.8437	0	0	4.3324	3.07987	0	5.24155	4.29296	P42679-3;P42679;P42679-2	Megakaryocyte-associated tyrosine-protein kinase	MATK
4.04411	0	0	0	3.99638	0	4.96859	5.55086	4.59022	P42681	Tyrosine-protein kinase TXK	TXK
3.29706	4.35301	0	0	0	0	3.23088	0	2.99029	P42696-2;P42696	RNA-binding protein 34	RBM34
5.34643	3.94222	0	5.86498	4.33508	5.71395	4.01301	5.46064	4.47558	P42704	Leucine-rich PPR motif-containing protein, mitochondrial	LRPPRC
5.4309	4.39677	0	5.37854	5.43506	5.32031	4.77425	5.42208	4.46583	P42765	3-ketoacyl-CoA thiolase, mitochondrial	ACAA2
3.53967	0	0	4.28106	0	5.40016	0	4.01816	0	P42766	60S ribosomal protein L35	RPL35
4.37361	3.58339	0	0	0	2.75564	0	5.55491	4.82274	P42768	Wiskott-Aldrich syndrome protein	WAS
0	0	0	4.83133	4.67756	4.72737	0	4.25105	0	P42785;P42785-2	Lysosomal Pro-X carboxypeptidase	PRCP
4.57371	4.33929	0	4.47929	4.19885	4.94876	0	4.45129	4.14891	P42858	Huntingtin	HTT
0	0	0	4.65747	4.82315	4.68924	0	5.17788	0	P42892-3;P42892-2;P42892-4;P42892	Endothelin-converting enzyme 1	ECE1
6.10856	4.67437	0	5.74378	5.43103	5.71671	6.80509	7.21672	6.71133	P43007;P43007-2	Neutral amino acid transporter A	SLC1A4
5.14245	5.31858	0	5.72756	5.65523	5.85452	0	5.17929	4.66689	P43034;Q5IS43;P43034-2	Platelet-activating factor acetylhydrolase IB subunit alpha	PAFAH1B1
6.05584	5.78239	0	6.13982	6.09423	6.01787	4.26515	4.77028	0	P43121;P43121-2	Cell surface glycoprotein MUC18	MCAM
5.9885	6.33248	0	5.80323	5.8314	5.97375	5.01368	5.80636	5.40606	P43243;P43243-2	Matrin-3	MATR3
5.28046	5.60541	0	5.18718	5.15878	5.49863	4.17391	5.41335	5.14869	P43246-2;P43246	DNA mismatch repair protein Msh2	MSH2
0	0	0	4.61888	4.68571	0	4.80374	5.5839	4.89087	P43250-3;P43250;P43250-2	G protein-coupled receptor kinase 6	GRK6
6.61883	6.29099	0	6.89862	6.86159	6.95579	5.01317	5.52569	4.4118	P43251-4;P43251;P43251-3;P43251-2	Biotinidase	BTD
5.11261	3.47066	0	4.59588	4.90675	4.01699	5.24477	5.99334	5.58643	P43307;P43307-2	Translocon-associated protein subunit alpha	SSR1
5.82811	5.4808	0	5.36644	5.1574	5.35463	5.70689	6.11173	5.87721	P43403;P43403-3;P43403-2	Tyrosine-protein kinase ZAP-70	ZAP70
5.4766	5.31909	0	5.31956	5.58933	5.6835	5.17932	6.11431	5.43366	P43487-2;P43487	Ran-specific GTPase-activating protein	RANBP1
0	0	0	0	0	0	4.28169	5.00277	3.15192	P43489	Tumor necrosis factor receptor superfamily member 4	TNFRSF4
5.33467	4.90816	0	5.60042	5.36502	5.81957	4.20499	4.66519	4.23742	P43490	Nicotinamide phosphoribosyltransferase	NAMPT
0	0	0	0	4.0445	0	2.98269	5.61974	0	P43628-2;P43628;P43631;P43627	Killer cell immunoglobulin-like receptor 2DL3;Killer cell immunoglobulin-like receptor 2DS2;Killer cell immunoglobulin-like receptor 2DL2	KIR2DL3;KIR2DS2;KIR2DL2
0	0	0	4.24047	4.8156	5.17644	3.16518	5.55463	0	P43630-2;P43630;P43629-2;Q14943;P43629	Killer cell immunoglobulin-like receptor 3DL2;Killer cell immunoglobulin-like receptor 3DL1;Killer cell immunoglobulin-like receptor 3DS1	KIR3DL2;KIR3DL1;KIR3DS1
8.30859	8.11297	6.27832	8.64892	8.59808	8.61144	7.08792	7.43591	6.94667	P43652	Afamin	AFM
6.53596	6.31965	0	6.38702	6.30144	6.586	5.68212	6.30025	5.76459	P43686;P43686-2	26S protease regulatory subunit 6B	PSMC4
4.5355	0	0	4.93748	5.32987	5.12587	4.15281	5.72251	4.82878	P45880-2;P45880;P45880-1	Voltage-dependent anion-selective channel protein 2	VDAC2
0	0	0	4.03218	4.40657	4.55136	3.65721	4.41971	3.94881	P45954-2;P45954	Short/branched chain specific acyl-CoA dehydrogenase, mitochondrial	ACADSB
6.00113	5.72757	0	5.80773	5.89374	6.04324	5.57727	6.14832	5.6222	P45974-2;P45974	Ubiquitin carboxyl-terminal hydrolase 5	USP5
4.97775	4.71371	0	5.13991	6.53193	6.54311	4.37802	5.36562	4.85003	P45985;P45985-2	Dual specificity mitogen-activated protein kinase kinase 4	MAP2K4
3.91436	0	0	0	4.95105	5.11056	0	0	0	P46013-2;P46013	Antigen KI-67	MKI67
5.24721	5.26129	0	5.44458	5.29367	5.71775	4.84387	5.63925	5.05381	P46060	Ran GTPase-activating protein 1	RANGAP1
5.19582	5.21958	0	5.64715	5.78191	6.11008	3.69052	4.76829	0	P46063	ATP-dependent DNA helicase Q1	RECQL
5.61405	5.86438	0	5.44501	5.16976	5.50485	3.89566	5.02003	4.42256	P46087-3;P46087-2;P46087;P46087-4	Probable 28S rRNA (cytosine(4447)-C(5))-methyltransferase	NOP2
4.43363	0	0	0	0	3.50189	5.08533	5.73262	4.86366	P46109	Crk-like protein	CRKL
5.58286	5.44179	0	5.39435	5.05797	5.43789	5.41784	5.68297	5.42542	P46379-4;P46379-5;P46379-2;P46379;P46379-3	Large proline-rich protein BAG6	BAG6
5.51836	5.28497	0	4.88734	4.81947	4.95153	5.53281	5.99905	5.54314	P46459-2;P46459	Vesicle-fusing ATPase	NSF
3.49356	2.88843	0	3.62976	5.11873	4.91326	4.37619	5.62376	4.82458	P46531	Neurogenic locus notch homolog protein 1;Notch 1 extracellular truncation;Notch 1 intracellular domain	NOTCH1
4.93498	4.72535	0	4.22212	4.74811	4.65929	4.81972	5.35031	4.87819	P46734-2;P46734;P46734-3	Dual specificity mitogen-activated protein kinase kinase 3	MAP2K3
0	2.85922	0	4.7302	4.62101	4.80217	0	4.26618	0	P46736-5;P46736-2;P46736-3;P46736	Lys-63-specific deubiquitinase BRCC36	BRCC3
6.25064	6.56928	0	5.09972	4.58983	5.62101	5.54547	6.41254	5.70646	P46776	60S ribosomal protein L27a	RPL27A
6.24423	6.06483	0	6.12067	5.84736	5.83081	5.26764	5.48814	5.05185	P46777	60S ribosomal protein L5	RPL5
4.6891	5.31345	0	5.33218	5.07386	5.62153	0	5.36231	5.34852	P46778	60S ribosomal protein L21	RPL21
5.97931	5.97656	0	5.85076	5.89989	5.94476	5.50814	5.81664	5.33151	P46779-4;P46779-5;P46779;P46779-2;P46779-3	60S ribosomal protein L28	RPL28
6.2962	6.42822	0	6.14873	4.95248	6.0936	5.49354	6.08973	5.61342	P46781	40S ribosomal protein S9	RPS9
6.8629	6.80077	3.842	6.97921	6.9702	7.1749	6.32348	6.95694	6.25768	P46782	40S ribosomal protein S5;40S ribosomal protein S5, N-terminally processed	RPS5
5.50983	6.07606	0	5.97306	5.81472	6.39116	5.3768	6.20447	5.73784	P46783;Q9NQ39	40S ribosomal protein S10	RPS10
0	0	0	2.83312	3.41564	0	4.17554	5.45995	4.65999	P46934-4;P46934-2;P46934;Q96PU5-3;Q96PU5-2;Q96PU5-6;Q96PU5-5;Q96PU5-7;Q96PU5;P46934-3	E3 ubiquitin-protein ligase NEDD4	NEDD4
5.15134	4.32418	0	4.82905	4.49664	4.56654	5.73415	6.46339	5.73377	P46939;P46939-2;P46939-4;P46939-3	Utrophin	UTRN
6.4985	6.15939	0	6.10846	5.95204	6.24844	6.59789	7.36983	6.68431	P46940	Ras GTPase-activating-like protein IQGAP1	IQGAP1
4.62205	5.91238	0	5.47748	5.13862	5.43965	0	5.55138	4.32873	P46976-3;P46976-2;P46976	Glycogenin-1	GYG1
4.38564	2.60457	0	4.02637	4.26921	0	4.47865	5.57322	4.99488	P46977;P46977-2	Dolichyl-diphosphooligosaccharide--protein glycosyltransferase subunit STT3A	STT3A
0	0	0	0	5.01498	5.59754	0	5.52103	4.74844	P47224	Guanine nucleotide exchange factor MSS4	RABIF
5.34149	4.47667	0	5.59589	5.65096	5.4097	3.46052	5.97267	4.59561	P47755;P47755-2	F-actin-capping protein subunit alpha-2	CAPZA2
5.50402	5.29594	0	5.19454	5.49966	5.65774	5.67862	6.41969	5.70427	P47756-2;P47756	F-actin-capping protein subunit beta	CAPZB
6.07236	6.11701	0	6.1117	6.14076	6.19209	4.37785	5.88034	4.98151	P47897-2;P47897	Glutamine--tRNA ligase	QARS
5.9577	6.23659	0	0	0	0	5.55698	5.91651	5.48283	P47914	60S ribosomal protein L29	RPL29
4.73115	0	0	0	4.33566	4.15894	4.0887	5.29636	3.78718	P47985;P0C7P4	Cytochrome b-c1 complex subunit Rieske, mitochondrial;Cytochrome b-c1 complex subunit 11;Putative cytochrome b-c1 complex subunit Rieske-like protein 1	UQCRFS1;UQCRFS1P1
4.36633	4.97218	0	3.84161	0	4.80234	4.19601	4.9907	4.05438	Q9UBD3;P47992	Cytokine SCM-1 beta;Lymphotactin	XCL2;XCL1
5.18216	4.31427	0	4.99847	4.88655	4.50007	4.3579	5.28432	4.84004	P48047	ATP synthase subunit O, mitochondrial	ATP5O
4.87987	4.5244	0	4.94539	4.88669	4.91378	0	4.86127	4.50572	P48059;P48059-4;P48059-2;P48059-5;P48059-3;P0CW19-2	LIM and senescent cell antigen-like-containing domain protein 1	LIMS1
4.51363	0	0	0	4.51084	4.66592	5.06741	5.80275	4.86214	P48060;P48060-2	Glioma pathogenesis-related protein 1	GLIPR1
5.07954	4.99746	0	5.08863	5.00333	5.06674	4.49806	5.52017	4.78402	P48147	Prolyl endopeptidase	PREP
5.74792	5.34569	0	0	0	4.85432	5.89926	6.21775	5.65122	P48426;P48426-2	Phosphatidylinositol 5-phosphate 4-kinase type-2 alpha	PIP4K2A
5.54133	5.39074	0	5.13944	4.71435	5.1858	4.50989	5.59163	5.05308	P48444;P48444-2	Coatomer subunit delta	ARCN1
4.53484	3.96336	0	5.29977	4.99677	5.62983	4.67203	4.62302	3.9711	P48507;P48507-2	Glutamate--cysteine ligase regulatory subunit	GCLM
4.02522	4.46482	0	0	0	0	3.85595	0	4.26698	P48553	Trafficking protein particle complex subunit 10	TRAPPC10
0	4.68138	0	4.7117	4.39257	5.10233	0	4.64008	4.34631	P48556	26S proteasome non-ATPase regulatory subunit 8	PSMD8
6.40014	6.53306	0	6.35773	6.49739	6.6468	5.75378	6.40128	5.95565	P48643;P48643-2	T-complex protein 1 subunit epsilon	CCT5
3.39424	0	0	0	4.54647	4.72137	0	4.85155	3.92222	P48723	Heat shock 70 kDa protein 13	HSPA13
5.6282	5.05652	0	5.47725	5.6728	5.80363	4.9957	5.71175	5.1852	P48735-2;P48735	Isocitrate dehydrogenase [NADP], mitochondrial	IDH2
5.00954	4.86353	0	4.59052	4.4922	5.02239	5.06539	5.28174	5.20994	P48736	Phosphatidylinositol 4,5-bisphosphate 3-kinase catalytic subunit gamma isoform	PIK3CG
5.42881	4.88304	0	5.9136	6.41301	6.16397	6.20672	7.25583	6.307	P48960-2;P48960-3;P48960;Q9UHX3-4;Q9UHX3-6;Q9UHX3-3;Q9UHX3-2;Q9UHX3;Q9UHX3-5	CD97 antigen;CD97 antigen subunit alpha;CD97 antigen subunit beta	CD97
4.58848	4.6461	0	0	0	0	0	4.50546	0	P49005	DNA polymerase delta subunit 2	POLD2
3.96094	0	0	4.59329	0	4.77222	4.99747	5.0013	4.78974	P49006	MARCKS-related protein	MARCKSL1
4.16411	0	0	4.97422	0	4.58461	0	0	0	P49023-2;P49023;P49023-3;P49023-4	Paxillin	PXN
5.42804	5.39834	0	5.55138	5.56141	5.54124	4.63107	5.4358	4.77005	P49189;P49189-2;P49189-3	4-trimethylaminobutyraldehyde dehydrogenase	ALDH9A1
4.24939	0	0	4.41691	4.23139	4.45593	0	4.98472	4.37905	P49247	Ribose-5-phosphate isomerase	RPIA
5.65393	4.38149	0	5.30803	5.45433	5.03949	5.48404	6.0571	5.19888	P49257	Protein ERGIC-53	LMAN1
0	0	0	0	4.902	4.29673	0	2.79884	0	P49321-2;P49321;P49321-3	Nuclear autoantigenic sperm protein	NASP
7.04127	6.92759	3.86718	7.16095	6.88004	7.43303	6.18792	6.82714	6.36633	P49327	Fatty acid synthase;[Acyl-carrier-protein] S-acetyltransferase;[Acyl-carrier-protein] S-malonyltransferase;3-oxoacyl-[acyl-carrier-protein] synthase;3-oxoacyl-[acyl-carrier-protein] reductase;3-hydroxyacyl-[acyl-carrier-protein] dehydratase;Enoyl-[acyl-carrier-protein] reductase;Oleoyl-[acyl-carrier-protein] hydrolase	FASN
0	0	0	4.00694	4.03858	4.73891	0	0	0	Q9BWU1-2;P49336-2;P49336;Q9BWU1	Cyclin-dependent kinase 19;Cyclin-dependent kinase 8	CDK19;CDK8
0	0	0	4.39895	0	4.52577	0	3.28112	0	P49356-2;P49356	Protein farnesyltransferase subunit beta	FNTB
0	0	0	4.41091	0	4.60479	0	0	0	P49366-2;P49366-3;P49366	Deoxyhypusine synthase	DHPS
6.86493	6.79078	0	6.59718	6.89554	6.78968	6.22492	6.72148	6.22572	P49368;P49368-2	T-complex protein 1 subunit gamma	CCT3
3.34189	0	0	3.95379	4.36883	4.78377	0	0	0	P49407-2;P49407	Beta-arrestin-1	ARRB1
5.82799	4.90091	0	4.28076	4.4522	4.67891	5.47284	6.08271	5.69326	P49411	Elongation factor Tu, mitochondrial	TUFM
3.19209	4.43712	0	0	0	0	0	4.27704	3.80332	P49458	Signal recognition particle 9 kDa protein	SRP9
4.10867	4.11511	0	4.54064	0	4.62885	0	4.81105	4.458	P49585;Q9Y5K3-2;Q9Y5K3-4;Q9Y5K3-3;Q9Y5K3	Choline-phosphate cytidylyltransferase A;Choline-phosphate cytidylyltransferase B	PCYT1A;PCYT1B
6.02882	5.90666	0	5.87694	5.78168	6.23917	5.42625	6.10302	5.49056	P49588;P49588-2	Alanine--tRNA ligase, cytoplasmic	AARS
6.08568	6.01787	0	6.26472	6.27855	6.59232	4.8698	5.91814	5.38824	P49591	Serine--tRNA ligase, cytoplasmic	SARS
4.69129	4.76009	0	4.92006	0	5.36451	0	4.35987	4.41419	P49642	DNA primase small subunit	PRIM1
3.61976	4.66626	0	5.14607	4.98237	5.4941	3.16068	4.62468	0	P49643	DNA primase large subunit	PRIM2
0	0	0	0	0	0	0	4.9485	4.40961	P49682;P49682-2	C-X-C chemokine receptor type 3	CXCR3
0	0	0	4.1284	0	4.86086	0	0	0	P49711-2;P49711	Transcriptional repressor CTCF	CTCF
5.86519	4.53147	0	6.4479	4.93818	6.5526	4.51587	4.81943	4.76702	P49720	Proteasome subunit beta type-3	PSMB3
5.90338	5.10212	0	6.23565	4.30257	6.34772	5.02173	5.20314	5.11694	P49721	Proteasome subunit beta type-2	PSMB2
6.20333	6.42732	0	6.28124	6.50618	6.67249	4.81728	6.28829	5.80212	P49736	DNA replication licensing factor MCM2	MCM2
5.4321	0	0	5.13558	4.9527	5.19709	4.76558	5.28894	4.81958	P49748-2;P49748;P49748-3	Very long-chain specific acyl-CoA dehydrogenase, mitochondrial	ACADVL
5.22688	4.31209	0	0	5.26741	5.00406	4.969	6.03052	5.46081	P49755	Transmembrane emp24 domain-containing protein 10	TMED10
4.23817	0	0	4.51138	4.28065	4.69708	0	0	0	P49761-3;P49761-1;P49761	Dual specificity protein kinase CLK3	CLK3
4.74399	0	0	0	0	4.27669	5.45045	5.60027	5.51697	P49768-2;P49768;P49768-6;P49768-7;P49768-3;P49768-5;P49810-3;P49810;P49768-4;P49810-2	Presenilin-1;Presenilin-1 NTF subunit;Presenilin-1 CTF subunit;Presenilin-1 CTF12;Presenilin-2;Presenilin-2 NTF subunit;Presenilin-2 CTF subunit	PSEN1;PSEN2
5.07773	4.71138	0	0	4.13555	4.62113	4.06744	4.93876	4.28603	P49770	Translation initiation factor eIF-2B subunit beta	EIF2B2
0	0	0	5.65562	5.77335	5.93715	0	3.29041	0	P49773	Histidine triad nucleotide-binding protein 1	HINT1
5.25307	4.83673	0	5.06856	5.14461	5.38764	5.01423	5.58435	5.07744	P49792;Q7Z3J3;A6NKT7;Q7Z3J3-2;Q99666-2;Q99666;O14715	E3 SUMO-protein ligase RanBP2	RANBP2
4.99069	0	0	4.77994	4.88502	4.97986	5.6967	6.30443	5.69987	P49795	Regulator of G-protein signaling 19	RGS19
4.65297	3.52758	0	0	0	0	4.34965	4.63339	0	P49796-2;P49796-7;P49796-8;P49796-1;P49796-9;P49796-4;P49796-6;P49796	Regulator of G-protein signaling 3	RGS3
4.99589	4.08675	0	4.85995	4.56378	5.09121	0	4.85409	0	P49841;P49841-2	Glycogen synthase kinase-3 beta	GSK3B
5.01507	4.54695	0	5.80582	4.89766	5.70996	4.67586	4.58015	4.58939	P49863	Granzyme K	GZMK
3.95372	0	0	4.86622	4.22011	4.05392	0	0	0	P49902-2;P49902	Cytosolic purine 5-nucleotidase	NT5C2
6.12281	5.95147	0	5.84232	6.21688	6.37751	5.16361	5.89212	5.49915	P49915;P49915-2	GMP synthase [glutamine-hydrolyzing]	GMPS
4.6556	4.88925	0	0	2.96897	3.52658	0	4.28169	3.66763	P49959-2;P49959;P49959-3	Double-strand break repair protein MRE11A	MRE11A
3.90681	0	0	5.0032	4.87147	5.30509	5.89168	6.11504	5.81525	P49961;P49961-2;P49961-6;P49961-5;P49961-4;P49961-3	Ectonucleoside triphosphate diphosphohydrolase 1	ENTPD1
5.19965	0	0	5.28735	0	4.64665	5.67728	6.47443	5.91494	P50148;P29992;O95837	Guanine nucleotide-binding protein G(q) subunit alpha	GNAQ
5.13529	4.00402	0	4.64002	4.82626	4.72878	0	5.41982	5.04988	P50213-2;P50213	Isocitrate dehydrogenase [NAD] subunit alpha, mitochondrial	IDH3A
5.16894	4.70991	0	4.45364	4.82107	4.81129	5.43278	6.02086	5.33463	P50395-2;P50395;P60028;P31150	Rab GDP dissociation inhibitor beta	GDI2
4.2331	4.49293	0	4.00143	3.99832	4.15749	4.33104	5.00561	4.00659	P50402	Emerin	EMD
4.44119	0	0	0	0	3.03266	3.38061	5.32422	4.85483	P50416-2;P50416	Carnitine O-palmitoyltransferase 1, liver isoform	CPT1A
0	0	0	0	0	0	3.79772	4.61222	0	P50443	Sulfate transporter	SLC26A2
4.76036	2.98997	0	5.05423	4.48695	4.96833	4.29166	5.15984	4.73181	P50453;P50452;P50452-3	Serpin B9	SERPINB9
0	4.14947	0	0	0	0	3.03354	4.99114	0	Q8IZP2;P50502	Putative protein FAM10A4;Hsc70-interacting protein	ST13P4;ST13
5.3366	5.00514	0	5.63165	5.5155	5.75469	5.04692	5.40164	5.04399	P50552	Vasodilator-stimulated phosphoprotein	VASP
6.16888	6.06002	0	6.35835	6.22981	6.56123	5.55949	6.21227	5.82606	P50570-2;P50570-5;P50570;Q9UQ16-2;Q9UQ16-3;Q9UQ16;Q9UQ16-4;Q9UQ16-5;Q05193-5;Q05193-3;Q05193-2;Q05193	Dynamin-2	DNM2
0	0	0	4.653	4.44914	4.85614	0	0	0	P50570-3;P50570-4	Dynamin-2	DNM2
5.34844	5.47235	0	4.1962	4.07434	0	4.97476	0	5.05369	P50579-3;P50579-2;P50579	Methionine aminopeptidase 2	METAP2
0	0	0	4.92732	4.93044	5.19852	0	0	0	P50583	Bis(5-nucleosyl)-tetraphosphatase [asymmetrical]	NUDT2
4.03391	0	0	0	0	0	4.95108	5.22784	4.68141	P50591	Tumor necrosis factor ligand superfamily member 10	TNFSF10
4.23749	5.19822	0	0	0	0	0	4.56774	5.64248	P50748;P50748-2	Kinetochore-associated protein 1	KNTC1
4.66069	4.59989	0	3.95718	4.22464	0	4.08142	4.31723	4.19747	P50750;P50750-2	Cyclin-dependent kinase 9	CDK9
5.20882	4.94758	0	4.20431	0	0	4.59311	5.53762	5.06629	P50851-2;P50851	Lipopolysaccharide-responsive and beige-like anchor protein	LRBA
6.60822	6.62154	0	5.60956	4.69193	4.61154	5.94929	5.99472	5.80314	P50914	60S ribosomal protein L14	RPL14
6.53343	6.58021	0	6.25198	6.2711	6.38646	5.97551	6.55078	6.03599	P50990;P50990-2;P50990-3	T-complex protein 1 subunit theta	CCT8
6.45799	6.44705	0	6.45085	6.65359	6.74959	5.83014	6.52523	5.98468	P50991;P50991-2	T-complex protein 1 subunit delta	CCT4
2.94508	0	0	5.19827	0	0	5.65008	6.01026	4.62327	P50993	Sodium/potassium-transporting ATPase subunit alpha-2	ATP1A2
5.79781	0	0	5.88633	5.58318	5.9633	6.37495	7.02951	6.37669	P50995-2;P50995	Annexin A11	ANXA11
4.93255	4.29515	0	0	0	0	0	5.28556	4.81278	P51114;P51114-2;P51114-3	Fragile X mental retardation syndrome-related protein 1	FXR1
4.12821	4.42953	0	0	3.46584	0	4.20669	5.02321	4.48077	P51116	Fragile X mental retardation syndrome-related protein 2	FXR2
5.44813	4.85937	0	5.65241	5.32362	5.32027	4.87647	4.84531	4.33684	P51124	Granzyme M	GZMM
5.65121	5.32958	0	4.83935	5.11123	5.29314	5.99442	6.59064	6.06551	P51148;P51148-2	Ras-related protein Rab-5C	RAB5C
6.1503	5.96911	0	5.6374	6.31896	6.31473	6.35723	6.78084	6.44939	P51149	Ras-related protein Rab-7a	RAB7A
0	0	0	0	0	4.12287	4.60316	4.89546	4.96284	P51151	Ras-related protein Rab-9A	RAB9A
5.00355	4.21524	0	5.22399	5.06848	5.30976	5.57029	6.10677	5.49966	P51159;P51159-2;O00194	Ras-related protein Rab-27A	RAB27A
4.82972	5.02276	0	0	3.75643	4.87224	0	4.78377	4.36365	P51531-2;P51531	Probable global transcription activator SNF2L2	SMARCA2
5.20949	5.00039	0	0	4.63515	4.47673	5.30205	5.62233	5.17298	P51570	Galactokinase	GALK1
5.54942	4.60565	0	5.48397	4.63855	5.56703	5.39974	6.06442	5.80316	P51571	Translocon-associated protein subunit delta	SSR4
0	0	0	4.6605	3.6376	0	0	0	0	P51608;P51608-2	Methyl-CpG-binding protein 2	MECP2
5.61162	5.48427	0	6.08066	6.02015	6.08084	4.51595	5.14433	4.44773	P51610;P51610-4;P51610-2;P51610-3	Host cell factor 1;HCF N-terminal chain 1;HCF N-terminal chain 2;HCF N-terminal chain 3;HCF N-terminal chain 4;HCF N-terminal chain 5;HCF N-terminal chain 6;HCF C-terminal chain 1;HCF C-terminal chain 2;HCF C-terminal chain 3;HCF C-terminal chain 4;HCF C-terminal chain 5;HCF C-terminal chain 6	HCFC1
0	0	0	6.29881	6.17444	6.656	0	4.65523	4.26444	P51648;P51648-2	Fatty aldehyde dehydrogenase	ALDH3A2
5.02967	0	0	0	4.20227	0	4.93992	5.42841	4.7761	P51659-3;P51659;P51659-2	Peroxisomal multifunctional enzyme type 2;(3R)-hydroxyacyl-CoA dehydrogenase;Enoyl-CoA hydratase 2	HSD17B4
6.12336	6.10782	0	6.10534	5.98381	6.41432	5.45263	6.04151	5.68242	P51665	26S proteasome non-ATPase regulatory subunit 7	PSMD7
0	0	0	0	0	0	4.48862	4.78727	4.12837	P51681	C-C chemokine receptor type 5	CCR5
3.93496	0	0	0	3.12685	0	4.7591	5.13354	4.16806	P51809-3;P51809;P51809-2	Vesicle-associated membrane protein 7	VAMP7
5.8227	5.06722	0	5.16935	4.97175	5.46214	5.36474	5.89243	5.50419	P51812;Q9UK32-2;Q9UK32	Ribosomal protein S6 kinase alpha-3	RPS6KA3
0	0	0	4.42844	4.1837	4.5887	4.32336	5.50155	4.50866	P51828	Adenylate cyclase type 7	ADCY7
6.94765	6.71844	3.21551	7.36359	7.32769	7.2701	5.45781	5.92555	5.4601	P51884	Lumican	LUM
5.71392	5.60638	0	5.73425	5.91322	5.91089	5.41137	5.74435	5.33512	P51991-2;P51991	Heterogeneous nuclear ribonucleoprotein A3	HNRNPA3
6.29807	5.4864	0	6.66112	6.39667	6.56292	5.75431	5.90647	5.5275	P52209-2;P52209	6-phosphogluconate dehydrogenase, decarboxylating	PGD
6.22147	6.49472	4.08718	5.64816	6.10421	5.92307	5.8657	6.3665	5.99699	P52272-2;P52272	Heterogeneous nuclear ribonucleoprotein M	HNRNPM
5.64521	5.74359	0	5.53008	5.5024	5.93696	4.62189	5.93003	5.42784	P52292	Importin subunit alpha-1	KPNA2
0	0	0	4.30253	0	4.39347	0	0	0	P52294	Importin subunit alpha-5;Importin subunit alpha-5, N-terminally processed	KPNA1
4.9843	4.33096	0	4.91691	4.35799	4.8129	4.85411	5.63368	4.75216	P52306-4;P52306;P52306-5;P52306-6;P52306-2;P52306-3	Rap1 GTPase-GDP dissociation stimulator 1	RAP1GDS1
5.62571	5.06021	0	5.21901	5.22984	5.37112	5.92537	6.65802	6.06655	P52333;P52333-2;P52333-4	Tyrosine-protein kinase JAK3	JAK3
4.69082	4.54149	0	0	0	0	4.51534	4.99245	4.3516	P52434;P52434-4;P52434-3;P52434-2	DNA-directed RNA polymerases I, II, and III subunit RPABC3	POLR2H
0	0	0	5.07074	4.81592	5.34535	0	0	0	P52435;Q9H1A7;Q9GZM3;Q9GZM3-2	DNA-directed RNA polymerase II subunit RPB11-a;DNA-directed RNA polymerase II subunit RPB11-b2;DNA-directed RNA polymerase II subunit RPB11-b1	POLR2J;POLR2J3;POLR2J2
5.37716	0	0	5.25768	5.15628	5.36427	5.32732	5.91431	5.38557	P52565;P52565-2	Rho GDP-dissociation inhibitor 1	ARHGDIA
5.2133	4.57103	0	4.85581	5.00873	5.00454	5.54942	6.39168	5.7162	P52566	Rho GDP-dissociation inhibitor 2	ARHGDIB
6.05587	6.3267	0	5.87637	6.16932	6.23378	5.72964	6.31852	5.93492	P52597	Heterogeneous nuclear ribonucleoprotein F;Heterogeneous nuclear ribonucleoprotein F, N-terminally processed	HNRNPF
0	5.03064	0	0	2.94717	0	0	4.84885	4.63785	P52701-4;P52701-2;P52701-3;P52701	DNA mismatch repair protein Msh6	MSH6
4.41337	4.61606	0	0	0	4.73667	0	4.50598	4.26024	P52732	Kinesin-like protein KIF11	KIF11
0	0	0	5.19739	5.07693	5.53633	0	0	2.92389	P52789	Hexokinase-2	HK2
0	0	0	3.66232	4.67556	4.52306	0	0	0	P52815	39S ribosomal protein L12, mitochondrial	MRPL12
5.90037	6.74748	0	5.95751	7.18119	7.2739	5.99881	6.55735	6.09008	P52907	F-actin-capping protein subunit alpha-1	CAPZA1
4.90215	4.91969	0	5.06149	4.58716	5.27349	0	4.3875	4.09412	P53004	Biliverdin reductase A	BLVRA
4.86121	4.62798	0	4.66343	4.73942	4.91105	4.53005	5.17155	4.71962	P53041	Serine/threonine-protein phosphatase 5	PPP5C
0	4.20774	0	0	4.22766	0	4.06922	5.31608	4.65718	P53350	Serine/threonine-protein kinase PLK1	PLK1
4.72139	2.7009	0	4.94026	4.93978	4.93468	4.64144	5.77788	0	P53367;P53367-2;P53367-3	Arfaptin-1	ARFIP1
6.29117	6.16634	4.1682	6.62258	6.18842	6.81747	5.62271	6.03699	5.66667	P53396;P53396-2;P53396-3	ATP-citrate synthase	ACLY
6.38666	6.14566	0	6.23915	6.05549	6.49195	5.59489	6.18585	5.80348	P53618	Coatomer subunit beta	COPB1
6.58665	6.48485	0	6.52107	6.38562	6.78553	6.02156	6.39827	6.01724	P53621;P53621-2	Coatomer subunit alpha;Xenin;Proxenin	COPA
5.44099	4.18758	0	5.6067	5.27605	5.55914	5.02804	5.6457	5.1801	P53634	Dipeptidyl peptidase 1;Dipeptidyl peptidase 1 exclusion domain chain;Dipeptidyl peptidase 1 heavy chain;Dipeptidyl peptidase 1 light chain	CTSC
4.57878	4.55884	0	0	0	0	4.1025	4.78235	4.11029	P53680-2;P53680	AP-2 complex subunit sigma	AP2S1
4.2659	0	0	0	3.85901	0	5.33704	5.55444	4.97902	P53794	Sodium/myo-inositol cotransporter	SLC5A3
4.02963	0	0	4.56935	4.83725	4.93765	5.48855	6.33576	5.57022	P53985;P53985-2	Monocarboxylate transporter 1	SLC16A1
0	3.85299	0	0	4.16862	4.58053	5.14551	5.59795	5.25003	P53990-2;P53990-3;P53990;P53990-4;P53990-5	IST1 homolog	IST1
5.72238	4.95145	0	5.42109	4.66172	5.43234	5.13583	5.80235	5.13903	P53992;P53992-2	Protein transport protein Sec24C	SEC24C
5.7714	5.28798	0	5.50124	5.23315	5.46479	5.20044	0	5.36135	P53999	Activated RNA polymerase II transcriptional coactivator p15	SUB1
4.13846	4.43756	0	0	0	0	0	4.91944	4.25674	P54105	Methylosome subunit pICln	CLNS1A
5.30356	4.90603	0	5.61629	5.43899	5.66542	3.74239	0	0	P54108;P54108-2;P54108-3	Cysteine-rich secretory protein 3	CRISP3
6.39494	6.25159	0	5.84539	5.90531	6.23208	5.44419	6.03153	5.76368	P54136;P54136-2	Arginine--tRNA ligase, cytoplasmic	RARS
5.62451	4.93495	0	6.12564	6.14364	6.13405	0	3.38787	0	P54289;P54289-4;P54289-5;P54289-3;P54289-2;Q9NY47-4;Q9NY47-2;Q9NY47-3;Q9NY47;Q9NY47-5	Voltage-dependent calcium channel subunit alpha-2/delta-1;Voltage-dependent calcium channel subunit alpha-2-1;Voltage-dependent calcium channel subunit delta-1	CACNA2D1
5.6044	5.49915	0	5.94403	6.07397	6.23127	5.47298	5.97077	5.49386	P54577	Tyrosine--tRNA ligase, cytoplasmic;Tyrosine--tRNA ligase, cytoplasmic, N-terminally processed	YARS
0	0	0	4.55952	4.49607	4.83555	4.11538	3.54883	4.46869	P54578-2;P54578-3;P54578	Ubiquitin carboxyl-terminal hydrolase 14	USP14
4.91263	4.7251	0	5.14731	4.94716	5.5391	4.77698	5.40142	5.11684	P54619-2;P54619;P54619-3;Q9UGJ0-2;Q9UGJ0-3;Q9UGJ0	5-AMP-activated protein kinase subunit gamma-1	PRKAG1
4.26288	3.76529	0	4.88127	4.87294	5.15875	0	3.9464	0	P54687-4;P54687;P54687-5;P54687-2;P54687-3	Branched-chain-amino-acid aminotransferase, cytosolic	BCAT1
5.46759	4.53781	0	5.05231	5.45066	5.60557	6.18449	6.81922	6.2951	P54709;P54709-2	Sodium/potassium-transporting ATPase subunit beta-3	ATP1B3
4.71575	0	0	4.48642	4.64015	4.72364	0	4.72809	3.79296	P54727-2;P54727	UV excision repair protein RAD23 homolog B	RAD23B
6.56898	6.18241	0	7.10147	6.98546	6.99715	4.95075	5.5055	4.6989	P54802	Alpha-N-acetylglucosaminidase;Alpha-N-acetylglucosaminidase 82 kDa form;Alpha-N-acetylglucosaminidase 77 kDa form	NAGLU
5.09079	4.92929	0	5.48527	5.4459	5.4838	5.23185	5.76598	5.26451	P54920;Q9H115-3;Q9H115-2;Q9H115	Alpha-soluble NSF attachment protein	NAPA
0	0	0	0	0	0	0	5.42192	3.70916	P55000	Secreted Ly-6/uPAR-related protein 1	SLURP1
5.13165	5.22791	0	5.50756	5.66379	5.93103	4.39152	5.49399	4.88583	P55010	Eukaryotic translation initiation factor 5	EIF5
0	0	0	4.16194	0	4.02755	4.96952	5.93893	5.04999	P55011-3;P55011	Solute carrier family 12 member 2	SLC12A2
3.37736	4.15229	0	4.95851	4.46075	4.87834	0	4.60234	0	P55036;P55036-2	26S proteasome non-ATPase regulatory subunit 4	PSMD4
4.4468	4.1767	0	4.98597	5.01178	5.3912	3.49185	4.83725	4.58591	P55039	Developmentally-regulated GTP-binding protein 2	DRG2
5.76802	5.481	0	6.61309	6.60317	6.67779	0	4.67043	3.53325	P55058-3;P55058-2;P55058;P55058-4	Phospholipid transfer protein	PLTP
5.82136	5.86406	0	5.99132	5.74559	6.41254	6.96846	5.91023	5.19731	P55060-3;P55060;P55060-4;P55060-2	Exportin-2	CSE1L
6.50822	6.13014	0	6.54458	6.0887	6.60056	6.07907	6.76949	6.15957	P55072	Transitional endoplasmic reticulum ATPase	VCP
0	0	0	0	0	0	4.3569	4.92531	4.24871	P55084-2;P55084	Trifunctional enzyme subunit beta, mitochondrial;3-ketoacyl-CoA thiolase	HADHB
0	0	0	0	0	0	0	4.92743	4.1321	P55145	Mesencephalic astrocyte-derived neurotrophic factor	MANF
5.63735	5.56542	0	5.864	5.25047	5.73778	5.75531	6.20238	5.60843	P55160-2;P55160	Nck-associated protein 1-like	NCKAP1L
6.21617	6.34793	0	5.54512	5.9284	5.85457	5.43511	6.28328	5.51737	P55209;P55209-2;P55209-3	Nucleosome assembly protein 1-like 1	NAP1L1
4.56429	4.51762	0	4.79788	4.77159	5.16059	3.7986	4.58552	3.91336	P55263-4;P55263-2;P55263	Adenosine kinase	ADK
5.50522	5.3242	0	5.14724	4.82905	5.20629	3.40315	5.06967	4.73046	P55265-5;P55265;P55265-4;P55265-3;P55265-2	Double-stranded RNA-specific adenosine deaminase	ADAR
5.99098	5.71304	4.22311	6.23517	5.70126	6.04988	4.40929	4.1372	0	P55290;P55290-4;P55290-5;P55290-3;P55290-2	Cadherin-13	CDH13
5.27231	4.62801	0	4.76124	4.87231	4.79229	2.61049	5.21514	0	P55735-2;P55735;P55735-4;P55735-3	Protein SEC13 homolog	SEC13
4.99433	5.13802	0	4.82162	5.13513	5.3044	3.09089	5.17771	0	P55769	NHP2-like protein 1;NHP2-like protein 1, N-terminally processed	NHP2L1
4.54248	4.36016	0	0	4.52286	0	4.19951	5.04735	4.51378	P55786;A6NEC2;P55786-2;A6NEC2-3	Puromycin-sensitive aminopeptidase;Puromycin-sensitive aminopeptidase-like protein	NPEPPS;NPEPPSL1
5.71417	5.68458	0	5.8488	5.55381	6.1486	4.71108	5.44148	4.94343	P55884;P55884-2	Eukaryotic translation initiation factor 3 subunit B	EIF3B
5.01301	0	0	0	0	0	4.59942	5.49467	4.80592	P56134-4;P56134-3;P56134-2;P56134	ATP synthase subunit f, mitochondrial	ATP5J2
6.62837	6.62738	0	6.39268	6.39615	6.64725	5.78364	6.3816	5.79218	P56192;P56192-2	Methionine--tRNA ligase, cytoplasmic	MARS
5.11217	0	0	5.59767	5.90506	5.99467	5.78517	6.65748	6.17421	P56199	Integrin alpha-1	ITGA1
5.57954	5.11614	0	6.12756	6.33552	6.60172	4.92642	5.92955	5.26484	P56202	Cathepsin W	CTSW
5.66107	5.53434	0	5.21854	5.12444	5.5812	5.04552	5.71624	5.13577	P56537;P56537-2	Eukaryotic translation initiation factor 6	EIF6
4.36586	0	0	0	0	0	4.84989	4.77126	0	P56559;P56559-2	ADP-ribosylation factor-like protein 4C	ARL4C
3.47888	3.89175	0	0	0	0	3.78127	5.4069	4.47875	P57075;P57075-2;P57075-3	Ubiquitin-associated and SH3 domain-containing protein A	UBASH3A
3.9946	0	0	3.67442	0	4.57647	0	0	0	P57081;P57081-2;P57081-3	tRNA (guanine-N(7)-)-methyltransferase non-catalytic subunit WDR4	WDR4
4.8043	4.59977	0	0	0	0	5.12441	5.67343	5.38277	P57088	Transmembrane protein 33	TMEM33
5.18698	5.22559	0	0	0	4.05941	4.44912	5.11866	3.97485	P57678	Gem-associated protein 4	GEMIN4
6.20629	5.96049	0	5.75086	5.60263	5.96677	5.73422	6.41214	5.8896	P57737;P57737-3;P57737-4;P57737-2	Coronin-7	CORO7
5.36382	5.07755	0	4.85485	4.21651	5.06431	4.73908	5.84071	5.00839	P57764	Gasdermin-D	GSDMD
0	4.26505	0	4.14548	4.31167	4.67699	0	4.46709	0	P57772-2;P57772	Selenocysteine-specific elongation factor	EEFSEC
4.41915	0	0	5.18602	4.60135	5.3387	5.01385	5.55701	5.37422	P58335-2;P58335-4;P58335;P58335-3	Anthrax toxin receptor 2	ANTXR2
4.79333	4.4408	0	5.39744	5.51565	5.56163	4.21235	5.09156	3.63038	P58546	Myotrophin	MTPN
5.174	4.46427	0	5.62375	5.71237	5.85735	5.42441	6.28569	5.77861	P59768	Guanine nucleotide-binding protein G(I)/G(S)/G(O) subunit gamma-2	GNG2
6.38232	6.083	4.32895	6.7094	6.63788	6.91265	5.99269	6.34496	5.93054	P59998;P59998-3;P59998-2;P59998-4	Actin-related protein 2/3 complex subunit 4	ARPC4
5.72895	3.72015	0	5.84173	5.56272	6.02955	6.65755	6.63163	6.20925	P60033	CD81 antigen	CD81
6.00608	5.80179	3.86064	5.97074	6.1648	6.09795	5.82925	6.50376	6.00307	P60174-3;P60174;P60174-4	Triosephosphate isomerase	TPI1
5.27175	5.55235	5.27782	5.90275	5.64343	6.23246	4.62211	4.90714	4.94912	P60228	Eukaryotic translation initiation factor 3 subunit E	EIF3E
4.67337	5.2414	0	4.54118	4.65095	4.80564	4.06893	4.64711	0	P60510	Serine/threonine-protein phosphatase 4 catalytic subunit	PPP4C
0	0	0	4.36218	4.6838	4.81025	0	0	0	P60604-2;P60604	Ubiquitin-conjugating enzyme E2 G2	UBE2G2
6.65908	6.37007	0	6.92437	7.29175	7.26328	6.62439	7.25777	6.97782	P60660;P60660-2;P14649	Myosin light polypeptide 6	MYL6
7.28319	6.47991	6.2821	6.72339	6.88092	6.88655	7.15679	7.4312	7.16206	P60709;Q9BYX7	Actin, cytoplasmic 1;Actin, cytoplasmic 1, N-terminally processed	ACTB
6.60123	6.59689	4.26536	6.626	6.71533	6.93517	6.28337	6.77221	6.47696	P60842;P60842-2	Eukaryotic initiation factor 4A-I	EIF4A1
5.66605	5.79383	0	5.93584	5.71892	6.25069	4.03068	5.55102	4.50602	P60866;P60866-2	40S ribosomal protein S20	RPS20
4.40958	4.35062	0	5.06247	5.26729	5.01364	0	4.61287	4.46715	P60891;P21108	Ribose-phosphate pyrophosphokinase 1;Ribose-phosphate pyrophosphokinase 3	PRPS1;PRPS1L1
5.33062	0	0	5.59209	4.33023	5.57071	0	5.09823	4.75382	P60900;P60900-2;P60900-3	Proteasome subunit alpha type-6	PSMA6
6.35948	6.01258	0	6.55122	6.51901	6.82879	6.29761	6.98643	6.48229	P60953;P60953-1	Cell division control protein 42 homolog	CDC42
5.01242	5.15549	0	0	0	3.90084	4.58395	5.51887	5.24452	P60981;P60981-2	Destrin	DSTN
5.5706	4.29664	0	5.66324	5.65239	5.98954	5.81458	6.11163	5.86147	P61006;P61006-2;P51153;P59190-2;P59190	Ras-related protein Rab-8A	RAB8A
5.16862	5.02617	0	5.71999	5.62404	6.001	3.98886	4.99158	3.81605	P61011;P61011-2	Signal recognition particle 54 kDa protein	SRP54
4.57174	4.25981	0	0	0	0	4.91958	5.87932	5.02144	P61019-2;P61019;Q8WUD1-2;Q8WUD1	Ras-related protein Rab-2A	RAB2A
4.58778	3.92628	0	4.2096	4.56813	4.92618	5.23007	5.75591	5.06974	P61020;P61020-2	Ras-related protein Rab-5B	RAB5B
5.47448	5.09909	0	5.10697	5.49791	5.66863	5.75273	6.36265	5.9346	P61026	Ras-related protein Rab-10	RAB10
5.01469	4.52758	0	4.27962	4.47056	4.70636	3.38691	5.24524	4.70846	P62837-2;P62837;P61077;P61077-2;P61077-3	Ubiquitin-conjugating enzyme E2 D2;Ubiquitin-conjugating enzyme E2 D3	UBE2D2;UBE2D3
5.12067	5.2783	0	5.18631	5.45186	5.42454	5.02975	5.43804	4.90335	P61081	NEDD8-conjugating enzyme Ubc12	UBE2M
4.65542	4.41	0	4.16301	4.3064	0	0	5.58752	4.78877	P61088;Q5JXB2	Ubiquitin-conjugating enzyme E2 N	UBE2N
5.47847	5.20036	0	4.80711	4.95481	5.02772	5.67237	6.44966	5.86502	P61106	Ras-related protein Rab-14	RAB14
6.77924	6.49841	4.01986	6.91117	6.72062	7.10144	6.14678	6.68466	6.43906	P61158;Q9C0K3;Q9P1U1-2;Q9P1U1-3;Q9P1U1	Actin-related protein 3	ACTR3
6.40149	6.214	0	6.75065	6.65921	6.97955	5.76694	6.50514	6.09226	P61160;P61160-2	Actin-related protein 2	ACTR2
6.082	5.90831	0	6.25578	6.27379	6.60803	4.7628	5.86974	5.68569	P61163	Alpha-centractin	ACTR1A
5.12911	4.58833	0	5.41365	5.16471	5.71804	3.77107	4.81632	4.22108	P61201;P61201-2	COP9 signalosome complex subunit 2	COPS2
5.91922	5.76117	0	6.24353	6.23764	6.53787	6.15712	6.5195	6.21683	P61204;P84077;P61204-2	ADP-ribosylation factor 3;ADP-ribosylation factor 1	ARF3;ARF1
5.78588	5.9193	0	5.28814	5.52581	5.76379	5.53079	6.261	5.77603	P61221	ATP-binding cassette sub-family E member 1	ABCE1
6.35976	5.9813	0	6.39461	6.464	6.57887	6.50476	7.09743	6.53406	P61224;P61224-3;A6NIZ1;P61224-4;P61224-2	Ras-related protein Rap-1b;Ras-related protein Rap-1b-like protein	RAP1B
5.21611	4.26319	0	4.14774	4.36907	0	5.77375	6.24358	5.71461	P61225	Ras-related protein Rap-2b	RAP2B
6.25101	6.43818	3.51804	6.41716	6.38984	6.50394	5.61191	6.11574	5.70913	P61247	40S ribosomal protein S3a	RPS3A
4.53295	4.69984	0	3.74625	4.07715	4.5609	0	4.88538	0	Q9UNX3;P61254	60S ribosomal protein L26-like 1;60S ribosomal protein L26	RPL26L1;RPL26
5.45232	5.22873	0	5.19612	5.21187	5.44229	4.00719	4.99988	5.22183	P61289;P61289-3;P61289-2	Proteasome activator complex subunit 3	PSME3
5.68155	5.77409	0	5.92198	5.66612	6.27619	4.48524	5.35702	4.7673	P61313;P61313-2	60S ribosomal protein L15	RPL15
4.90441	4.80015	0	5.2895	4.36845	5.62743	0	4.53572	4.48868	P61353	60S ribosomal protein L27	RPL27
4.55883	0	0	0	0	0	4.7835	5.35746	5.01632	P61421	V-type proton ATPase subunit d 1	ATP6V0D1
4.78747	5.02987	0	5.54668	5.64507	5.78884	4.53766	5.35046	4.76011	P61513	60S ribosomal protein L37a	RPL37A
5.63972	4.64258	0	6.42206	6.52136	6.72599	5.97949	6.33692	6.0503	P61586;P62745	Transforming protein RhoA	RHOA
0	0	0	4.75533	4.777	4.81587	0	5.11657	3.81875	P61604	10 kDa heat shock protein, mitochondrial	HSPE1
4.2849	0	0	0	0	0	0	5.25122	4.12766	P61619-3;P61619	Protein transport protein Sec61 subunit alpha isoform 1	SEC61A1
4.7355	0	0	0	4.08379	0	0	4.19537	4.81155	P61626	Lysozyme C	LYZ
0	0	0	4.56468	4.33137	4.74224	0	0	0	P61758	Prefoldin subunit 3	VBP1
6.31929	5.69643	0	6.89828	7.05526	7.12756	6.92393	7.26593	6.88634	P61769	Beta-2-microglobulin;Beta-2-microglobulin form pI 5.3	B2M
4.2874	4.26515	0	0	0	0	5.03507	5.29855	5.05365	P61803	Dolichyl-diphosphooligosaccharide--protein glycosyltransferase subunit DAD1	DAD1
0	0	0	4.46572	4.30715	4.16256	0	0	0	P61916-2;P61916	Epididymal secretory protein E1	NPC2
3.95446	4.05599	0	4.81565	5.10322	0	0	4.55793	0	P61923-5;P61923	Coatomer subunit zeta-1	COPZ1
5.07361	4.87109	0	4.18532	4.82703	4.68894	4.66701	5.24532	4.75562	P61962;P61962-2	DDB1- and CUL4-associated factor 7	DCAF7
4.69836	4.19615	0	0	3.6309	3.90921	3.31536	0	3.6483	P61964	WD repeat-containing protein 5	WDR5
4.56157	4.09353	0	5.55572	5.48992	5.57036	0	3.8211	0	P61970	Nuclear transport factor 2	NUTF2
6.55654	6.45867	0	6.23955	6.24581	6.64313	6.19248	6.65939	6.27855	P61978-2;P61978;P61978-3	Heterogeneous nuclear ribonucleoprotein K	HNRNPK
4.8007	0	0	5.28126	5.04281	5.07914	3.89258	5.46725	5.46528	P61981	14-3-3 protein gamma;14-3-3 protein gamma, N-terminally processed	YWHAG
4.80031	4.22487	0	4.17111	5.02494	5.17995	5.75316	6.26221	5.66386	P62070;P62070-3;P62070-4;P62070-2	Ras-related protein R-Ras2	RRAS2
6.01523	6.33899	4.20202	5.75951	5.86763	6.23535	5.3248	6.00655	5.53224	P62081	40S ribosomal protein S7	RPS7
6.26281	6.24588	0	6.81821	6.7991	7.04556	5.85474	6.55781	6.15664	P62136;P62136-2;P62136-3	Serine/threonine-protein phosphatase PP1-alpha catalytic subunit	PPP1CA
5.48367	5.52295	0	5.27818	5.39053	5.25737	5.40802	5.89834	5.41779	P62140	Serine/threonine-protein phosphatase PP1-beta catalytic subunit	PPP1CB
0	0	0	0	0	0	3.79938	4.69794	0	P62166-2;P62166	Neuronal calcium sensor 1	NCS1
5.98724	6.02469	0	5.7695	5.87015	6.10154	5.42282	5.9897	5.53681	P62191;P62191-2	26S protease regulatory subunit 4	PSMC1
6.2204	5.93598	0	6.0491	5.86494	6.27614	5.48002	6.05645	5.65926	P62195;P62195-2	26S protease regulatory subunit 8	PSMC5
6.75439	6.70478	0	5.93749	5.76756	6.30042	5.76729	6.35388	5.8399	P62241	40S ribosomal protein S8	RPS8
5.34179	5.60399	0	6.44934	6.46361	6.6479	3.54903	5.2895	4.73606	P62244	40S ribosomal protein S15a	RPS15A
6.3653	6.43867	0	5.85732	5.21869	6.13909	5.53108	6.1067	5.29486	P62249	40S ribosomal protein S16	RPS16
4.3839	4.59363	0	5.08117	4.75436	5.16864	4.5367	5.84437	5.14376	P62258;P62258-2	14-3-3 protein epsilon	YWHAE
5.78364	6.31205	0	6.10745	5.7591	5.57518	5.10261	5.76421	5.45969	P62263	40S ribosomal protein S14	RPS14
5.87256	5.88964	4.30253	5.52072	5.27383	5.54033	5.10435	5.56718	5.09454	P62266	40S ribosomal protein S23	RPS23
6.10643	6.66682	0	5.46654	6.08543	6.46959	5.9114	6.47411	6.06397	P62269	40S ribosomal protein S18	RPS18
4.03647	4.05782	0	5.14258	5.63205	5.79453	4.04528	4.51129	0	P62273;P62273-2	40S ribosomal protein S29	RPS29
6.39747	6.70239	0	6.51791	5.88097	6.78757	5.71398	6.03695	5.42375	P62277	40S ribosomal protein S13	RPS13
6.21155	6.21783	0	6.72469	6.81539	6.97057	5.46975	5.80064	5.17452	P62280	40S ribosomal protein S11	RPS11
5.56025	5.69985	0	4.68142	4.7021	5.00954	4.5959	5.15999	4.86192	P62304	Small nuclear ribonucleoprotein E	SNRPE
4.34733	4.87704	0	4.47141	4.66561	0	0	4.2048	0	P62306	Small nuclear ribonucleoprotein F	SNRPF
6.11893	5.97593	0	5.96028	0	5.23228	4.80403	5.52664	4.50326	P62314	Small nuclear ribonucleoprotein Sm D1	SNRPD1
5.53643	5.23297	0	3.62363	4.66991	5.39606	0	5.21482	4.11836	P62316-2;P62316	Small nuclear ribonucleoprotein Sm D2	SNRPD2
5.62073	5.66921	0	5.63215	5.31587	5.66996	4.92081	5.4822	4.7657	P62318-2;P62318	Small nuclear ribonucleoprotein Sm D3	SNRPD3
0	0	0	3.63622	0	5.55128	5.44854	6.20962	5.48751	P62328	Thymosin beta-4;Hematopoietic system regulatory peptide	TMSB4X
5.31163	4.53439	0	4.98277	4.66844	5.10809	5.15427	6.01246	5.47502	P62330	ADP-ribosylation factor 6	ARF6
6.42485	6.26893	0	5.80849	5.81082	6.08357	5.77241	6.32418	5.93909	P62333	26S protease regulatory subunit 10B	PSMC6
6.33421	6.17705	0	6.21722	5.55323	6.16438	4.8653	5.8253	5.52039	P62424	60S ribosomal protein L7a	RPL7A
5.05862	4.33496	0	3.53401	4.5056	4.4505	4.55787	4.4893	4.33092	P62495-2;P62495	Eukaryotic peptide chain release factor subunit 1	ETF1
5.22071	4.82385	0	3.52589	4.9942	4.74653	4.91856	5.3753	4.77776	P62633-2;P62633-8;P62633-5;P62633;P62633-4;P62633-6;P62633-7;P62633-3	Cellular nucleic acid-binding protein	CNBP
6.5271	6.6452	0	6.55037	6.40588	6.70825	5.95093	6.46926	5.99904	P62701	40S ribosomal protein S4, X isoform	RPS4X
5.63922	5.83374	0	5.39489	4.82555	5.59208	0	5.64131	4.16684	P62753	40S ribosomal protein S6	RPS6
7.46758	7.31048	4.21013	7.65075	7.68768	7.94482	7.7519	7.73268	7.52342	P62805	Histone H4	HIST1H4A
0	0	0	4.43727	4.31729	4.76577	4.48088	4.50571	4.15691	P62820;P62820-2;P62820-3	Ras-related protein Rab-1A	RAB1A
6.35873	6.33684	0	6.78662	6.94133	7.17949	5.60515	6.378	6.05568	P62826	GTP-binding nuclear protein Ran	RAN
5.95631	5.78929	0	6.32375	6.45843	6.60477	5.31723	5.95599	5.92319	P62829	60S ribosomal protein L23	RPL23
4.57104	4.19379	0	4.8302	5.0423	5.30685	5.17702	6.17391	5.20599	P62834	Ras-related protein Rap-1A	RAP1A
5.41632	5.26628	0	5.10151	5.09072	5.42711	0	4.49268	0	P62841	40S ribosomal protein S15	RPS15
5.81293	5.89236	0	5.8681	5.32801	6.03362	5.12067	5.42234	5.1821	P62847-2;P62847-3;P62847;P62847-4	40S ribosomal protein S24	RPS24
5.92134	6.26432	0	5.68801	5.60928	5.95419	5.31568	4.9429	4.8653	P62851	40S ribosomal protein S25	RPS25
5.72518	5.83985	0	6.34739	6.09625	6.4544	4.98436	5.32426	5.14783	P62854;Q5JNZ5	40S ribosomal protein S26;Putative 40S ribosomal protein S26-like 1	RPS26;RPS26P11
5.41873	5.7727	0	5.48503	6.077	5.75874	5.15891	5.71163	5.29541	P62857	40S ribosomal protein S28	RPS28
4.93152	5.73749	0	4.90187	5.88421	5.7221	4.80614	5.04005	4.93871	P62861	40S ribosomal protein S30	FAU
5.82169	5.28646	0	6.23962	6.34708	6.44609	6.38805	7.11411	6.59497	P62873;P62873-2	Guanine nucleotide-binding protein G(I)/G(S)/G(T) subunit beta-1	GNB1
6.11985	5.96289	0	6.3158	6.42773	6.61819	6.2858	7.12759	6.15712	P62879;P62879-2	Guanine nucleotide-binding protein G(I)/G(S)/G(T) subunit beta-2	GNB2
6.57894	6.63113	0	6.38437	6.17123	6.63516	5.64869	6.07893	5.68661	P62888	60S ribosomal protein L30	RPL30
6.05797	6.22391	0	5.92346	5.93394	6.33494	4.58398	4.71898	5.68673	P62899;P62899-3;P62899-2	60S ribosomal protein L31	RPL31
5.68865	5.65622	0	5.71211	5.554	6.07309	3.71732	5.30675	4.96286	P62906	60S ribosomal protein L10a	RPL10A
5.00126	4.98246	0	5.79997	5.07258	5.85037	4.42698	4.6462	0	P62910	60S ribosomal protein L32	RPL32
6.34754	5.99254	0	6.54558	6.61946	6.74943	5.61811	6.13049	5.6719	P62913	60S ribosomal protein L11	RPL11
3.92834	4.45826	3.91947	4.84434	5.6736	5.46544	4.0864	4.35376	4.03133	P62913-2	60S ribosomal protein L11	RPL11
5.7383	5.83573	0	5.72549	5.80029	6.10065	4.82589	5.51867	4.53911	P62917	60S ribosomal protein L8	RPL8
6.41582	6.23361	4.1037	6.34651	6.51768	6.5728	6.33544	6.89078	6.31429	P62937;P62937-2;P0DN26;A0A0B4J2A2;A0A075B767;A0A075B759;Q9Y536;F5H284	Peptidyl-prolyl cis-trans isomerase A;Peptidyl-prolyl cis-trans isomerase A, N-terminally processed	PPIA
6.52933	5.949	0	6.70874	6.58498	6.77902	6.64004	6.98397	6.18224	P62979;P62987;P0CG47;P0CG48	Ubiquitin-40S ribosomal protein S27a;Ubiquitin;40S ribosomal protein S27a;Ubiquitin-60S ribosomal protein L40;Ubiquitin;60S ribosomal protein L40;Polyubiquitin-B;Ubiquitin;Polyubiquitin-C;Ubiquitin	RPS27A;UBA52;UBB;UBC
0	0	0	3.79982	0	0	5.0735	5.72861	5.09026	P62993;P62993-2	Growth factor receptor-bound protein 2	GRB2
5.59982	5.70258	0	5.2416	3.83811	3.69317	4.83453	5.22722	4.96069	P62995-3;P62995	Transformer-2 protein homolog beta	TRA2B
0	0	0	0	0	0	4.73359	5.51104	4.92355	P63000;P63000-2	Ras-related C3 botulinum toxin substrate 1	RAC1
5.28181	4.55157	0	5.77409	4.92999	6.02567	4.66844	5.35761	4.81224	P63010-3;P63010;P63010-2	AP-2 complex subunit beta	AP2B1
0	0	0	4.00492	5.09465	0	4.68981	6.14572	5.35599	P63027	Vesicle-associated membrane protein 2	VAMP2
5.43093	4.5099	0	4.89672	4.91787	5.43883	5.90272	6.36957	5.70277	P63092-3;P63092-2;P63092;P63092-4;Q5JWF2-2;Q5JWF2	Guanine nucleotide-binding protein G(s) subunit alpha isoforms short;Guanine nucleotide-binding protein G(s) subunit alpha isoforms XLas	GNAS
5.83329	5.39206	0	5.40453	5.52212	5.58561	6.04805	6.58885	6.15415	P63104;P63104-2;P31947-2;P31947	14-3-3 protein zeta/delta	YWHAZ
5.40002	5.44864	0	5.42912	5.06781	5.62582	5.27291	5.7031	5.11167	P63151;P63151-2;Q00005-6;Q00005;Q00005-2;Q00005-3;Q66LE6;Q00005-4;Q00005-5;Q00005-7;Q9Y2T4-3;Q9Y2T4-4;Q9Y2T4-2;Q9Y2T4	Serine/threonine-protein phosphatase 2A 55 kDa regulatory subunit B alpha isoform	PPP2R2A
0	0	0	4.6377	4.3841	5.5886	0	0	0	Q96FJ2;P63167	Dynein light chain 2, cytoplasmic;Dynein light chain 1, cytoplasmic	DYNLL2;DYNLL1
4.23661	0	0	5.2801	5.14167	5.46665	0	3.82185	0	P63172	Dynein light chain Tctex-type 1	DYNLT1
4.91681	4.28673	0	5.71829	5.88239	6.07682	3.34177	5.04356	4.0089	P63173	60S ribosomal protein L38	RPL38
5.40625	5.17231	0	5.53866	5.41767	5.65805	4.86754	5.6021	5.18856	P63208;P63208-2	S-phase kinase-associated protein 1	SKP1
4.89547	4.68301	0	4.92075	5.6795	5.66742	0	5.0735	0	P63220	40S ribosomal protein S21	RPS21
5.869	5.6563	0	5.49021	5.73814	5.80722	5.51208	6.35894	5.59145	P63241;P63241-2;Q6IS14;Q9GZV4	Eukaryotic translation initiation factor 5A-1;Eukaryotic translation initiation factor 5A-1-like	EIF5A;EIF5AL1
6.6632	6.52603	0	6.39943	6.61784	6.74977	6.17638	6.42917	6.15418	P63244	Guanine nucleotide-binding protein subunit beta-2-like 1;Guanine nucleotide-binding protein subunit beta-2-like 1, N-terminally processed	GNB2L1
8.26766	8.20466	6.67853	8.13688	8.26503	8.27946	8.08357	8.34211	8.26881	P63261	Actin, cytoplasmic 2;Actin, cytoplasmic 2, N-terminally processed	ACTG1
6.13956	5.91508	0	6.29568	6.36665	6.53764	5.46799	5.86205	5.49649	P67775;P62714;P67775-2	Serine/threonine-protein phosphatase 2A catalytic subunit alpha isoform;Serine/threonine-protein phosphatase 2A catalytic subunit beta isoform	PPP2CA;PPP2CB
4.8321	5.67409	0	5.97051	5.86086	6.04048	4.52124	5.20197	0	P67809;P16989-2;P16989-3;P16989;Q9Y2T7	Nuclease-sensitive element-binding protein 1	YBX1
5.97984	5.10206	0	5.78551	6.42129	6.44254	5.79988	6.59914	6.10168	P67936;P67936-2	Tropomyosin alpha-4 chain	TPM4
6.84425	6.33375	0	7.54162	7.66064	7.76722	5.74192	7.06651	6.4257	P68032;P63267;P62736;P68133;P63267-2	Actin, alpha cardiac muscle 1;Actin, gamma-enteric smooth muscle;Actin, aortic smooth muscle;Actin, alpha skeletal muscle	ACTC1;ACTG2;ACTA2;ACTA1
5.45577	4.22961	0	5.35852	5.15881	5.50724	5	5.53846	5.04187	P68036-2;P68036;P68036-3;A0A1B0GUS4	Ubiquitin-conjugating enzyme E2 L3	UBE2L3
7.31846	7.02608	0	6.87543	6.7427	7.11524	7.04474	7.53244	7.11418	P68104;Q5VTE0;Q05639	Elongation factor 1-alpha 1;Putative elongation factor 1-alpha-like 3	EEF1A1;EEF1A1P5
7.93048	7.79952	5.00561	7.57274	7.70919	7.84908	7.64045	7.99716	7.73533	P68363;P68363-2	Tubulin alpha-1B chain	TUBA1B
6.69466	6.57557	0	5.76242	6.02796	6.09812	6.34437	6.6836	6.44993	P68366-2;P68366;Q9H853;A6NHL2-2;A6NHL2	Tubulin alpha-4A chain	TUBA4A
7.68081	7.50659	0	7.19967	7.2989	7.5324	7.37051	7.7999	7.43103	P68371	Tubulin beta-4B chain	TUBB4B
5.91891	5.44192	0	4.79697	4.41762	4.94223	4.78852	5.47808	4.83855	P68400;Q8NEV1;P68400-2	Casein kinase II subunit alpha;Casein kinase II subunit alpha 3	CSNK2A1;CSNK2A3
5.59626	5.72237	4.81133	7.0493	7.49073	7.26041	5.84693	6.48944	5.67357	P68431;Q16695;Q6NXT2	Histone H3.1;Histone H3.1t;Histone H3.3C	HIST1H3A;HIST3H3;H3F3C
7.47813	7.28021	4.12778	7.87446	7.69958	7.82535	6.72966	6.88422	6.64926	P68871	Hemoglobin subunit beta;LVV-hemorphin-7;Spinorphin	HBB
4.13354	0	0	0	3.08536	0	0	5.52486	4.47219	Q5JPE7-3;Q5JPE7-2;Q15155;P69849;Q5JPE7	Nodal modulator 2;Nodal modulator 1;Nodal modulator 3	NOMO2;NOMO1;NOMO3
3.55492	0	0	3.40654	4.7361	4.96685	0	0	0	P69892;P69891	Hemoglobin subunit gamma-2;Hemoglobin subunit gamma-1	HBG2;HBG1
7.03902	6.59539	4.01895	7.67243	7.4281	7.68659	6.26788	6.13536	5.55768	P69905	Hemoglobin subunit alpha	HBA1
5.04454	5.00069	0	4.989	5.47117	5.30918	4.85961	5.13053	4.55451	P78344-2;P78344	Eukaryotic translation initiation factor 4 gamma 2	EIF4G2
5.19153	4.70527	0	4.69704	5.24455	5.35995	4.12814	3.85767	3.94952	P78347-2;P78347-4;P78347-3;P78347;P78347-5	General transcription factor II-I	GTF2I
0	0	0	2.99088	0	0	0	4.80072	4.14956	P78356;P78356-2	Phosphatidylinositol 5-phosphate 4-kinase type-2 beta	PIP4K2B
6.68839	6.78738	4.64676	6.75955	6.90056	7.00385	5.9039	6.64447	6.25334	P78371;P78371-2	T-complex protein 1 subunit beta	CCT2
3.47976	0	0	4.3836	4.72907	4.82307	0	4.484	4.3717	P78406	mRNA export factor	RAE1
5.43777	5.40623	0	5.32008	6.27967	6.32205	0	5.09913	4.12208	P78417;P78417-3;P78417-2	Glutathione S-transferase omega-1	GSTO1
6.60808	6.6856	0	6.21535	6.11478	6.56153	5.6155	6.27708	5.93163	P78527;P78527-2	DNA-dependent protein kinase catalytic subunit	PRKDC
0	0	0	0	0	0	0	5.69246	4.2352	P78536;P78536-2	Disintegrin and metalloproteinase domain-containing protein 17	ADAM17
5.63358	3.21131	0	6.05216	5.7936	6.05007	6.23545	6.54993	6.32236	P79483;P13762	HLA class II histocompatibility antigen, DR beta 3 chain	HLA-DRB3
6.47875	6.14345	0	7.10438	7.11381	7.13789	4.70651	5.75438	4.50625	P80108;P80108-2	Phosphatidylinositol-glycan-specific phospholipase D	GPLD1
4.24002	0	0	5.60807	5.68722	5.78432	0	0	0	P80188;P80188-2	Neutrophil gelatinase-associated lipocalin	LCN2
5.19123	4.60534	0	4.93476	5.35214	5.1328	4.90031	5.76553	5.02825	P80303-2;P80303	Nucleobindin-2;Nesfatin-1	NUCB2
5.44855	4.78591	0	5.11408	0	0	5.3321	5.42172	5.6505	P81605;P81605-2	Dermcidin;Survival-promoting peptide;DCD-1	DCD
0	0	0	4.30824	3.82938	4.73722	0	0	0	P82909	28S ribosomal protein S36, mitochondrial	MRPS36
6.35539	6.30619	0	0	0	4.05088	5.69248	6.05204	5.4503	P83731	60S ribosomal protein L24	RPL24
4.79315	5.17543	0	4.7683	3.59178	4.12597	4.79159	4.77699	4.49452	Q969Q0;P83881	60S ribosomal protein L36a-like;60S ribosomal protein L36a	RPL36AL;RPL36A
5.08486	4.87084	0	5.16542	4.99911	5.6511	5.30237	5.78362	5.43715	P84085	ADP-ribosylation factor 5	ARF5
4.79877	4.68174	0	0	4.61376	4.61502	0	4.65434	3.5597	P84090	Enhancer of rudimentary homolog	ERH
5.68014	5.45413	0	5.47992	5.67194	5.84668	6.19499	6.76547	6.31074	P84095;Q9H4E5-2;P17081;Q9H4E5	Rho-related GTP-binding protein RhoG	RHOG
5.77219	5.87934	0	4.78226	4.78314	5.15691	4.6998	5.81974	5.25161	P84098	60S ribosomal protein L19	RPL19
6.10462	6.24596	0	5.48081	5.44989	5.60152	4.2861	6.00851	5.74232	P84103-2;P84103	Serine/arginine-rich splicing factor 3	SRSF3
7.01068	5.23208	3.96529	7.2334	7.51731	7.63329	5.47407	6.00199	5.05308	P84243	Histone H3.3	H3F3A
0	4.2243	0	0	0	0	3.98374	5.11451	0	P86791;P86790	Vacuolar fusion protein CCZ1 homolog;Vacuolar fusion protein CCZ1 homolog B	CCZ1;CCZ1B
0	0	0	5.34104	5.38317	5.11939	0	0	0	P98160	Basement membrane-specific heparan sulfate proteoglycan core protein;Endorepellin;LG3 peptide	HSPG2
5.1848	4.60511	0	4.31018	4.16711	4.26827	4.88953	5.46424	4.88174	P98171;P98171-2	Rho GTPase-activating protein 4	ARHGAP4
0	0	0	3.6878	3.51626	4.31698	0	5.19193	3.79405	P98172	Ephrin-B1	EFNB1
0	0	0	0	0	0	4.85403	5.37996	4.77672	P98196	Probable phospholipid-transporting ATPase IH	ATP11A
4.79576	4.50565	0	0	0	4.00492	5.0799	6.05877	5.45858	Q00013-2;Q00013-3;Q00013	55 kDa erythrocyte membrane protein	MPP1
4.92911	0	0	0	0	0	4.65076	4.95272	4.50493	Q00325-2;Q00325	Phosphate carrier protein, mitochondrial	SLC25A3
5.50226	4.98437	0	4.92372	4.8005	5.1069	4.80969	5.29292	4.56624	Q00341;Q00341-2	Vigilin	HDLBP
5.38625	5.22873	0	5.12149	5.22968	5.42671	4.91521	5.70939	5.18684	Q00534	Cyclin-dependent kinase 6	CDK6
4.2588	4.34357	0	4.45022	4.67246	4.84391	0	4.99775	3.50722	Q00535-2;Q00535	Cyclin-dependent-like kinase 5	CDK5
5.67033	5.39391	0	4.4755	5.11978	5.03451	5.05668	5.19098	4.55313	Q00577	Transcriptional activator protein Pur-alpha	PURA
7.33826	7.14513	0	6.99233	7.026	7.23694	6.7593	7.11581	6.79636	Q00610-2;Q00610	Clathrin heavy chain 1	CLTC
5.75149	5.58838	0	5.4274	5.79168	5.87552	5.39782	6.02898	5.56551	Q00653;Q00653-4;Q00653-3	Nuclear factor NF-kappa-B p100 subunit;Nuclear factor NF-kappa-B p52 subunit	NFKB2
6.71808	6.84967	0	6.02197	5.92262	6.22955	6.06937	6.59571	6.19159	Q00839-2;Q00839	Heterogeneous nuclear ribonucleoprotein U	HNRNPU
4.24502	4.38131	0	4.47338	3.78188	4.81409	4.31146	4.78318	3.77041	Q00978	Interferon regulatory factor 9	IRF9
5.65794	5.59033	0	5.52598	5.38131	5.83506	5.05146	5.20631	5.16447	Q01081;Q01081-2;Q01081-4;Q8WU68-3;Q8WU68;Q01081-3;Q8WU68-2	Splicing factor U2AF 35 kDa subunit;Splicing factor U2AF 26 kDa subunit	U2AF1;U2AF1L4
4.85649	4.32974	0	4.77035	4.6302	5.10639	4.80731	5.67978	5.08286	Q01082-3;Q01082-2;Q01082	Spectrin beta chain, non-erythrocytic 1	SPTBN1
4.55924	4.57737	0	5.15418	5.47241	3.31357	0	4.64516	0	Q01130-2;Q01130	Serine/arginine-rich splicing factor 2	SRSF2
2.5871	0	0	0	0	4.10209	0	5.40812	4.13548	Q01151	CD83 antigen	CD83
5.63932	5.39924	0	6.73452	6.72345	6.82473	5.33917	4.82422	0	Q01459	Di-N-acetylchitobiase	CTBS
0	0	0	0	0	0	0	4.73411	4.74331	Q01469;A8MUU1	Fatty acid-binding protein, epidermal;Putative fatty acid-binding protein 5-like protein 3	FABP5;FABP5P3
5.82823	5.672	0	6.39863	6.09743	6.61823	5.35551	6.16873	5.20339	Q01518;Q01518-2	Adenylyl cyclase-associated protein 1	CAP1
4.94243	3.92544	0	4.9436	5.51713	5.38645	5.67012	6.25098	5.50274	Q01650	Large neutral amino acids transporter small subunit 1	SLC7A5
0	0	0	5.37447	5.19973	5.38948	0	0	0	Q01658	Protein Dr1	DR1
4.55653	4.6782	0	4.56164	4.86064	4.62953	0	3.35241	4.12149	Q01780-2;Q01780	Exosome component 10	EXOSC10
6.20863	5.92606	0	5.63707	5.90819	6.00724	5.93478	6.44813	5.99071	Q01813;Q01813-2;P08237-2	ATP-dependent 6-phosphofructokinase, platelet type	PFKP
4.78853	0	0	0	0	4.17814	0	4.88447	4.56171	Q02218-2;Q02218	2-oxoglutarate dehydrogenase, mitochondrial	OGDH
4.87542	4.91281	0	0	3.95294	3.9926	3.08874	6.16104	5.49751	Q02241;Q02241-2;Q02241-3	Kinesin-like protein KIF23	KIF23
3.78416	3.76324	0	4.72779	0	0	4.69514	5.52127	4.82319	Q02413	Desmoglein-1	DSG1
0	3.52346	0	3.35868	4.58337	4.45975	0	0	0	Q02447-4;Q02447-3;Q02447-5;Q02447-6;Q02447-2;Q02447	Transcription factor Sp3	SP3
0	0	0	0	4.88838	4.16873	0	0	0	Q02539	Histone H1.1	HIST1H1A
5.75761	5.91999	0	5.24783	4.85563	5.87753	4.87135	5.3593	5.47803	Q02543	60S ribosomal protein L18a	RPL18A
5.35278	5.12927	0	5.12333	5.16702	5.62369	5.09051	5.61751	5.30044	Q02750-2;Q02750	Dual specificity mitogen-activated protein kinase kinase 1	MAP2K1
4.85858	4.91999	0	5.30967	0	5.04395	0	5.10161	0	Q02790	Peptidyl-prolyl cis-trans isomerase FKBP4;Peptidyl-prolyl cis-trans isomerase FKBP4, N-terminally processed	FKBP4
5.73086	5.026	0	6.03818	6.34887	6.29826	6.50292	6.6441	5.60012	Q02818	Nucleobindin-1	NUCB1
6.62074	6.92973	0	6.55625	6.16441	6.82296	5.66057	6.27591	5.8417	Q02878	60S ribosomal protein L6	RPL6
5.72532	5.70585	0	0	0	4.8091	4.57997	5.10061	5.04135	Q02880-2;Q02880	DNA topoisomerase 2-beta	TOP2B
4.78462	4.0642	0	4.24012	4.5672	4.70881	4.7504	5.1521	4.38984	Q02978-2;Q02978	Mitochondrial 2-oxoglutarate/malate carrier protein	SLC25A11
3.46796	3.90223	0	4.90038	4.73128	5.98289	0	4.24768	4.22461	Q03013;Q03013-2;Q03013-3	Glutathione S-transferase Mu 4	GSTM4
4.1491	3.97755	0	5.17886	5.12685	5.31431	0	0	0	Q03154-3;Q03154;Q03154-2;Q03154-4	Aminoacylase-1	ACY1
0	0	0	4.72731	4.45535	4.23464	4.25775	4.66685	4.61332	Q03405-2;Q03405;Q03405-3	Urokinase plasminogen activator surface receptor	PLAUR
5.68528	4.77832	0	4.31146	4.9227	4.47087	5.87221	6.58096	6.10449	Q03518	Antigen peptide transporter 1	TAP1
5.17354	4.12447	0	5.31218	5.14501	4.6413	5.02877	6.04825	5.11684	Q03519;Q03519-2	Antigen peptide transporter 2	TAP2
4.96887	4.5814	0	5.03993	5.151	5.34795	4.67259	5.35222	5.00775	Q04323;Q04323-2	UBX domain-containing protein 1	UBXN1
5.61449	5.64431	0	5.48323	5.49821	5.78112	5.28549	5.85414	5.56595	Q04637-6;Q04637-7;Q04637-5;Q04637-4;Q04637-3;Q04637;Q04637-8;Q04637-9;REV__Q8NEG2-2;REV__Q8NEG2	Eukaryotic translation initiation factor 4 gamma 1	EIF4G1
0	0	0	0	0	0	3.48103	5.7339	4.73495	Q04721	Neurogenic locus notch homolog protein 2;Notch 2 extracellular truncation;Notch 2 intracellular domain	NOTCH2
4.95733	4.50607	0	6.00074	6.08404	6.00264	0	0	0	Q04756;CON__ENSEMBL:ENSBTAP00000023055	Hepatocyte growth factor activator;Hepatocyte growth factor activator short chain;Hepatocyte growth factor activator long chain	HGFAC
4.92437	4.01077	0	2.85422	3.19095	0	5.29636	5.84797	5.25845	Q04759;Q04759-3;Q04759-2	Protein kinase C theta type	PRKCQ
0	3.92984	0	0	0	0	0	4.94961	4.03523	Q04760-2;Q04760	Lactoylglutathione lyase	GLO1
5.71233	5.08138	0	6.13472	6.17493	5.96537	5.58201	5.76747	4.81303	Q04837	Single-stranded DNA-binding protein, mitochondrial	SSBP1
4.75407	4.54573	0	0	0	4.03056	0	5.22149	4.30649	Q04864-2;Q04864	Proto-oncogene c-Rel	REL
5.33967	5.27804	0	5.77987	5.84308	6.05941	4.30445	5.58433	5.10346	Q04917	14-3-3 protein eta	YWHAH
0	0	0	0	2.74427	0	0	6.00139	5.15975	Q04941;Q04941-2	Proteolipid protein 2	PLP2
4.59525	4.31247	0	4.56383	4.43683	4.72455	0	4.59536	3.70864	Q05048	Cleavage stimulation factor subunit 1	CSTF1
4.26131	4.11461	0	0	0	0	0	4.64476	0	Q05086-2;Q05086-3;Q05086	Ubiquitin-protein ligase E3A	UBE3A
0	0	0	4.43205	4.248	4.41931	0	0	0	Q05519-2;Q05519	Serine/arginine-rich splicing factor 11	SRSF11
4.45647	0	0	0	0	4.54716	4.71768	5.10339	4.81375	Q05655;Q05655-2	Protein kinase C delta type;Protein kinase C delta type regulatory subunit;Protein kinase C delta type catalytic subunit	PRKCD
4.36513	4.14283	0	0	0	0	4.23178	4.80083	4.09132	Q05823-2;Q05823	2-5A-dependent ribonuclease	RNASEL
5.11224	5.55548	0	5.6104	5.40538	5.34832	5.08282	5.26647	5.21788	Q06136;Q06136-2	3-ketodihydrosphingosine reductase	KDSR
5.9119	5.4442	0	5.62134	5.19778	5.89782	5.45681	6.00113	5.71641	Q06210-2;Q06210;O94808	Glutamine--fructose-6-phosphate aminotransferase [isomerizing] 1	GFPT1
5.16584	4.16274	0	5.22593	4.04183	4.67916	4.72936	5.39345	4.68526	Q06323;Q06323-3;Q06323-2	Proteasome activator complex subunit 1	PSME1
4.7634	4.82781	0	4.36964	0	0	3.01803	5.07893	3.86582	Q06643	Lymphotoxin-beta	LTB
5.91758	5.80546	0	5.89161	5.96313	6.00204	5.84268	6.54235	6.24052	Q06830	Peroxiredoxin-1	PRDX1
6.64916	6.8234	0	6.47106	6.2006	6.67632	5.89811	6.61219	6.21136	Q07020-2;Q07020	60S ribosomal protein L18	RPL18
5.34723	4.27205	0	5.52097	6.02218	5.70883	4.64826	6.11873	5.15803	Q07021	Complement component 1 Q subcomponent-binding protein, mitochondrial	C1QBP
4.79142	4.54025	0	5.90737	5.95743	5.91374	0	4.37871	0	Q07075	Glutamyl aminopeptidase	ENPEP
3.86526	0	0	5.04891	5.15936	5.26461	5.09468	5.33278	4.76534	Q07108	Early activation antigen CD69	CD69
4.7118	4.63104	0	3.27448	3.78475	4.62586	0	0	0	Q07666-3;Q07666-2;Q07666	KH domain-containing, RNA-binding, signal transduction-associated protein 1	KHDRBS1
5.20798	5.02543	0	4.64859	5.18971	5.32693	4.66613	5.37451	4.68391	Q07866-8;Q07866-2;Q07866-3;Q07866;Q07866-7;Q07866-5;Q07866-10;Q07866-6;Q07866-4;Q07866-9;Q9H0B6-2;Q9NSK0-4;Q9NSK0-5;Q9NSK0;Q9NSK0-3	Kinesin light chain 1	KLC1
4.75055	4.73362	0	5.11401	4.71739	5.41007	4.11227	4.77948	4.55112	Q07889;Q07889-2	Son of sevenless homolog 1	SOS1
6.17076	6.09677	0	4.63831	5.65919	5.22357	4.77344	5.53832	5.21545	Q07955;Q07955-3;Q07955-2	Serine/arginine-rich splicing factor 1	SRSF1
4.66037	4.36881	0	5.19943	5.29257	5.48718	4.31553	4.58206	3.96476	Q07960	Rho GTPase-activating protein 1	ARHGAP1
0	0	0	4.37751	0	5.02222	3.22383	4.72923	4.44447	Q08116-2;Q08116	Regulator of G-protein signaling 1	RGS1
4.12297	0	0	0	4.12431	0	0	4.19476	4.56392	Q08188	Protein-glutamine gamma-glutamyltransferase E;Protein-glutamine gamma-glutamyltransferase E 50 kDa catalytic chain;Protein-glutamine gamma-glutamyltransferase E 27 kDa non-catalytic chain	TGM3
4.40133	4.54243	0	0	4.03794	0	4.65025	5.34992	4.87648	Q08209-2;Q08209;Q08209-5;Q08209-3;P16298-2;P16298-3;P16298;P16298-4;Q08209-4;P48454-2;P48454;P48454-3	Serine/threonine-protein phosphatase 2B catalytic subunit alpha isoform;Serine/threonine-protein phosphatase 2B catalytic subunit beta isoform;Serine/threonine-protein phosphatase 2B catalytic subunit gamma isoform	PPP3CA;PPP3CB;PPP3CC
6.75701	6.87071	0	6.49485	6.41747	6.64883	6.10629	6.55023	6.14727	Q08211;Q08211-2	ATP-dependent RNA helicase A	DHX9
5.1733	4.55722	0	4.52364	4.73426	4.52541	4.5287	0	3.00449	Q08257;Q08257-3;Q08257-2	Quinone oxidoreductase	CRYZ
0	0	0	4.02007	4.47451	3.79554	0	4.63905	0	Q08378;Q08378-2;Q08378-4	Golgin subfamily A member 3	GOLGA3
4.71042	4.46592	0	0	4.68145	0	4.53831	5.26684	4.68563	Q08379;Q08379-2;Q9NVV4-2	Golgin subfamily A member 2	GOLGA2
0	0	0	0	0	0	4.49159	5.84759	5.1867	Q08431-4;Q08431;Q08431-2;Q08431-3	Lactadherin;Lactadherin short form;Medin	MFGE8
4.32439	2.92004	0	0	0	0	3.70315	5.0633	4.68314	Q08554-2;Q08554	Desmocollin-1	DSC1
5.26048	5.05603	0	5.12153	5.11039	5.557	5.11793	5.30096	5.14761	Q08752	Peptidyl-prolyl cis-trans isomerase D	PPID
5.74048	5.91967	0	4.96722	5.39314	5.7197	4.80375	5.87249	5.41606	Q08945	FACT complex subunit SSRP1	SSRP1
5.10789	4.86529	0	2.62829	0	4.74629	0	4.89815	4.68976	Q08AF3;Q08AF3-2	Schlafen family member 5	SLFN5
4.39375	3.93851	0	4.18124	0	4.13666	0	4.26122	0	Q08AM6	Protein VAC14 homolog	VAC14
5.75457	5.58662	0	5.31624	5.66774	5.69681	4.88426	5.60595	4.61096	Q08J23;Q08J23-2;Q08J23-3	tRNA (cytosine(34)-C(5))-methyltransferase	NSUN2
5.99741	5.69738	0	5.66004	5.79542	5.97834	4.05115	5.67631	4.96346	Q09028-3;Q09028;Q09028-2;Q09028-4	Histone-binding protein RBBP4	RBBP4
4.95038	5.33161	0	5.06247	4.88694	5.70208	0	5.00126	5.00436	Q09161	Nuclear cap-binding protein subunit 1	NCBP1
4.36765	4.35713	0	0	0	0	0	3.98103	0	Q92793-2;Q09472;Q92793	CREB-binding protein;Histone acetyltransferase p300	CREBBP;EP300
5.39317	5.1628	0	5.06636	5.74054	5.43441	5.71881	6.6565	5.61696	Q09666;Q09666-2	Neuroblast differentiation-associated protein AHNAK	AHNAK
5.36127	5.11594	0	0	0	4.77995	4.87768	5.38849	5.19573	Q0VDF9	Heat shock 70 kDa protein 14	HSPA14
0	4.53498	0	0	0	0	0	3.06536	4.71819	Q0VGL1	Ragulator complex protein LAMTOR4;Ragulator complex protein LAMTOR4, N-terminally processed	LAMTOR4
4.78549	4.62215	0	4.36999	4.56017	4.54082	4.3924	5.25626	4.84501	Q10469	Alpha-1,6-mannosyl-glycoprotein 2-beta-N-acetylglucosaminyltransferase	MGAT2
4.68826	4.20025	0	4.06509	0	2.51734	4.07199	5.39684	4.01945	Q10471;Q10471-2	Polypeptide N-acetylgalactosaminyltransferase 2;Polypeptide N-acetylgalactosaminyltransferase 2 soluble form	GALNT2
4.56585	0	0	5.23782	0	5.22966	0	4.18611	0	Q10567-4;Q10567-3;Q10567-2;Q10567	AP-1 complex subunit beta-1	AP1B1
5.37572	5.27326	0	4.72045	4.95717	5.72601	4.51054	4.92667	4.8613	Q10570	Cleavage and polyadenylation specificity factor subunit 1	CPSF1
5.48852	5.22518	0	5.72094	5.89617	5.89904	4.7704	4.7306	3.59673	Q10588-2;Q10588	ADP-ribosyl cyclase/cyclic ADP-ribose hydrolase 2	BST1
5.00178	4.78404	0	5.16605	5.33009	5.06677	6.07947	6.59387	6.05269	Q10589-2;Q10589	Bone marrow stromal antigen 2	BST2
4.48579	3.67147	0	4.4767	4.35873	4.85706	3.94934	4.5068	0	Q10713	Mitochondrial-processing peptidase subunit alpha	PMPCA
4.2055	4.174	0	4.39818	0	4.5954	0	4.83928	0	Q12768	WASH complex subunit strumpellin	KIAA0196
4.45762	0	0	4.74047	5.17598	5.03862	0	0	0	Q12794-2;Q12794;Q12794-3;Q12794-7;Q12794-6;Q12794-5;Q12794-4	Hyaluronidase-1	HYAL1
4.6391	4.41529	0	4.8684	4.8692	5.07144	4.20669	4.6504	4.41852	Q12800-2;Q12800-3;Q12800-4;Q12800	Alpha-globin transcription factor CP2	TFCP2
4.06292	0	0	3.14448	4.26658	4.35455	4.65496	5.49919	4.04972	Q12802-4;Q12802;Q12802-2	A-kinase anchor protein 13	AKAP13
4.82186	4.72151	0	0	0	4.39796	0	4.45223	0	Q12824-2;Q12824	SWI/SNF-related matrix-associated actin-dependent regulator of chromatin subfamily B member 1	SMARCB1
3.8078	0	0	4.83725	5.10914	5.259	5.82696	6.3996	5.6608	Q12846;Q12846-2	Syntaxin-4	STX4
0	0	0	4.29217	4.2521	4.08185	0	4.94749	0	Q12864	Cadherin-17	CDH17
4.75529	4.50254	0	0	0	0	0	4.12238	3.48727	Q12874	Splicing factor 3A subunit 3	SF3A3
5.18361	4.80461	0	4.1936	0	0	4.65157	4.44725	0	Q12899	Tripartite motif-containing protein 26	TRIM26
5.54244	5.34811	0	4.91	4.90548	5.01397	4.38102	4.33457	0	Q12904;Q12904-2	Aminoacyl tRNA synthase complex-interacting multifunctional protein 1;Endothelial monocyte-activating polypeptide 2	AIMP1
5.6697	5.9198	0	5.72629	5.39097	5.69565	4.32527	5.45699	4.88703	Q12905	Interleukin enhancer-binding factor 2	ILF2
5.30578	5.18932	0	0	4.57227	4.40954	2.65087	4.62864	0	Q12906-5;Q12906-4;Q12906-2;Q12906-6;Q12906-3;Q12906;Q12906-7;Q96SI9-2;Q96SI9	Interleukin enhancer-binding factor 3	ILF3
5.03483	4.40858	0	0	4.60621	4.17592	5.14495	5.89537	5.29596	Q12907	Vesicular integral-membrane protein VIP36	LMAN2
5.58279	5.18381	0	5.77039	5.75083	5.89224	6.29035	6.70987	6.28553	Q12913-3;Q12913;Q12913-2	Receptor-type tyrosine-protein phosphatase eta	PTPRJ
0	0	0	5.17641	4.96116	4.92135	5.31836	5.27605	3.94192	Q12918	Killer cell lectin-like receptor subfamily B member 1	KLRB1
0	0	0	0	0	0	4.18096	5.01695	4.55888	Q12965	Unconventional myosin-Ie	MYO1E
0	3.88272	0	4.60426	4.82257	5.1086	0	0	0	Q12972;Q12972-2	Nuclear inhibitor of protein phosphatase 1;Activator of RNA decay	PPP1R8
0	0	0	0	0	0	2.94013	5.05668	4.38164	Q12981;Q12981-1;Q12981-2;Q12981-3	Vesicle transport protein SEC20	BNIP1
4.10319	0	0	0	3.79877	0	0	5.10016	4.00629	Q13011	Delta(3,5)-Delta(2,4)-dienoyl-CoA isomerase, mitochondrial	ECH1
4.82006	4.97325	0	4.81287	5.21601	5.28977	4.94825	5.44311	4.89253	Q13043;Q13043-2;Q13188;Q13188-2	Serine/threonine-protein kinase 4;Serine/threonine-protein kinase 4 37kDa subunit;Serine/threonine-protein kinase 4 18kDa subunit	STK4
6.17679	5.92829	0	5.53131	5.62117	6.07221	5.72825	6.23416	5.80221	Q13045;Q13045-3;Q13045-2	Protein flightless-1 homolog	FLII
4.70981	4.59755	0	4.66711	5.03842	5.18139	4.46923	5.09226	5.10846	Q13057;Q13057-2	Bifunctional coenzyme A synthase;Phosphopantetheine adenylyltransferase;Dephospho-CoA kinase	COASY
3.60606	0	0	0	0	0	0	5.68001	4.72009	Q13077;Q13077-2	TNF receptor-associated factor 1	TRAF1
5.09611	4.66465	0	5.35137	5.00268	5.77127	4.96825	5.62618	4.65342	Q13094	Lymphocyte cytosolic protein 2	LCP2
5.01824	5.04829	0	4.43278	0	4.74624	4.61826	4.75655	4.47647	Q13098-5;Q13098;Q13098-7;Q13098-6	COP9 signalosome complex subunit 1	GPS1
5.14541	4.59152	0	5.5053	6.01085	5.74392	2.91422	0	0	Q13103	Secreted phosphoprotein 24	SPP2
4.5319	4.06363	0	4.85991	4.62946	5.19482	0	0	3.5112	Q13107-2;Q13107	Ubiquitin carboxyl-terminal hydrolase 4	USP4
0	4.38146	0	3.85073	5.15122	0	0	0	0	Q13112	Chromatin assembly factor 1 subunit B	CHAF1B
4.69174	2.9157	0	5.38689	5.51656	5.59948	0	4.8676	0	Q13126-4;Q13126;Q13126-3;Q13126-2;Q13126-7;Q13126-6;Q13126-5	S-methyl-5-thioadenosine phosphorylase	MTAP
4.5956	4.41367	0	0	4.56753	5.10438	4.40907	5.24249	4.90062	Q13131-2;Q13131;P54646	5-AMP-activated protein kinase catalytic subunit alpha-1	PRKAA1
5.21163	5.154	0	0	4.06251	0	3.90358	5.09465	4.30157	Q13144	Translation initiation factor eIF-2B subunit epsilon	EIF2B5
5.31275	5.24983	0	4.62303	4.96044	5.06588	4.91782	5.27377	5.31448	Q13148;Q13148-4	TAR DNA-binding protein 43	TARDBP
5.00975	5.09107	0	5.42703	5.75439	5.64998	5.20044	5.1758	5.00204	Q13151	Heterogeneous nuclear ribonucleoprotein A0	HNRNPA0
5.81798	5.87957	0	5.92091	5.65411	6.22593	4.75003	5.23875	4.9061	Q13155;Q13155-2	Aminoacyl tRNA synthase complex-interacting multifunctional protein 2	AIMP2
5.02755	0	0	0	4.23902	3.96908	4.94367	5.83999	5.33606	Q13162	Peroxiredoxin-4	PRDX4
5.67927	4.78234	0	5.26851	5.21693	5.57479	5.36442	5.45861	5.20222	Q13177;Q13153;Q13153-2;O75914-2;O75914;O75914-4;O75914-3	Serine/threonine-protein kinase PAK 2;PAK-2p27;PAK-2p34	PAK2
5.13459	5.04891	0	4.73926	5.12843	5.10931	4.34776	4.78873	4.16518	Q13185;P83916;P45973	Chromobox protein homolog 3	CBX3
3.76048	0	0	0	0	0	4.95988	4.98216	0	Q13190-3;Q13190-2;Q13190-4;Q13190	Syntaxin-5	STX5
4.18532	0	0	0	0	0	4.3017	5.25643	4.94647	Q13191;Q13191-3;Q13191-2	E3 ubiquitin-protein ligase CBL-B	CBLB
6.41303	6.39415	0	6.45787	6.37526	6.73858	5.8703	6.28632	5.88546	Q13200;Q13200-3;Q13200-2	26S proteasome non-ATPase regulatory subunit 2	PSMD2
0	0	0	0	0	0	0	6.01326	5.21638	Q13217	DnaJ homolog subfamily C member 3	DNAJC3
4.90884	2.80238	0	6.45706	5.81912	5.88511	0	4.9031	0	Q13228;Q13228-4;Q13228-2;Q13228-3	Selenium-binding protein 1	SELENBP1
4.36205	0	0	0	4.15646	4.55889	5.29061	5.61001	5.3529	Q13241-3;Q13241;Q13241-2	Natural killer cells antigen CD94	KLRD1
4.57917	5.01258	0	0	0	0	4.14761	5.13139	4.4402	Q13242	Serine/arginine-rich splicing factor 9	SRSF9
4.79411	5.12048	0	0	4.93944	3.75906	0	0	0	Q13243;Q13243-2;Q13243-3	Serine/arginine-rich splicing factor 5	SRSF5
5.86578	6.0724	0	5.62601	5.91043	5.88537	4.92295	6.00191	5.45002	Q13263-2;Q13263	Transcription intermediary factor 1-beta	TRIM28
3.6416	0	0	0	0	0	4.87212	5.5967	4.79864	Q13277-2;Q13277-3;Q13277	Syntaxin-3	STX3
5.30756	5.31389	0	5.83675	6.10387	6.10605	0	5.24618	4.43412	Q13283;Q13283-2	Ras GTPase-activating protein-binding protein 1	G3BP1
5.45475	0	0	5.09698	4.34038	5.1343	4.87679	5.94072	5.93643	Q13291-4;Q13291-2;Q13291-3;Q13291	Signaling lymphocytic activation molecule	SLAMF1
5.83502	5.28876	0	5.96649	5.43041	6.12577	5.45373	6.03334	5.60587	Q13303-4;Q13303-2;Q13303;Q13303-3;Q13303-5	Voltage-gated potassium channel subunit beta-2	KCNAB2
4.28585	4.40341	0	0	0	0	3.87276	4.72066	4.34416	Q13310-2;Q13310;Q13310-3	Polyadenylate-binding protein 4	PABPC4
4.44029	4.80068	0	3.92183	0	4.48217	0	3.89637	0	Q13315	Serine-protein kinase ATM	ATM
4.21037	4.30242	0	4.59159	4.57827	4.65352	0	5.0463	0	Q13325-2;Q13325	Interferon-induced protein with tetratricopeptide repeats 5	IFIT5
5.57848	5.8747	0	5.19844	5.43169	5.71505	5.16584	5.68405	5.12463	Q13347	Eukaryotic translation initiation factor 3 subunit I	EIF3I
0	4.77721	0	0	0	0	4.36333	4.69434	4.38249	Q13363-2;Q13363	C-terminal-binding protein 1	CTBP1
0	0	0	0	0	0	0	4.95483	3.4869	Q13405	39S ribosomal protein L49, mitochondrial	MRPL49
5.23992	5.56597	4.11876	5.02877	5.05805	5.26439	3.24706	5.52794	2.67401	Q13409-3;Q13409-7;Q13409-2;Q13409;Q13409-6;Q13409-5	Cytoplasmic dynein 1 intermediate chain 2	DYNC1I2
0	0	0	4.54685	4.17906	4.77503	0	0	0	Q13416	Origin recognition complex subunit 2	ORC2
5.3952	4.80736	0	5.65186	5.79774	5.91976	4.80277	5.46938	4.847	Q13418;Q13418-2;Q13418-3	Integrin-linked protein kinase	ILK
4.26435	0	0	0	3.75611	3.4504	4.95081	5.61264	4.28639	Q13425;Q13425-2	Beta-2-syntrophin	SNTB2
4.73782	4.95378	0	3.9862	0	0	0	0	0	Q13427-2;Q13427	Peptidyl-prolyl cis-trans isomerase G	PPIG
0	0	0	4.95048	5.17757	5.2737	0	4.0515	0	Q13432-2;Q13432	Protein unc-119 homolog A	UNC119
4.76659	4.57408	0	4.90467	4.98803	5.21128	0	4.52084	2.75467	Q13435	Splicing factor 3B subunit 2	SF3B2
4.2511	0	0	0	0	0	0	4.89014	4.14101	Q13445	Transmembrane emp24 domain-containing protein 1	TMED1
4.88792	4.32379	0	0	3.81013	0	0	4.38973	0	Q13451;Q13451-2	Peptidyl-prolyl cis-trans isomerase FKBP5;Peptidyl-prolyl cis-trans isomerase FKBP5, N-terminally processed	FKBP5
5.07835	4.97378	0	4.25979	4.64699	4.47614	4.02682	5.74403	4.99682	Q13459-2;Q13459	Unconventional myosin-IXb	MYO9B
5.43422	5.30829	0	4.7276	5.15195	5.1891	4.34343	5.60136	4.89242	Q13464	Rho-associated protein kinase 1	ROCK1
4.0404	4.22318	0	4.33238	0	4.90442	0	4.73594	4.24363	Q13469-5;Q13469-3;Q13469-4;Q13469-2;Q13469	Nuclear factor of activated T-cells, cytoplasmic 2	NFATC2
4.33013	0	0	0	3.97404	0	4.8955	5.30428	4.7553	Q13478	Interleukin-18 receptor 1	IL18R1
3.54095	0	0	3.85346	4.828	4.40102	4.54254	5.58379	5.03226	Q13488;Q13488-2	V-type proton ATPase 116 kDa subunit a isoform 3	TCIRG1
4.79438	4.25995	0	4.98118	5.1664	5.11561	4.2987	5.40154	4.43987	Q13492-4;Q13492-3;Q13492-2;Q13492-5;Q13492;O60641-3;O60641-4;O60641	Phosphatidylinositol-binding clathrin assembly protein;Clathrin coat assembly protein AP180	PICALM;SNAP91
4.56764	4.4042	0	4.99773	0	4.71907	0	4.94449	4.18015	Q13496;Q13496-2	Myotubularin	MTM1
4.46706	4.56221	0	4.5537	4.8454	4.45402	0	5.19786	3.89571	Q13501-2;Q13501	Sequestosome-1	SQSTM1
0	0	0	5.70787	5.69046	5.70829	0	0	0	Q13508-2;Q13508-3;Q13508	Ecto-ADP-ribosyltransferase 3	ART3
5.09072	0	0	4.56204	4.52002	4.86754	0	0	0	Q13509;Q13509-2	Tubulin beta-3 chain	TUBB3
4.93537	4.35453	0	5.25801	5.41984	5.49499	3.80183	3.84114	0	Q13523	Serine/threonine-protein kinase PRP4 homolog	PRPF4B
4.60077	4.2164	0	5.16885	5.41976	5.29455	4.25096	5.27784	4.65818	Q13526	Peptidyl-prolyl cis-trans isomerase NIMA-interacting 1	PIN1
4.36988	0	0	0	0	0	0	5.09307	4.10867	Q13546;Q13546-2	Receptor-interacting serine/threonine-protein kinase 1	RIPK1
5.68516	5.6225	0	4.77289	5.30754	5.68434	4.11123	4.80387	4.94999	Q13547	Histone deacetylase 1	HDAC1
4.8317	4.56751	0	0	0	4.3753	4.84755	5.17476	4.31758	Q13555-10;Q13555-3;Q13555-5;Q13555-4;Q13555-7;Q13555-11;Q13555-9;Q13555-2;Q13555-8;Q13555;Q13555-6	Calcium/calmodulin-dependent protein kinase type II subunit gamma	CAMK2G
5.60176	5.20262	0	4.86084	4.3831	4.86941	5.39039	5.73643	5.33949	Q13557;Q13557-6;Q13557-8;Q13557-11;Q13557-10;Q13557-12;Q13557-4;Q13557-9;Q13557-5;Q13557-3;Q13554-2;Q13554-5;Q13554-8;Q13554-7;Q13554-3;Q13554-6;Q9UQM7-2;Q13554-4;Q9UQM7;Q13554	Calcium/calmodulin-dependent protein kinase type II subunit delta	CAMK2D
4.32842	0	0	5.01816	5.14192	5.13656	0	4.66514	3.92134	Q13561;Q13561-3;Q13561-2	Dynactin subunit 2	DCTN2
4.77578	4.70872	0	5.30492	4.99124	5.42091	4.29734	4.66279	4.28834	Q13564-2;Q13564;Q13564-3;Q13564-4	NEDD8-activating enzyme E1 regulatory subunit	NAE1
4.33638	4.66275	0	0	0	0	0	4.17365	0	Q13573	SNW domain-containing protein 1	SNW1
0	0	0	4.7683	0	4.6362	4.3448	4.657	0	Q13574-6;Q13574;Q13574-4;Q13574-7;Q13574-5;Q13574-3;Q13574-1;O75912	Diacylglycerol kinase zeta;Diacylglycerol kinase iota	DGKZ;DGKI
6.43607	5.82728	0	5.89081	5.70858	6.00013	6.69879	7.17995	6.6764	Q13576;Q13576-2	Ras GTPase-activating-like protein IQGAP2	IQGAP2
0	0	0	0	0	0	4.39534	5.06558	4.70194	Q13576-3	Ras GTPase-activating-like protein IQGAP2	IQGAP2
4.43658	0	0	4.37676	4.19521	3.93743	4.36453	5.40019	4.95778	Q13586-2;Q13586	Stromal interaction molecule 1	STIM1
5.16988	5.27193	0	0	3.73922	0	0	4.45445	4.64278	Q13595-2;Q13595-4;Q13595-3;Q13595	Transformer-2 protein homolog alpha	TRA2A
4.58331	4.93094	0	4.27903	4.81531	4.56394	4.65812	5.3063	4.48163	Q13596-2;Q13596;Q13596-3	Sorting nexin-1	SNX1
5.10044	5.09356	0	0	4.01778	0	0	3.23134	0	Q13610	Periodic tryptophan protein 1 homolog	PWP1
4.75372	4.41949	0	4.85663	4.59099	5.19482	4.32962	4.64915	4.16071	Q13616	Cullin-1	CUL1
4.79154	4.53817	0	3.56519	4.08913	4.36057	4.46015	5.1052	4.09492	Q13618;Q13618-2;Q13618-3	Cullin-3	CUL3
4.53674	4.6814	0	5.05007	5.15403	5.53704	0	5.17307	4.16785	Q13619;Q13619-2	Cullin-4A	CUL4A
3.92313	4.16155	0	4.27163	4.29541	4.64031	0	3.72228	3.11123	Q13620;Q13620-1;Q13620-3	Cullin-4B	CUL4B
5.06341	5.04731	0	4.83569	5.18432	5.32319	4.30374	5.1827	4.77674	Q13630	GDP-L-fucose synthase	TSTA3
5.27205	4.30125	0	4.725	4.83926	4.97938	5.06603	5.86518	5.31061	Q13724-2;Q13724	Mannosyl-oligosaccharide glucosidase	MOGS
5.5447	5.30762	0	5.91393	5.93845	6.00843	4.16797	5.20564	4.37409	Q13740-2;Q13740;Q13740-4;Q13740-3	CD166 antigen	ALCAM
4.96024	4.46858	0	5.38328	5.3892	5.47378	4.24348	4.48317	4.01657	Q13761;Q13761-2;Q13950-3;Q13950-2;Q13950	Runt-related transcription factor 3	RUNX3
4.62813	4.61009	0	4.36998	0	4.76862	3.88325	3.88701	0	Q13769	THO complex subunit 5 homolog	THOC5
5.55171	5.36167	0	6.02082	6.13748	5.99917	0	4.85448	0	Q13790	Apolipoprotein F	APOF
0	0	0	0	0	0	0	4.54741	3.78966	Q13795-3;Q13795-2;Q13795	ADP-ribosylation factor-related protein 1	ARFRP1
4.82656	3.96484	0	4.91571	4.75688	5.03635	4.78149	5.62461	4.92074	Q13813-3;Q13813;Q13813-2	Spectrin alpha chain, non-erythrocytic 1	SPTAN1
3.72853	4.31825	0	0	3.73563	0	0	3.78966	0	Q13823	Nucleolar GTP-binding protein 2	GNL2
5.18176	4.00698	0	5.50659	5.23855	5.64333	4.48473	4.01549	0	Q13838;Q13838-2	Spliceosome RNA helicase DDX39B	DDX39B
0	0	0	5.02428	4.52158	5.21527	0	3.31454	0	Q13868-3;Q13868	Exosome complex component RRP4	EXOSC2
5.11893	0	0	4.9885	4.23912	4.98204	5.40437	6.24045	5.16203	Q13884;Q13884-2	Beta-1-syntrophin	SNTB1
4.8067	4.91911	0	0	4.84913	5.09844	3.69046	4.6198	4.71037	Q13895	Bystin	BYSL
3.9887	4.28968	0	0	4.66126	0	0	5.06002	0	Q13951;Q13951-2	Core-binding factor subunit beta	CBFB
4.95232	0	0	5.03121	5.11508	5.04163	5.14345	6.01624	5.34518	Q14005-4;Q14005-3;Q14005-2;Q14005	Pro-interleukin-16;Interleukin-16	IL16
4.89383	4.14092	0	5.22329	5.26198	5.53321	0	4.70703	4.17785	Q14008-2;Q14008;Q14008-3	Cytoskeleton-associated protein 5	CKAP5
4.31942	3.9699	0	2.94952	0	0	0	4.78971	4.2538	Q14012	Calcium/calmodulin-dependent protein kinase type 1	CAMK1
4.69007	3.89573	0	5.159	4.87231	5.47417	4.44481	5.57299	5.11561	Q14019	Coactosin-like protein	COTL1
3.99575	0	0	4.7383	0	4.79179	4.93807	5.59985	4.66139	Q14088;Q9H082	Ras-related protein Rab-33A	RAB33A
5.90027	5.87821	0	5.99945	6.2449	6.12833	5.12483	6.07408	5.69911	Q14103-4;Q14103-3;Q14103-2;Q14103	Heterogeneous nuclear ribonucleoprotein D0	HNRNPD
0	0	0	0	0	0	0	5.27566	4.13953	Q14114-2;Q14114-4;Q14114-3;Q14114	Low-density lipoprotein receptor-related protein 8	LRP8
4.58699	0	0	5.03699	4.41649	4.84407	0	3.68479	0	Q14118	Dystroglycan;Alpha-dystroglycan;Beta-dystroglycan	DAG1
5.04821	4.7804	0	0	0	0	2.78068	0	0	Q14137-2;Q14137	Ribosome biogenesis protein BOP1	BOP1
4.53862	4.71827	0	4.6037	4.60022	5.04673	4.02123	4.88362	4.49933	Q14139;Q14139-2	Ubiquitin conjugation factor E4 A	UBE4A
5.34443	5.45375	0	5.39071	5.42912	5.81998	4.43257	5.48924	4.99929	Q14141-2;Q14141-4;Q14141;Q14141-3;Q9NVA2;Q9NVA2-2	Septin-6	2022-09-06
0	0	0	0	0	0	0	4.56123	3.62863	Q14142-4;Q14142-2;Q14142-3;Q14142	Tripartite motif-containing protein 14	TRIM14
6.64218	6.58096	0	6.2577	6.14823	6.54924	5.82321	6.36307	6.0786	Q14152-2;Q14152	Eukaryotic translation initiation factor 3 subunit A	EIF3A
4.06494	0	0	4.49076	4.0498	4.84135	4.79194	5.87219	5.18616	Q14156-3;Q14156-2;Q14156	Protein EFR3 homolog A	EFR3A
4.55382	3.11787	0	4.37596	4.4821	5.29868	5.48566	6.32664	5.49578	Q14160;Q14160-3;Q14160-2;Q9BTT6-2;Q9BTT6	Protein scribble homolog	SCRIB
5.00979	4.85556	0	4.99952	5.02608	5.66235	0	5.01758	4.83709	Q14161-2;Q14161-11;Q14161-7;Q14161-6;Q14161-10;Q14161-8;Q14161-4;Q14161-5;Q14161-3;Q14161;Q14161-9	ARF GTPase-activating protein GIT2	GIT2
4.24202	0	0	4.40623	4.65343	4.3995	4.38555	5.32087	4.91574	Q14165	Malectin	MLEC
5.37123	5.26557	0	5.09262	5.24217	5.64126	4.27671	5.05778	4.74065	Q14166	Tubulin--tyrosine ligase-like protein 12	TTLL12
5.6234	5.69381	0	5.5889	5.88419	6.07485	4.88455	5.69174	5.06028	Q14203-5;Q14203-3;Q14203-4;Q14203-2;Q14203-6;Q14203	Dynactin subunit 1	DCTN1
6.85281	6.81341	0	6.71145	6.5904	6.99701	6.2583	6.8389	6.40715	Q14204	Cytoplasmic dynein 1 heavy chain 1	DYNC1H1
3.94413	4.65155	0	3.92902	4.8741	4.77588	0	4.82895	4.5965	Q14213	Interleukin-27 subunit beta	EBI3
4.41631	4.24477	0	5.33989	4.47799	5.3376	0	4.49023	3.85594	Q14232;Q14232-2	Translation initiation factor eIF-2B subunit alpha	EIF2B1
4.14076	4.22732	0	4.60123	3.93196	4.84641	4.2845	4.64973	0	Q14240;Q14240-2	Eukaryotic initiation factor 4A-II;Eukaryotic initiation factor 4A-II, N-terminally processed	EIF4A2
0	0	0	0	0	0	5.22899	5.48653	5.11029	Q14242;Q14242-2	P-selectin glycoprotein ligand 1	SELPLG
5.00169	0	0	5.13978	5.12067	5.0936	6.08167	6.64555	6.00165	Q14254	Flotillin-2	FLOT2
3.94844	0	0	4.51327	4.92021	4.73766	0	5.49084	4.86842	Q14257;Q14257-2	Reticulocalbin-2	RCN2
5.001	6.58288	4.13017	4.93729	6.50893	6.51359	3.15281	5.38543	4.6015	Q14258	E3 ubiquitin/ISG15 ligase TRIM25	TRIM25
5.10731	4.56452	0	5.17164	4.13887	5.3776	4.7388	5.01182	5.00208	Q14289-2;Q14289	Protein-tyrosine kinase 2-beta	PTK2B
4.92305	4.05603	0	0	4.57707	4.40954	4.70647	5.46745	5.12804	Q14318-2;Q14318;Q14318-3	Peptidyl-prolyl cis-trans isomerase FKBP8	FKBP8
5.63273	4.52567	0	5.14829	4.8345	5.39801	6.11123	6.77957	6.31146	Q14344;Q14344-2	Guanine nucleotide-binding protein subunit alpha-13	GNA13
0	4.02235	0	0	3.97647	0	0	4.48838	3.99199	Q14444-2;Q14444	Caprin-1	CAPRIN1
5.64722	5.80901	0	5.3594	5.29693	5.704	4.54606	5.39543	4.95243	Q14498-3;Q14498-2;Q14498;Q86U06-3;Q86U06-4;Q86U06-5;Q86U06-2;Q86U06	RNA-binding protein 39	RBM39
5.20618	4.78422	0	4.90945	5.01774	5.22316	4.32697	5.24042	4.92249	Q14558;Q14558-2	Phosphoribosyl pyrophosphate synthase-associated protein 1	PRPSAP1
0	0	0	0	4.50161	4.85098	0	0	0	Q14562	ATP-dependent RNA helicase DHX8	DHX8
6.09527	6.07408	3.31139	5.74683	5.97097	6.2566	5.3033	5.91388	5.65389	Q14566	DNA replication licensing factor MCM6	MCM6
0	0	0	3.2096	0	0	0	5.14737	4.1685	Q14573	Inositol 1,4,5-trisphosphate receptor type 3	ITPR3
7.15706	6.86836	5.53381	7.62064	7.63719	7.6373	5.3307	5.89079	5.08792	Q14624-3;Q14624-2;Q14624;Q14624-4	Inter-alpha-trypsin inhibitor heavy chain H4;70 kDa inter-alpha-trypsin inhibitor heavy chain H4;35 kDa inter-alpha-trypsin inhibitor heavy chain H4	ITIH4
4.16325	3.62412	0	5.40617	5.24192	5.61836	0	4.0293	0	Q14657	EKC/KEOPS complex subunit LAGE3	LAGE3
4.68212	4.67234	0	0	0	4.164	0	4.72454	4.33814	Q14669-4;Q14669;Q14669-2;Q14669-3	E3 ubiquitin-protein ligase TRIP12	TRIP12
4.80779	4.49321	0	5.48275	5.0223	5.34608	0	4.83612	0	Q14676-4;Q14676-3;Q14676-2;Q14676	Mediator of DNA damage checkpoint protein 1	MDC1
5.51119	5.73251	0	4.67975	2.82884	4.88813	4.65975	5.27497	4.57107	Q14683	Structural maintenance of chromosomes protein 1A	SMC1A
0	0	0	4.63164	0	4.79381	0	0	0	Q14691	DNA replication complex GINS protein PSF1	GINS1
4.68641	4.65553	0	5.18067	5.3691	5.61329	0	5.13443	4.74878	Q14694;Q14694-3;Q14694-2	Ubiquitin carboxyl-terminal hydrolase 10	USP10
0	0	0	4.6343	4.97567	4.5862	0	5.35459	3.55229	Q14696	LDLR chaperone MESD	MESDC2
5.80475	3.72281	0	5.63892	5.64827	5.88299	5.35965	6.4686	5.66561	Q14697;Q14697-2	Neutral alpha-glucosidase AB	GANAB
5.64371	4.7821	0	5.66025	5.36685	5.65108	6.1311	6.89559	6.29347	Q14699	Raftlin	RFTN1
4.46315	0	0	0	0	0	4.3543	5.14576	4.63124	Q14728	Major facilitator superfamily domain-containing protein 10	MFSD10
4.77542	4.61908	0	5.1667	5.02502	5.55235	0	4.46371	4.21751	Q14738-3;Q14738-2;Q14738	Serine/threonine-protein phosphatase 2A 56 kDa regulatory subunit delta isoform	PPP2R5D
5.10741	0	0	0	4.55141	0	4.90695	5.72429	5.32139	Q14739	Lamin-B receptor	LBR
4.04218	4.41074	0	4.55689	3.8668	4.82446	0	0	0	Q14746-2;Q14746	Conserved oligomeric Golgi complex subunit 2	COG2
0	0	0	3.98297	3.95848	4.29579	5.28003	5.98498	5.75193	Q14761	Protein tyrosine phosphatase receptor type C-associated protein	PTPRCAP
7.30253	7.47494	5.39791	7.31391	6.82984	6.89408	6.10988	6.39839	5.60734	Q14764	Major vault protein	MVP
5.24055	4.98713	0	4.5773	5.06707	5.11611	4.8332	5.32	4.90904	Q14765	Signal transducer and activator of transcription 4	STAT4
4.44257	4.12418	0	0	3.99359	3.82822	4.99234	5.47695	4.61315	Q14790-6;Q14790-5;Q14790-8;Q14790-7;Q14790-3;Q14790-2;Q14790;Q14790-4;Q14790-9	Caspase-8;Caspase-8 subunit p18;Caspase-8 subunit p10	CASP8
5.1122	5.54244	0	5.1213	4.94885	5.6743	3.6188	5.06183	4.92806	Q14839;Q14839-2;Q8TDI0;Q12873-2;Q12873;Q12873-3	Chromodomain-helicase-DNA-binding protein 4	CHD4
5.38503	4.87789	0	5.72121	5.39921	3.7783	5.66686	6.17961	5.36791	Q14847;Q14847-2;Q14847-3	LIM and SH3 domain protein 1	LASP1
0	0	0	0	0	0	4.04685	5.05354	4.24035	Q14849-2;Q14849-3;Q14849	StAR-related lipid transfer protein 3	STARD3
0	0	0	5.15073	4.98669	4.05192	0	0	0	Q14956-2;Q14956	Transmembrane glycoprotein NMB	GPNMB
6.41382	6.24736	4.08884	6.31842	5.9472	6.64603	5.97102	6.43968	6.04427	Q14974;Q14974-2	Importin subunit beta-1	KPNB1
5.22907	4.42773	0	4.27582	4.49514	4.37621	3.85338	3.9967	3.51404	Q14980-4;Q14980-3;Q14980-2;Q14980	Nuclear mitotic apparatus protein 1	NUMA1
5.70788	5.70479	0	5.323	4.86789	5.70016	4.0187	5.43086	4.81548	Q14997;Q14997-3;Q14997-2	Proteasome activator complex subunit 4	PSME4
5.32658	5.40259	0	5.00238	5.12346	5.49627	5.02206	5.56999	4.96749	Q14C86-3;Q14C86-4;Q14C86-5;Q14C86-2;Q14C86;Q14C86-6	GTPase-activating protein and VPS9 domain-containing protein 1	GAPVD1
5.08153	5.15691	0	5.24522	6.10924	5.51548	4.79475	4.8705	4.86122	Q15003;Q15003-2	Condensin complex subunit 2	NCAPH
3.94449	3.66716	0	0	3.96081	0	4.32611	5.34171	4.6989	Q15005	Signal peptidase complex subunit 2	SPCS2
0	3.40081	0	0	0	0	0	5.43604	4.81981	Q15006	ER membrane protein complex subunit 2	EMC2
5.52207	5.44066	0	5.70749	5.5095	6.01553	5.03615	5.54573	5.04277	Q15008;Q15008-4;Q15008-3;Q15008-2	26S proteasome non-ATPase regulatory subunit 6	PSMD6
0	0	0	3.01507	0	4.18196	0	0	0	Q15013;Q15013-3	MAD2L1-binding protein	MAD2L1BP
5.65237	5.63162	0	5.88093	5.98789	6.23965	4.91561	5.7116	5.36442	Q15019;Q15019-3;Q15019-2	Septin-2	2022-09-02
5.16912	4.93596	0	4.47937	0	0	3.89081	4.86081	3.93404	Q15020-4;Q15020	Squamous cell carcinoma antigen recognized by T-cells 3	SART3
5.66691	5.68754	0	5.37583	5.16791	5.97619	4.91205	5.55484	5.3141	Q15021	Condensin complex subunit 1	NCAPD2
5.36314	4.22157	0	4.95261	4.94036	4.95617	0	3.9081	2.81856	Q15022	Polycomb protein SUZ12	SUZ12
4.21005	4.0881	0	3.5811	0	4.72167	0	0	3.91421	Q15024	Exosome complex component RRP42	EXOSC7
5.16074	5.12607	0	3.35985	4.85952	4.4615	4.45527	6.07438	5.40582	Q15025-7;Q15025-8;Q15025-5;Q15025-6;Q15025-4;Q15025-2;Q15025;Q15025-3	TNFAIP3-interacting protein 1	TNIP1
5.97323	5.62424	0	5.94198	5.8488	6.22316	5.37445	6.17047	5.66198	Q15027	Arf-GAP with coiled-coil, ANK repeat and PH domain-containing protein 1	ACAP1
6.59092	6.54931	0	5.86583	5.59152	5.95833	5.5037	6.086	5.59349	Q15029-2;Q15029;Q15029-3	116 kDa U5 small nuclear ribonucleoprotein component	EFTUD2
5.56015	5.28078	0	4.93884	4.70292	5.01582	5.21426	5.64346	5.33674	Q15036-2;Q15036	Sorting nexin-17	SNX17
4.56763	0	0	0	0	0	5.02808	6.18566	5.27875	Q15043-2;Q15043-3;Q15043	Zinc transporter ZIP14	SLC39A14
5.70179	5.44116	0	5.47457	5.47909	5.79802	4.81812	5.42661	5.07867	Q15046;Q15046-2	Lysine--tRNA ligase	KARS
3.90938	5.22084	0	4.18971	3.53763	4.09124	0	4.41496	0	Q15050	Ribosome biogenesis regulatory protein homolog	RRS1
5.49488	5.3267	0	5.38541	5.25419	5.5028	5.12418	5.88163	5.22492	Q15052;Q15052-2;Q14155-6;Q14155-1;Q14155-5;Q14155-2;Q14155-3;Q14155	Rho guanine nucleotide exchange factor 6	ARHGEF6
2.79969	0	0	0	4.78779	0	0	5.34575	3.2656	Q15056-2;Q15056	Eukaryotic translation initiation factor 4H	EIF4H
4.82986	4.28479	0	4.38043	3.49466	0	4.05808	4.94134	4.09314	Q15057	Arf-GAP with coiled-coil, ANK repeat and PH domain-containing protein 2	ACAP2
4.70344	4.27404	0	0	0	0	4.0558	5.23777	4.62524	Q15058	Kinesin-like protein KIF14	KIF14
0	0	0	3.703	0	4.8577	0	0	0	Q15061	WD repeat-containing protein 43	WDR43
6.03894	5.24092	0	5.40754	5.95899	5.83788	6.04879	6.83596	6.19504	Q15084-3;Q15084;Q15084-4;Q15084-5;Q15084-2	Protein disulfide-isomerase A6	PDIA6
0	3.39485	0	4.91518	4.98038	4.28274	4.35864	5.76229	5.06629	Q15125	3-beta-hydroxysteroid-Delta(8),Delta(7)-isomerase	EBP
5.1745	4.84202	0	5.09304	5.14114	5.48423	4.71278	5.35299	5.02719	Q15126	Phosphomevalonate kinase	PMVK
5.12901	6.15515	0	4.96675	5.7843	7.30029	4.38968	6.47936	5.31158	Q15149-7;Q15149-8;Q15149-9;Q15149-5;Q15149-4;Q15149-6;Q15149-3;Q15149-2;Q15149	Plectin	PLEC
4.49933	0	0	4.87054	4.12555	5.14195	0	4.61516	0	Q15172-2;Q15172	Serine/threonine-protein phosphatase 2A 56 kDa regulatory subunit alpha isoform	PSMB8
4.51119	0	0	4.2275	4.48266	5.18284	0	5.34258	4.62536	Q15181	Inorganic pyrophosphatase	PPA1
5.68656	5.15564	0	5.46057	5.7304	5.85589	5.34508	5.76085	5.14959	Q15185-4;Q15185;Q15185-3;Q15185-2	Prostaglandin E synthase 3	PTGES3
0	0	0	4.74898	4.82033	0	0	0	0	Q15223-3;Q15223-2;Q15223	Nectin-1	PVRL1
5.52958	5.68934	3.11364	5.7456	6.02784	6.23872	4.75229	5.43388	4.89869	Q15233;Q15233-2	Non-POU domain-containing octamer-binding protein	NONO
3.94796	2.96122	0	0	0	0	0	4.87336	3.78679	Q15276-2;Q15276	Rab GTPase-binding effector protein 1	RABEP1
5.36592	4.51665	0	4.21261	3.14947	4.37765	5.2411	6.21468	5.34866	Q15283-2;Q15283	Ras GTPase-activating protein 2	RASA2
5.12317	4.58128	0	4.7626	3.48282	4.99885	5.75515	6.15217	5.95101	Q15286;Q15286-2	Ras-related protein Rab-35	RAB35
4.50875	5.79231	0	3.94528	5.67974	4.35927	0	5.34879	0	Q15293-2;Q15293	Reticulocalbin-1	RCN1
0	4.2558	0	0	0	0	0	4.75119	3.7103	Q15306-2;Q15306	Interferon regulatory factor 4	IRF4
4.64412	0	0	5.0122	4.82537	4.94543	4.88237	5.51939	5.16767	Q15334	Lethal(2) giant larvae protein homolog 1	LLGL1
4.99212	0	0	4.51685	5.0197	4.62985	5.08156	5.61189	5.09265	Q15363	Transmembrane emp24 domain-containing protein 2	TMED2
6.53277	6.2615	0	5.13513	5.2528	5.0182	6.39869	6.63352	6.23317	Q15365	Poly(rC)-binding protein 1	PCBP1
6.21553	6.01599	0	5.6447	5.77406	5.88931	6.06774	6.37473	6.06804	Q15366-3;Q15366-2;Q15366-6;Q15366;Q15366-4;Q15366-5;Q15366-7;Q15366-8;P57721-2;P57721-3;P57721-5;P57721-4;P57721	Poly(rC)-binding protein 2	PCBP2
0	0	0	0	4.82938	4.98174	0	0	4.18384	Q15369-2;Q15369	Transcription elongation factor B polypeptide 1	TCEB1
4.87086	4.58687	0	6.22886	5.5303	6.01477	5.09339	5.5721	5.15972	Q15382	GTP-binding protein Rheb	RHEB
4.92441	4.25472	0	4.61021	4.91855	5.12853	3.88962	4.84738	4.55572	Q15386	Ubiquitin-protein ligase E3C	UBE3C
0	3.67523	0	0	4.11327	0	3.71738	5.47773	4.70409	Q15388	Mitochondrial import receptor subunit TOM20 homolog	TOMM20
0	0	0	0	0	0	4.32205	5.17684	0	Q15392-2;Q15392	Delta(24)-sterol reductase	DHCR24
6.28411	6.10894	0	5.64384	5.33435	5.79208	5.20407	5.64162	5.00988	Q15393;Q15393-3;Q15393-2	Splicing factor 3B subunit 3	SF3B3
4.87592	4.76553	0	4.79857	0	4.84829	0	0	0	Q15397	Pumilio domain-containing protein KIAA0020	KIAA0020
5.09065	4.36156	0	4.7917	4.93419	5.09311	4.71737	5.71246	4.99707	Q15418-2;Q15418-3;Q15418-4;Q15418;Q15349;Q15349-3;Q15349-2	Ribosomal protein S6 kinase alpha-1	RPS6KA1
4.99	4.60552	0	0	0	0	5.75381	4.83368	4.4942	Q15424-2;Q15424;Q15424-4;Q15424-3	Scaffold attachment factor B1	SAFB
4.64475	4.91668	0	0	2.87726	3.856	0	4.23014	0	Q15427	Splicing factor 3B subunit 4	SF3B4
0	0	0	4.34649	4.22999	4.46234	0	0	0	Q15428	Splicing factor 3A subunit 2	SF3A2
4.81361	4.38691	0	5.10605	4.887	5.51251	3.52144	4.79298	4.10254	Q15435-5;Q15435-4;Q15435-3;Q15435-2;Q15435	Protein phosphatase 1 regulatory subunit 7	PPP1R7
5.00428	4.74855	0	5.08027	4.42403	5.14358	4.30522	5.0472	4.33498	Q15436;Q15436-2	Protein transport protein Sec23A	SEC23A
6.07566	5.68964	0	5.72557	5.44311	5.96291	5.56461	6.17073	5.63749	Q15437	Protein transport protein Sec23B	SEC23B
5.19134	5.14934	0	4.92003	4.98938	5.25336	0	4.757	4.17298	Q15459;Q15459-2	Splicing factor 3A subunit 1	SF3A1
4.6937	4.40725	0	4.99922	4.84039	5.28625	0	4.55095	4.20211	Q15477	Helicase SKI2W	SKIV2L
5.30986	4.18653	0	4.25684	4.3759	4.37392	0	4.81689	0	Q15555-4;Q15555-5;Q15555-3;Q15555;Q15555-2	Microtubule-associated protein RP/EB family member 2	MAPRE2
3.96126	0	0	5.22554	5.18404	5.26098	0	0	0	Q15582	Transforming growth factor-beta-induced protein ig-h3	TGFBI
5.01292	4.70253	0	0	4.44719	3.53982	4.82519	5.473	4.9522	Q15628-2;Q15628	Tumor necrosis factor receptor type 1-associated DEATH domain protein	TRADD
4.57088	4.20252	0	4.29137	4.41044	4.55855	4.49168	5.22665	4.93039	Q15645;Q15645-2	Pachytene checkpoint protein 2 homolog	TRIP13
5.90117	6.19407	0	4.85257	5.19019	5.33133	4.92338	5.74612	5.19487	Q15646;Q15646-3;Q15646-2	2-5-oligoadenylate synthase-like protein	OASL
4.45314	0	0	0	0	0	5.29999	5.5685	4.46046	Q15669	Rho-related GTP-binding protein RhoH	RHOH
5.21635	4.12182	0	5.22598	5.39005	5.06423	3.81432	5.48153	4.36231	Q15691	Microtubule-associated protein RP/EB family member 1	MAPRE1
5.39515	5.4619	0	0	4.32366	4.42638	5.06681	5.32255	5.15903	Q15717;Q15717-2	ELAV-like protein 1	ELAVL1
4.49343	2.78225	0	0	0	4.43122	0	5.34467	4.7177	Q15738	Sterol-4-alpha-carboxylate 3-dehydrogenase, decarboxylating	NSDHL
6.60396	5.81998	0	6.21	6.43099	6.29673	7.2033	7.87348	7.33443	Q15758;Q15758-3;Q15758-2	Neutral amino acid transporter B(0)	SLC1A5
5.3955	0	0	5.66956	5.68589	5.56847	6.01778	6.402	5.74665	Q15762	CD226 antigen	CD226
4.87327	5.06517	0	5.3035	5.67907	5.6487	4.53555	5.25689	4.73986	Q15785	Mitochondrial import receptor subunit TOM34	TOMM34
4.68795	4.14126	0	3.85912	4.81338	0	4.62206	5.33732	4.79302	Q15796-2;Q15796;P84022-3;P84022-2;P84022;O15198-2;O15198;P84022-4;Q99717;Q15797	Mothers against decapentaplegic homolog 2;Mothers against decapentaplegic homolog 3;Mothers against decapentaplegic homolog 9	SMAD2;SMAD3;SMAD9
5.39983	5.19659	0	5.42132	5.05081	5.69805	5.48531	6.28896	5.61193	Q15833-2;Q15833;Q15833-3	Syntaxin-binding protein 2	STXBP2
0	0	0	0	0	0	4.27367	4.34347	0	Q15836	Vesicle-associated membrane protein 3	VAMP3
0	0	0	0	0	0	0	4.70915	4.25178	Q15904	V-type proton ATPase subunit S1	ATP6AP1
4.87286	4.14697	0	4.90904	5.05839	4.76994	5.40449	6.10377	5.32801	Q15907;Q15907-2;P62491-2;P62491	Ras-related protein Rab-11B;Ras-related protein Rab-11A	RAB11B;RAB11A
4.6361	4.58902	0	0	0	0	0	4.30775	0	Q15910;Q15910-2;Q15910-5;Q15910-3;Q15910-4	Histone-lysine N-methyltransferase EZH2	EZH2
4.30818	0	0	4.12607	4.7163	3.06804	4.88816	5.28634	4.38124	Q15942-2;Q15942	Zyxin	ZYX
5.79981	5.76806	0	6.04984	6.20828	6.51163	4.78686	5.80094	5.21056	Q16181;Q16181-2;Q6ZU15	Septin-7	2022-09-07
5.48514	5.69494	0	5.21719	5.32467	5.37749	5.61133	5.75577	5.57516	Q16186	Proteasomal ubiquitin receptor ADRM1	ADRM1
5.49721	5.44423	0	5.63018	5.44588	5.76816	4.29257	5.63694	4.62209	Q16401;Q16401-2;Q5IFJ8	26S proteasome non-ATPase regulatory subunit 5	PSMD5
5.33094	4.11581	0	0	0	5.01355	5.2184	5.68835	5.26285	Q16512-2;Q16512;Q16512-3	Serine/threonine-protein kinase N1	PKN1
5.25789	5.04155	0	5.4791	5.38223	5.87848	0	4.98653	0	Q16531;Q16531-2	DNA damage-binding protein 1	DDB1
4.69334	4.66615	0	4.967	4.94685	5.29126	2.94972	4.94888	3.7212	Q16537-3;Q16537-2;Q16537	Serine/threonine-protein phosphatase 2A 56 kDa regulatory subunit epsilon isoform	PPP2R5E
5.81655	5.69083	0	4.72672	3.70323	4.63697	5.38207	5.85513	5.10867	Q16543	Hsp90 co-chaperone Cdc37;Hsp90 co-chaperone Cdc37, N-terminally processed	CDC37
5.47031	4.86564	0	5.65053	5.50192	5.89262	4.63379	5.74504	4.82787	Q16555-2;Q16555	Dihydropyrimidinase-related protein 2	DPYSL2
4.29649	0	0	4.48093	4.48578	4.46703	5.64063	6.08182	4.82123	Q16563-2;Q16563	Synaptophysin-like protein 1	SYPL1
3.78445	4.4828	0	0	3.91579	4.50379	0	4.91731	4.78506	Q16566	Calcium/calmodulin-dependent protein kinase type IV	CAMK4
4.18267	0	0	5.08493	5.58974	5.75011	0	3.31277	0	Q16576;Q16576-2	Histone-binding protein RBBP7	RBBP7
0	3.06922	0	4.90584	5.08998	4.98901	0	0	0	Q16620-2;Q16620-3;Q16620-5;Q16620-6;Q16620;Q16620-4	BDNF/NT-3 growth factors receptor	NTRK2
6.1389	6.3104	0	5.4942	5.60497	5.59582	5.31249	5.97181	5.71672	Q16629-3;Q16629-2;Q16629-4;Q16629	Serine/arginine-rich splicing factor 7	SRSF7
0	0	0	4.13887	4.27242	4.56692	0	0	0	Q16630-3;Q16630;Q16630-2	Cleavage and polyadenylation specificity factor subunit 6	CPSF6
4.95036	4.87399	0	0	0	0	0	0	0	Q16637-4;Q16637-2;Q16637-3;Q16637	Survival motor neuron protein	SMN1
4.87954	0	0	4.72423	0	0	5.05119	5.89005	5.2407	Q16643;Q16643-3;Q16643-2	Drebrin	DBN1
5.29708	5.61146	0	5.59365	5.66679	5.96177	4.49504	5.30181	4.60599	Q16666-3;Q16666-6;Q16666-2;Q16666	Gamma-interferon-inducible protein 16	IFI16
4.92497	4.23709	0	4.75809	4.68923	4.91048	4.61679	5.14866	4.75774	Q16698-2;Q16698	2,4-dienoyl-CoA reductase, mitochondrial	DECR1
3.88673	0	0	0	0	0	3.89243	4.84995	4.22383	Q16706	Alpha-mannosidase 2	MAN2A1
4.07276	0	0	4.29464	4.7864	4.52982	0	4.47449	0	Q16718-2;Q16718	NADH dehydrogenase [ubiquinone] 1 alpha subcomplex subunit 5	NDUFA5
4.78392	4.07504	0	4.53993	3.15794	0	4.44934	4.84549	3.94955	Q16763	Ubiquitin-conjugating enzyme E2 S	UBE2S
5.61457	5.9436	5.69158	7.06982	6.71189	7.22596	5.83033	6.09653	5.63664	Q16777;Q6FI13	Histone H2A type 2-C;Histone H2A type 2-A	HIST2H2AC;HIST2H2AA3
4.8057	4.6019	0	5.19371	4.98117	5.48886	3.99435	4.50753	0	Q16831	Uridine phosphorylase 1	UPP1
5.13258	4.69877	0	5.42625	4.88882	5.61307	4.29741	4.99201	4.32636	Q16851-2;Q16851	UTP--glucose-1-phosphate uridylyltransferase	UGP2
5.8376	5.63551	0	6.10322	6.27639	6.26005	4.80848	4.71626	5.20314	Q16853-2;Q16853	Membrane primary amine oxidase	AOC3
0	0	0	4.40873	4.48265	4.13229	0	3.93473	3.68836	Q16864;Q16864-2	V-type proton ATPase subunit F	ATP6V1F
3.56464	0	0	5.24623	5.30304	5.13783	4.01907	5.33616	4.59786	Q16891-3;Q16891-2;Q16891-4;Q16891	MICOS complex subunit MIC60	IMMT
5.63945	5.6566	0	4.00212	4.33098	4.9867	4.24254	5.53997	4.88919	Q1KMD3	Heterogeneous nuclear ribonucleoprotein U-like protein 2	HNRNPUL2
4.37396	3.91495	0	0	0	4.11774	4.01161	4.58715	4.20531	Q27J81-3;Q27J81-2;Q27J81	Inverted formin-2	INF2
0	0	0	3.54843	4.29892	5.14358	0	0	0	Q29RF7;Q29RF7-3;Q9NTI5-4	Sister chromatid cohesion protein PDS5 homolog A	PDS5A
4.84055	4.53259	0	0	0	0	4.4399	5.02906	4.61126	Q2M1Z3	Rho GTPase-activating protein 31	ARHGAP31
4.53424	4.22932	0	2.88559	3.09405	0	4.15177	4.87853	4.15256	Q2M389-2;Q2M389	WASH complex subunit 7	KIAA1033
5.45284	5.48646	0	4.49843	4.84804	4.87573	4.48749	5.29166	4.61454	Q2NL82	Pre-rRNA-processing protein TSR1 homolog	TSR1
5.02584	4.91802	0	5.5432	5.48548	5.90294	4.79076	5.20404	4.32286	Q2TAY7;Q2TAY7-2	WD40 repeat-containing protein SMU1;WD40 repeat-containing protein SMU1, N-terminally processed	SMU1
0	0	0	0	0	0	0	5.37162	4.84791	Q30154	HLA class II histocompatibility antigen, DR beta 5 chain	HLA-DRB5
4.66314	4.95943	0	3.94541	5.35675	4.91067	0	0	0	Q32MZ4-3;Q32MZ4-2;Q32MZ4;Q32MZ4-4;Q9Y608-2;Q9Y608-4;Q9Y608-5;Q9Y608	Leucine-rich repeat flightless-interacting protein 1	LRRFIP1
3.98143	0	0	2.66605	3.03902	0	4.26026	4.99832	4.17918	Q32P28-4;Q32P28;Q32P28-3;Q32P28-2	Prolyl 3-hydroxylase 1	LEPRE1
4.9398	4.53493	0	0	0	0	4.42906	4.70524	4.12061	Q32P44;Q32P44-2	Echinoderm microtubule-associated protein-like 3	EML3
5.02346	5.02755	0	4.66254	4.69929	4.81405	4.41554	4.98026	4.67426	Q3KQU3-2;Q3KQU3-4;Q3KQU3	MAP7 domain-containing protein 1	MAP7D1
4.32836	3.99396	0	4.53551	4.84525	5.09506	0	4.56516	4.09416	Q3KQV9;Q3KQV9-2	UDP-N-acetylhexosamine pyrophosphorylase-like protein 1	UAP1L1
4.28346	0	0	4.34163	4.382	4.67869	0	4.82794	0	Q3MHD2;Q3MHD2-2	Protein LSM12 homolog	LSM12
5.59783	5.76817	0	5.4879	5.72478	5.91671	5.66101	6.0472	5.72233	Q3ZCM7	Tubulin beta-8 chain	TUBB8
4.84968	4.87711	0	4.90642	4.70345	5.25399	4.43672	5.15579	4.70981	Q3ZCQ8-2;Q3ZCQ8;Q3ZCQ8-3	Mitochondrial import inner membrane translocase subunit TIM50	TIMM50
5.86891	6.01753	0	5.12736	5.26748	5.19805	5.77786	6.31035	5.9588	Q460N5-1;Q460N5;Q460N5-4;Q460N5-3;Q460N5-5	Poly [ADP-ribose] polymerase 14	PARP14
0	0	0	0	0	0	4.85705	4.60752	0	Q495A1	T-cell immunoreceptor with Ig and ITIM domains	TIGIT
0	0	0	4.8689	4.99059	5.38435	0	4.67127	0	Q49A26-5;Q49A26-4;Q49A26-2;Q49A26-3;Q49A26	Putative oxidoreductase GLYR1	GLYR1
4.25556	4.79104	0	0	0	0	0	4.02645	0	Q4G0J3;Q4G0J3-3	La-related protein 7	LARP7
0	0	0	0	0	4.32531	0	5.32098	4.18041	Q4KMP7;Q4KMP7-2	TBC1 domain family member 10B	TBC1D10B
3.51142	0	0	0	4.3605	0	5.08372	5.95099	5.10656	Q4KMQ2-3;Q4KMQ2;Q4KMQ2-4;Q4KMQ2-2	Anoctamin-6	ANO6
0	0	0	0	2.91671	0	4.29429	4.86355	4.50389	Q4VX76-2;Q4VX76	Synaptotagmin-like protein 3	SYTL3
0	4.5053	0	4.52737	4.82372	5.41584	0	4.23992	0	Q52LJ0-1;Q52LJ0	Protein FAM98B	FAM98B
5.58748	5.1778	0	5.12701	5.36719	5.57074	4.92343	5.42773	4.72536	Q53EL6-2;Q53EL6	Programmed cell death protein 4	PDCD4
3.86406	0	0	3.55677	0	0	0	4.72463	4.02189	Q53EZ4;Q53EZ4-2	Centrosomal protein of 55 kDa	CEP55
0	0	0	3.22606	0	4.29077	4.31095	5.51815	4.63327	Q53GL0;Q53GL0-2	Pleckstrin homology domain-containing family O member 1	PLEKHO1
4.73795	0	0	0	0	0	4.31923	4.48804	4.47157	Q53GL7	Poly [ADP-ribose] polymerase 10	PARP10
4.00056	0	0	0	0	0	3.83139	5.41896	5.16823	Q53GQ0;Q53GQ0-2	Very-long-chain 3-oxoacyl-CoA reductase	HSD17B12
5.03818	5.14301	0	5.47222	5.39921	5.78689	0	4.3354	3.82999	Q53GS9;Q53GS9-2;Q53GS9-3	U4/U6.U5 tri-snRNP-associated protein 2	USP39
4.4138	0	0	0	0	0	0	4.73555	3.53957	Q53H12	Acylglycerol kinase, mitochondrial	AGK
0	0	0	3.16486	0	4.33935	0	0	0	Q53HC9	Protein TSSC1	TSSC1
4.17272	3.69173	0	4.8415	4.75439	5.3167	4.35583	4.9915	4.45611	Q53QZ3	Rho GTPase-activating protein 15	ARHGAP15
4.34994	4.69011	4.87614	5.93779	5.59722	6.05545	4.87427	4.79182	4.01574	Q562R1	Beta-actin-like protein 2	ACTBL2
5.6247	5.41116	0	5.61154	5.95726	6.00022	4.94027	5.83364	5.22961	Q58FF8	Putative heat shock protein HSP 90-beta 2	HSP90AB2P
4.90819	4.88308	0	4.99037	5.2389	5.51793	4.6798	5.29066	4.7772	Q5EBM0;Q5EBM0-2;Q5EBM0-3;Q5EBM0-4	UMP-CMP kinase 2, mitochondrial	CMPK2
4.99402	4.63419	0	0	0	4.68571	4.60968	4.39527	4.46195	Q5GLZ8-6;Q5GLZ8-3;Q5GLZ8-2;Q5GLZ8	Probable E3 ubiquitin-protein ligase HERC4	HERC4
4.5938	4.31273	0	5.35955	4.46567	4.71295	4.10013	4.39301	3.69113	Q5H9R7-3;Q5H9R7-4;Q5H9R7-6;Q5H9R7-2;Q5H9R7;Q5H9R7-5	Serine/threonine-protein phosphatase 6 regulatory subunit 3	PPP6R3
0	3.6204	0	4.42475	4.49627	4.74352	4.82248	4.81997	4.7675	Q5JSH3-4;Q5JSH3-2;Q5JSH3;Q5JSH3-3	WD repeat-containing protein 44	WDR44
5.31785	5.03298	0	4.55572	4.77929	5.04474	5.28639	5.92978	5.37171	Q5JSL3	Dedicator of cytokinesis protein 11	DOCK11
5.36037	5.53222	0	5.12736	4.92532	5.64139	3.83594	4.82887	4.57761	Q5JTH9-2;Q5JTH9-3;Q5JTH9	RRP12-like protein	RRP12
4.92844	4.56313	0	4.08461	4.33345	0	5.37612	5.61385	5.49897	Q5JTV8;Q5JTV8-3	Torsin-1A-interacting protein 1	TOR1AIP1
0	0	0	0	0	0	0	4.9407	4.407	Q5JUQ0	Protein FAM78A	FAM78A
4.48209	4.56258	0	4.71552	4.78019	4.87503	0	4.27916	0	Q5JVF3-3;Q5JVF3;Q5JVF3-4;Q5JVF3-2	PCI domain-containing protein 2	PCID2
4.89228	4.22118	0	4.58041	4.60985	5.20488	4.57363	0	4.67684	Q5K651	Sterile alpha motif domain-containing protein 9	SAMD9
0	0	0	0	0	0	0	4.6892	3.9863	Q5QGZ9-5;Q5QGZ9-4;Q5QGZ9;Q5QGZ9-1	C-type lectin domain family 12 member A	CLEC12A
5.1232	5.0803	0	5.45864	5.57915	5.66896	4.15782	0	4.58128	Q5RKV6	Exosome complex component MTR3	EXOSC6
5.80717	5.80807	0	5.87214	5.89905	6.08472	4.78119	5.16307	5.12071	Q5SSJ5;Q5SSJ5-2;Q5SSJ5-3	Heterochromatin protein 1-binding protein 3	HP1BP3
0	0	0	4.68976	4.40742	4.94858	0	4.1865	0	Q5T0F9-3;Q5T0F9-2;Q5T0F9;Q5T0F9-4	Coiled-coil and C2 domain-containing protein 1B	CC2D1B
4.78275	4.59503	0	0	0	2.82582	4.06885	4.62725	4.07972	Q5T447	E3 ubiquitin-protein ligase HECTD3	HECTD3
6.06528	5.99667	0	5.89893	5.54984	6.178	5.15909	5.75955	5.51278	Q5T4S7-3;Q5T4S7-4;Q5T4S7;Q5T4S7-2;Q5T4S7-5	E3 ubiquitin-protein ligase UBR4	UBR4
2.61214	0	0	0	0	0	4.44764	4.97195	0	Q5T5C0-3;Q5T5C0-2;Q5T5C0	Syntaxin-binding protein 5	STXBP5
0	0	0	0	0	0	4.86783	0	5.26086	Q5T749	Keratinocyte proline-rich protein	KPRP
5.33102	5.20763	0	7.10724	6.80071	6.92518	5.6356	6.14885	5.68021	Q5TEC6	Histone H3	HIST2H3PS2
5.34885	0	0	0	0	0	4.43742	4.37403	0	Q5TEJ8;Q5TEJ8-6;Q5TEJ8-3;Q5TEJ8-5	Protein THEMIS2	THEMIS2
0	0	0	4.46276	4.34516	4.82937	0	0	0	Q5TFE4-2;Q5TFE4	5-nucleotidase domain-containing protein 1	NT5DC1
3.73804	0	0	0	4.34988	0	4.36425	4.40877	0	Q5UCC4-2;Q5UCC4	ER membrane protein complex subunit 10	EMC10
0	0	0	5.04332	0	3.73585	4.51226	5.49734	4.63102	Q5VST6;Q5VST6-2	Alpha/beta hydrolase domain-containing protein 17B	ABHD17B
4.08604	0	0	0	0	0	3.99124	5.10944	4.41592	Q5VV42-2;Q5VV42	Threonylcarbamoyladenosine tRNA methylthiotransferase	CDKAL1
4.74735	0	0	0	4.59965	0	4.44075	5.34733	4.58721	Q5VW32-2;Q5VW32	BRO1 domain-containing protein BROX	BROX
5.50552	5.22896	0	5.59033	5.21909	6.11886	0	5.23065	3.96019	Q5VYK3	Proteasome-associated protein ECM29 homolog	ECM29
0	0	0	0	0	4.4866	3.8065	4.71523	3.31292	Q5VZ89-5;Q5VZ89-3;Q5VZ89;Q5VZ89-7	DENN domain-containing protein 4C	DENND4C
7.20917	7.11747	0	7.06179	7.25508	7.13149	6.66167	7.07522	6.87695	Q63HN8;Q63HN8-4;Q63HN8-6;Q63HN8-5	E3 ubiquitin-protein ligase RNF213	RNF213
4.32013	3.53557	0	4.93193	4.84555	5.36582	0	4.54876	0	Q658Y4	Protein FAM91A1	FAM91A1
4.62592	4.43185	0	0	4.17592	4.67493	0	4.57528	0	Q66K74-2;Q66K74	Microtubule-associated protein 1S;MAP1S heavy chain;MAP1S light chain	MAP1S
0	5.06427	0	0	0	0	6.23591	5.65001	4.61113	Q68D91;Q68D91-2	Metallo-beta-lactamase domain-containing protein 2	MBLAC2
4.32566	4.10257	0	5.38735	5.10992	5.70257	3.45691	4.67098	0	Q68E01-2;Q68E01;Q68E01-3;Q68E01-4	Integrator complex subunit 3	INTS3
4.98551	5.03945	0	0	0	0	4.48776	5.44442	4.75429	Q68EM7-4;Q68EM7-2;Q68EM7-6;Q68EM7-5;Q68EM7	Rho GTPase-activating protein 17	ARHGAP17
0	0	0	4.30188	4.59177	4.8168	0	0	0	Q69YN2-3;Q69YN2	CWF19-like protein 1	CWF19L1
4.0456	4.35122	0	4.6243	4.86839	5.06457	4.30739	5.84152	4.75752	Q6DD88	Atlastin-3	ATL3
4.83168	4.77681	0	4.23444	0	4.66626	0	4.50014	0	Q6DKI1	60S ribosomal protein L7-like 1	RPL7L1
3.52768	0	0	0	0	3.68639	4.31927	4.75725	4.28666	Q6DN90-2;Q6DN90;Q6DN90-3	IQ motif and SEC7 domain-containing protein 1	IQSEC1
6.84576	6.57078	3.94994	7.37206	7.28601	7.38286	5.52845	5.93732	5.49273	Q6EMK4	Vasorin	VASN
4.97541	4.72823	0	3.67376	2.49363	4.58306	4.6649	5.68271	5.20954	Q6F5E8-2;Q6F5E8	Leucine-rich repeat-containing protein 16C	RLTPR
0	0	0	4.90506	4.94549	5.14832	4.99679	5.60198	5.26017	Q6GTX8-3;Q6GTX8-2;Q6GTX8;Q6GTX8-4	Leukocyte-associated immunoglobulin-like receptor 1	LAIR1
0	0	0	0	0	0	3.0434	4.63833	0	Q6IA17;Q6IA17-2	Single Ig IL-1-related receptor	SIGIRR
4.74629	4.00527	0	0	2.63953	0	5.02436	5.35129	4.92195	Q6IAA8	Ragulator complex protein LAMTOR1	LAMTOR1
3.07346	0	0	4.8732	5.16729	5.01874	3.74105	5.23175	4.38195	Q6IBS0;Q9NR96-4	Twinfilin-2	TWF2
3.78346	4.16041	0	4.66666	4.3602	5.01486	0	0	0	Q6IN85-5;Q6IN85-2;Q6IN85;Q6IN85-4	Serine/threonine-protein phosphatase 4 regulatory subunit 3A	SMEK1
0	0	0	4.16247	4.4411	4.51134	0	0	0	Q6K0P9-6;Q6K0P9-5;Q6K0P9-4;Q6K0P9-3;Q6K0P9-2;Q6K0P9	Pyrin and HIN domain-containing protein 1	PYHIN1
5.38464	5.13887	0	4.66662	4.72314	5.1667	4.50653	5.4619	5.03201	Q6L8Q7-2;Q6L8Q7	2,5-phosphodiesterase 12	PDE12
0	0	0	4.04383	0	4.31458	0	0	0	Q6N069-4;Q6N069-3;Q6N069-2;Q6N069	N-alpha-acetyltransferase 16, NatA auxiliary subunit	NAA16
4.55172	4.55185	0	0	0	0	0	4.7016	4.31437	Q6NYC1-2;Q6NYC1;Q6NYC1-3	Bifunctional arginine demethylase and lysyl-hydroxylase JMJD6	JMJD6
4.66165	4.01695	0	4.4933	4.46642	4.60671	5.34967	6.02934	5.05289	Q6NYC8;Q6NYC8-2;Q6NYC8-3	Phostensin	PPP1R18
4.3286	4.58346	0	4.14544	0	0	0	0	0	Q6NZY4-2;Q6NZY4	Zinc finger CCHC domain-containing protein 8	ZCCHC8
4.61701	4.8699	0	0	0	4.23431	4.15746	4.58678	4.1602	Q6P158	Putative ATP-dependent RNA helicase DHX57	DHX57
0	0	0	4.74212	4.23386	4.73321	4.22298	4.93795	4.62299	Q6P1M0	Long-chain fatty acid transport protein 4	SLC27A4
5.36897	5.27508	0	5.08938	5.34025	5.2379	4.94689	5.55509	5.22727	Q6P2E9;Q6P2E9-2	Enhancer of mRNA-decapping protein 4	EDC4
3.60258	0	0	0	0	0	0	4.56311	4.17929	Q6P2H3-4;Q6P2H3-2;Q6P2H3	Centrosomal protein of 85 kDa	CEP85
6.53003	6.54445	0	5.73254	5.43241	6.06401	5.20962	5.97106	5.42488	Q6P2Q9	Pre-mRNA-processing-splicing factor 8	PRPF8
4.79754	4.66301	0	4.76338	3.97197	4.62785	0	0	0	Q6P3X3	Tetratricopeptide repeat protein 27	TTC27
4.75305	4.75989	0	0	4.06588	0	0	5.03483	4.90851	Q6P996-2;Q6P474;Q6P996-4;Q6P996-5;Q6P996;Q6P996-3	Pyridoxal-dependent decarboxylase domain-containing protein 1;Putative pyridoxal-dependent decarboxylase domain-containing protein 2	PDXDC1;PDXDC2P
0	0	0	0	4.93345	0	0	4.8675	4.39548	Q6P4E1;Q6P4E1-5;Q6P4E1-2	Protein CASC4	CASC4
0	0	0	5.02263	0	3.41285	3.23611	5.41814	4.55267	Q6P4Q7;Q9H8M5-3;Q9H8M5-2;Q9H8M5	Metal transporter CNNM4;Metal transporter CNNM2	CNNM4;CNNM2
0	0	0	5.03391	4.85259	5.1175	0	0	0	Q6P589	Tumor necrosis factor alpha-induced protein 8-like protein 2	TNFAIP8L2
0	0	0	4.42328	3.95294	4.46178	0	0	0	Q6P5S2	Protein LEG1 homolog	LEG1
0	0	0	4.64357	5.00121	5.15247	0	3.80162	0	Q6P6C2;Q6P6C2-1	RNA demethylase ALKBH5	ALKBH5
5.07584	4.68328	0	0	0	0	5.20028	5.32496	5.08976	Q6P9H5-2;Q6P9H5	GTPase IMAP family member 6	GIMAP6
5.37778	0	0	5.22991	5.36571	5.25198	5.87462	6.28253	5.75986	Q6PCB8-2;Q6PCB8	Embigin	EMB
0	4.58579	0	3.92215	4.00677	4.22518	3.0798	4.86139	0	Q6PD62	RNA polymerase-associated protein CTR9 homolog	CTR9
3.2065	0	0	5.79448	5.42768	5.73268	0	4.27159	3.37295	Q6PF05-2;Q6PF05;Q6PF05-3	Tetratricopeptide repeat protein 23-like	TTC23L
4.76001	4.76481	0	4.40209	4.52347	5.12317	0	4.54037	4.19689	Q6PGP7	Tetratricopeptide repeat protein 37	TTC37
0	0	0	0	4.40199	4.52408	0	0	0	Q6PHR2-2;Q6PHR2-3;Q6PHR2;Q6PHR2-4	Serine/threonine-protein kinase ULK3	ULK3
4.06941	0	0	2.5137	0	0	0	4.94866	4.63081	Q6PIU2-2;Q6PIU2;Q6PIU2-3	Neutral cholesterol ester hydrolase 1	NCEH1
0	0	0	0	0	0	4.16803	5.23447	0	Q6PIZ9	T-cell receptor-associated transmembrane adapter 1	TRAT1
4.42364	4.4494	0	0	0	0	4.13146	4.51202	4.34639	Q6PJ69	Tripartite motif-containing protein 65	TRIM65
3.85764	0	0	4.00359	3.46049	3.45105	4.90139	5.59104	4.75653	Q6PJF5-2;Q6PJF5	Inactive rhomboid protein 2	RHBDF2
4.4553	4.72534	0	0	0	2.88642	0	4.98176	4.34116	Q6PJG6;Q6PJG6-2	BRCA1-associated ATM activator 1	BRAT1
0	0	0	4.70856	4.52252	5.21864	0	3.63882	0	Q6PKG0-3;Q6PKG0;Q659C4-7;Q659C4-6;Q659C4-5;Q659C4-2;Q659C4;Q659C4-9	La-related protein 1;La-related protein 1B	LARP1;LARP1B
0	0	0	4.37425	4.24242	4.41564	0	0	0	Q6QNY0	Biogenesis of lysosome-related organelles complex 1 subunit 3	BLOC1S3
3.34274	0	0	4.71857	4.31637	4.78049	4.16101	4.18024	4.50819	Q6QNY1;Q6QNY1-2	Biogenesis of lysosome-related organelles complex 1 subunit 2	BLOC1S2
4.02539	3.94245	0	0	0	0	0	4.60491	4.11975	Q6R327;Q6R327-3	Rapamycin-insensitive companion of mTOR	RICTOR
2.75325	0	0	3.13049	4.69482	0	0	5.01787	0	Q6RW13;Q6RW13-2	Type-1 angiotensin II receptor-associated protein	AGTRAP
3.42593	4.15174	0	0	0	0	0	4.25864	0	Q6SZW1-2;Q6SZW1	Sterile alpha and TIR motif-containing protein 1	SARM1
4.10247	4.55687	0	0	0	0	0	4.44162	4.04005	Q6UN15-4;Q6UN15-3;Q6UN15-5;Q6UN15	Pre-mRNA 3-end-processing factor FIP1	FIP1L1
5.21995	0	0	0	0	0	0	5.09809	3.7375	Q6UW68	Transmembrane protein 205	TMEM205
4.8823	2.44052	0	3.3184	4.66846	4.94361	5.73677	6.29519	5.58389	Q6UWD8	Transmembrane protein C16orf54	C16orf54
5.05419	5.29868	0	6.41246	6.45643	6.47157	0	0	0	Q6UX71;Q6UX71-2	Plexin domain-containing protein 2	PLXDC2
0	0	0	4.92621	4.45668	4.94285	0	0	0	Q6UX73-2;Q6UX73	UPF0764 protein C16orf89	C16orf89
5.56071	5.81915	0	6.50641	6.79875	6.79851	4.6777	4.99335	3.91597	Q6UXB8-2;Q6UXB8	Peptidase inhibitor 16	PI16
5.20159	4.98706	0	5.55937	5.7405	5.94741	4.28529	5.03937	4.70134	Q6UXN9	WD repeat-containing protein 82	WDR82
4.70348	4.91511	0	0	4.3043	3.31481	0	4.76331	4.62039	Q6V1X1-6;Q6V1X1-4;Q6V1X1-2;Q6V1X1-5;Q6V1X1-3;Q6V1X1	Dipeptidyl peptidase 8	DPP8
0	0	0	4.07777	0	4.49981	0	0	0	Q6VY07	Phosphofurin acidic cluster sorting protein 1	PACS1
0	0	0	4.28812	4.44703	4.95592	0	4.86979	4.13332	Q6WKZ4-3;Q6WKZ4;Q6WKZ4-5;Q7L804;Q7L804-2;Q6WKZ4-1	Rab11 family-interacting protein 1;Rab11 family-interacting protein 2	RAB11FIP1;RAB11FIP2
0	4.57237	0	4.65228	4.89572	5.12856	0	4.33411	0	Q6YP21;Q6YP21-3;Q6YP21-2	Kynurenine--oxoglutarate transaminase 3	CCBL2
5.21656	5.18848	0	5.80028	5.71122	5.89628	4.126	5.18079	4.62555	Q6ZNJ1;Q6ZNJ1-2;Q6ZNJ1-3	Neurobeachin-like protein 2	NBEAL2
4.5502	4.13091	0	5.33369	5.27591	5.27312	0	5.3376	3.78497	Q6ZRP7	Sulfhydryl oxidase 2	QSOX2
4.08976	3.8957	0	0	0	0	4.96733	5.17733	4.55652	Q6ZVF9	G protein-regulated inducer of neurite outgrowth 3	GPRIN3
4.1377	4.01544	0	3.9309	4.2619	4.34573	4.45959	5.06796	4.08693	Q709C8-3;Q709C8;Q709C8-4;Q709C8-2	Vacuolar protein sorting-associated protein 13C	VPS13C
5.2276	5.16673	0	5.33337	5.34254	5.82347	4.94119	5.98905	5.39747	Q70J99-3;Q70J99;Q70J99-2	Protein unc-13 homolog D	UNC13D
4.00337	4.27926	0	0	3.08257	0	0	5.09033	0	Q70UQ0-2;Q70UQ0	Inhibitor of nuclear factor kappa-B kinase-interacting protein	IKBIP
0	0	0	0	0	0	3.80301	4.70432	0	Q70UQ0-4	Inhibitor of nuclear factor kappa-B kinase-interacting protein	IKBIP
5.19673	5.36105	4.22528	7.26515	6.47548	7.16979	4.99722	6.22024	5.08117	Q71DI3	Histone H3.2	HIST2H3A
5.03543	4.79415	0	0	4.55174	0	4.61698	5.01502	4.76038	Q71RC2-7;Q71RC2-6;Q71RC2-5;Q71RC2-3;Q71RC2;Q71RC2-4	La-related protein 4	LARP4
5.96011	5.86578	0	5.18783	5.37541	5.49945	5.72174	6.05618	5.78242	Q71U36-2;Q71U36;P0DPH8;P0DPH7;P0DPH7-2;Q6PEY2	Tubulin alpha-1A chain;Tubulin alpha-3E chain	TUBA1A;TUBA3E
7.12067	7.28382	0	6.36721	6.0136	6.20879	6.45703	7.27793	7.35081	Q91DD5;Q77DB4
3.84432	0	0	3.34473	0	0	4.66483	5.28679	4.93282	Q7KYR7-5;Q7KYR7;Q7KYR7-1;Q7KYR7-6;Q7KYR7-4;Q7KYR7-3;Q8WVV5-3;Q8WVV5-5	Butyrophilin subfamily 2 member A1	BTN2A1
6.1186	5.96628	0	5.78361	5.86043	6.10931	5.81492	6.27974	5.9408	Q7KZF4	Staphylococcal nuclease domain-containing protein 1	SND1
4.11247	4.48279	0	4.49195	5.16307	5.03587	4.61322	5.39408	4.85801	Q7KZI7-10;Q7KZI7-13;Q7KZI7-7;Q7KZI7-2;Q7KZI7-15;Q7KZI7-5;Q7KZI7-16;Q7KZI7-4;Q7KZI7-9;Q7KZI7-12;Q7KZI7-14;Q7KZI7-3;Q7KZI7-6;Q7KZI7-11;Q7KZI7-8;Q7KZI7	Serine/threonine-protein kinase MARK2	MARK2
5.38306	5.35388	0	4.36709	4.98266	5.39046	3.93368	5.49597	4.85976	Q7L014	Probable ATP-dependent RNA helicase DDX46	DDX46
5.44654	5.11995	0	5.91319	5.3486	6.0092	4.80522	5.40817	4.86863	Q7L1Q6;Q7L1Q6-4;Q7L1Q6-3;Q7L1Q6-2	Basic leucine zipper and W2 domain-containing protein 1	BZW1
0	0	0	0	0	0	0	4.90926	3.85508	Q7L1W4	Volume-regulated anion channel subunit LRRC8D	LRRC8D
5.22113	5.38648	0	2.74928	0	0	5.28053	5.26345	4.69345	Q7L2E3-3;Q7L2E3;Q7L2E3-2	Putative ATP-dependent RNA helicase DHX30	DHX30
5.92872	5.4888	0	5.91728	5.81483	6.30702	4.82262	5.70883	4.8945	Q7L2H7;Q7L2H7-2	Eukaryotic translation initiation factor 3 subunit M	EIF3M
5.08497	4.79143	2.47829	0	0	0	4.52399	5.4099	4.78244	Q7L576;Q7L576-2;Q7L576-3	Cytoplasmic FMR1-interacting protein 1	CYFIP1
4.33455	4.60237	0	0	0	0	0	4.79477	4.24682	Q7L5D6;Q7L5D6-2	Golgi to ER traffic protein 4 homolog	GET4
0	4.12574	0	0	0	0	3.23142	4.80928	4.51231	Q7LGA3-3;Q7LGA3-2;Q7LGA3	Heparan sulfate 2-O-sulfotransferase 1	HS2ST1
0	0	0	0	0	0	4.29281	5.12467	4.53284	Q7RTR2-3;Q7RTR2-4;Q7RTR2;Q7RTR2-2	Protein NLRC3	NLRC3
4.68263	4.74975	0	4.06006	0	4.24908	3.45219	4.47394	3.67331	Q7RTV0	PHD finger-like domain-containing protein 5A	PHF5A
5.43022	5.39759	0	5.28142	5.68583	5.71585	5.52433	6.31796	5.59332	Q7Z2W4;Q7Z2W4-2;Q7Z2W4-3;Q7Z2W4-4;Q7Z2W4-5	Zinc finger CCCH-type antiviral protein 1	ZC3HAV1
0	0	0	4.09552	4.20069	0	0	0	0	Q7Z3B4-2;Q7Z3B4-3;Q7Z3B4	Nucleoporin p54	NUP54
0	0	0	5.04001	4.59064	5.46443	4.05154	0	0	Q7Z3J2;Q7Z3J2-2	UPF0505 protein C16orf62	C16orf62
4.87887	4.69453	0	4.67076	3.59521	4.26651	0	5.03125	4.38799	Q7Z3U7-2;Q7Z3U7-6;Q7Z3U7-5;Q7Z3U7;Q7Z3U7-3	Protein MON2 homolog	MON2
4.08293	0	0	0	0	0	3.80536	5.01258	4.42325	Q7Z401;Q7Z401-2	C-myc promoter-binding protein	DENND4A
4.09356	0	0	5.13758	3.42689	0	5.14326	6.15697	5.00945	Q7Z403;Q7Z403-2	Transmembrane channel-like protein 6	TMC6
5.81281	5.5584	0	4.94879	4.18096	4.99308	6.06685	6.42797	6.06303	Q7Z406;Q7Z406-6;Q7Z406-2;Q7Z406-5;Q7Z406-4	Myosin-14	MYH14
4.52453	4.2348	0	4.97731	4.59952	4.98306	4.89237	5.37469	4.96134	Q7Z460-2;Q7Z460-4;Q7Z460-5;Q7Z460-3;Q7Z460	CLIP-associating protein 1	CLASP1
4.17176	3.55848	0	4.40497	4.50285	5.21885	0	0	0	Q7Z478	ATP-dependent RNA helicase DHX29	DHX29
4.07419	3.91183	0	0	4.52812	4.54251	0	4.47914	3.76407	Q7Z4G1;Q7Z4G1-2	COMM domain-containing protein 6	COMMD6
4.50029	4.43004	0	0	0	4.09767	0	4.5502	4.34262	Q7Z4Q2	HEAT repeat-containing protein 3	HEATR3
3.97755	0	0	0	0	2.73458	3.89907	4.33622	0	Q7Z4S6-6;Q7Z4S6-3;Q7Z4S6-5;Q7Z4S6-2;Q7Z4S6;Q7Z4S6-4;O75037-3;O75037-4;O75037-2;O75037	Kinesin-like protein KIF21A;Kinesin-like protein KIF21B	KIF21A;KIF21B
5.06967	3.95909	0	0	0	5.18873	5.89303	6.45275	5.92057	Q7Z5G4;Q7Z5G4-3	Golgin subfamily A member 7	GOLGA7
0	0	0	0	4.39222	4.12208	0	0	0	Q7Z5L9-2;Q7Z5L9	Interferon regulatory factor 2-binding protein 2	IRF2BP2
4.75657	4.53438	0	4.72819	4.86599	5.20653	4.20539	5.44472	4.6388	Q7Z5R6;Q7Z5R6-2	Amyloid beta A4 precursor protein-binding family B member 1-interacting protein	APBB1IP
3.70327	0	0	0	0	0	3.85912	4.93647	4.37829	Q7Z6I6-2;Q7Z6I6;Q7Z6I6-4;Q7Z6I6-3	Rho GTPase-activating protein 30	ARHGAP30
5.72133	5.61488	0	5.46187	5.31091	5.8062	5.27869	5.74946	5.35465	Q7Z6Z7-2;Q7Z6Z7-3;Q7Z6Z7	E3 ubiquitin-protein ligase HUWE1	HUWE1
5.02082	4.97603	0	5.70214	5.93553	5.72126	0	0	0	Q7Z7G0-2;Q7Z7G0-3;Q7Z7G0-4;Q7Z7G0	Target of Nesh-SH3	ABI3BP
4.59053	4.12486	0	0	3.45905	0	4.63398	5.35409	4.69437	Q7Z7H5-3;Q7Z7H5-2;Q7Z7H5	Transmembrane emp24 domain-containing protein 4	TMED4
0	0	0	4.62064	4.40668	4.63985	0	0	0	Q7Z7M8	UDP-GlcNAc:betaGal beta-1,3-N-acetylglucosaminyltransferase 8	B3GNT8
3.82526	3.92216	0	5.31283	5.37363	5.26623	0	0	0	Q86SQ4-2;Q86SQ4;Q86SQ4-4;Q86SQ4-3	G-protein coupled receptor 126	GPR126
0	0	0	0	0	4.03603	0	4.47324	4.09269	Q86TB9-2;Q86TB9-4;Q86TB9	Protein PAT1 homolog 1	PATL1
4.71918	4.99592	0	0	0	0	4.36955	4.47982	4.26755	Q86TI2-4;Q86TI2;Q86TI2-2	Dipeptidyl peptidase 9	DPP9
4.4031	4.7838	0	4.68408	5.05519	4.99277	4.30259	4.46889	4.02094	Q86TU7-3;Q86TU7-2;Q86TU7	Histone-lysine N-methyltransferase setd3	SETD3
4.43329	5.01418	0	0	0	2.86819	0	4.44373	3.92573	Q86U38;Q86U38-2	Nucleolar protein 9	NOP9
5.08052	4.1358	0	4.66451	4.93043	4.88722	4.70146	5.08838	4.82999	Q92843-2;Q86U42-2;Q86U42	Polyadenylate-binding protein 2	PABPN1
4.07886	0	0	3.86235	0	4.39236	0	0	0	Q86U86-5;Q86U86-4;Q86U86-7;Q86U86-3;Q86U86-9;Q86U86-2;Q86U86-8;Q86U86	Protein polybromo-1	PBRM1
4.22092	4.11005	0	0	0	0	0	4.74022	3.96358	Q86U90	YrdC domain-containing protein, mitochondrial	YRDC
0	0	0	3.52203	4.52102	4.16397	0	5.54037	4.66975	Q86UE4	Protein LYRIC	MTDH
6.44911	6.42695	0	6.32968	6.18532	6.43783	6.25861	6.91469	6.44138	Q86UX7-2;Q86UX7	Fermitin family homolog 3	FERMT3
4.8783	4.70539	0	4.16962	0	4.41464	4.27605	4.5954	4.45079	Q86UY6;Q86UY6-3;Q86UY6-4	N-alpha-acetyltransferase 40	NAA40
0	0	0	4.30963	0	3.38068	3.60047	4.62118	0	Q86V48-2;Q86V48-3;Q86V48	Leucine zipper protein 1	LUZP1
0	0	0	0	0	0	3.94946	4.67687	4.06273	Q86VI3	Ras GTPase-activating-like protein IQGAP3	IQGAP3
3.96385	4.27809	0	4.5131	4.67304	4.78787	0	4.34688	4.19896	Q86VN1-2;Q86VN1	Vacuolar protein-sorting-associated protein 36	VPS36
6.08486	5.74288	0	6.50226	6.10006	6.70677	5.56346	6.01212	5.41184	Q86VP6;Q86VP6-2;Q86VP6-3	Cullin-associated NEDD8-dissociated protein 1	CAND1
4.88732	4.52021	0	0	0	0	4.80097	5.69984	5.03367	Q86VR2	Protein FAM134C	FAM134C
0	4.13707	0	4.12057	0	4.2882	3.84086	4.45414	3.71877	Q86VS8	Protein Hook homolog 3	HOOK3
0	0	0	0	0	0	0	4.72906	4.3448	Q86VZ1	P2Y purinoceptor 8	P2RY8
5.59052	5.6069	0	5.39368	5.33124	5.72614	4.4852	5.0825	4.68905	Q86W42-3;Q86W42;Q86W42-2	THO complex subunit 6 homolog	THOC6
4.67173	4.50653	0	4.43447	4.4035	4.67427	4.1116	4.50374	4.27159	Q86W56-5;Q86W56-4;Q86W56-3;Q86W56-2;Q86W56	Poly(ADP-ribose) glycohydrolase	PARG
0	0	0	0	4.43777	4.24792	0	4.81164	2.96327	Q86WQ0;Q86WQ0-2	Nuclear receptor 2C2-associated protein	NR2C2AP
4.30982	4.0959	0	4.04179	4.52664	4.7538	4.00277	5.10309	4.53648	Q86WV1-2;Q86WV1	Src kinase-associated phosphoprotein 1	SKAP1
5.03048	0	0	0	3.54531	0	4.96153	5.8357	4.64268	Q86WV6	Stimulator of interferon genes protein	TMEM173
0	0	0	0	0	0	4.49131	4.99286	4.10034	Q86X29-6;Q86X29-5;Q86X29-3;Q86X29-4;Q86X29	Lipolysis-stimulated lipoprotein receptor	LSR
4.2849	4.43796	0	4.32298	4.71892	5.00479	0	4.09363	0	Q86X55-2;Q86X55-1;Q86X55	Histone-arginine methyltransferase CARM1	CARM1
4.35896	4.52865	0	5.21293	5.0966	5.44716	0	4.50062	3.8743	Q86X76-2;Q86X76-4;Q86X76;Q86X76-3;Q86X76-5	Nitrilase homolog 1	NIT1
0	0	0	4.90754	0	5.14398	0	0	0	Q86X83-2;Q86X83	COMM domain-containing protein 2	COMMD2
0	0	0	0	0	0	3.9275	5.15984	4.70758	Q86XR7-2;Q9Y3B3-2;Q9Y3B3	Transmembrane emp24 domain-containing protein 7	TMED7
4.76682	0	0	5.02015	4.43535	5.05192	5.19167	5.22285	5.1495	Q86Y34	Probable G-protein coupled receptor 97	GPR97
0	4.6117	0	0	0	0	0	5.00792	4.13405	Q86Y56;Q86Y56-3;Q86Y56-2	Dynein assembly factor 5, axonemal	DNAAF5
4.16468	4.0898	0	0	0	0	0	5.15366	0	Q86Y82	Syntaxin-12	STX12
0	0	0	0	0	0	0	4.49509	3.90126	Q86YN1-2;Q86YN1	Dolichyldiphosphatase 1	DOLPP1
0	5.27614	0	0	4.50548	4.70949	3.44588	4.75949	4.03834	Q86YP4-2;Q86YP4;Q86YP4-3;Q8WXI9	Transcriptional repressor p66-alpha;Transcriptional repressor p66-beta	GATAD2A;GATAD2B
4.66541	0	0	3.23228	0	3.83045	4.85421	5.44015	4.69708	Q86YS6	Ras-related protein Rab-43	RAB43
3.83768	0	0	0	0	0	4.38484	5.22637	4.75037	Q86YS7;Q86YS7-2;Q86YS7-3;Q86YS7-4;Q86YS7-5	C2 domain-containing protein 5	C2CD5
6.50653	6.17058	0	5.87162	5.64203	5.86562	6.67626	7.24025	6.66327	Q86YV0;Q86YV0-2	RAS protein activator like-3	RASAL3
3.03407	4.07809	0	4.73263	3.85282	3.18018	5.01414	5.85153	5.21804	Q8IU68;Q8IU68-2	Transmembrane channel-like protein 8	TMC8
4.05404	2.98479	0	0	0	3.88746	0	4.85111	4.00809	Q8IUH4-2;Q8IUH4-3;Q8IUH4	Palmitoyltransferase ZDHHC13	ZDHHC13
5.42506	5.13424	0	4.69062	4.71477	5.2285	5.03802	5.61713	5.03427	Q8IUI8-2;Q8IUI8	Cytokine receptor-like factor 3	CRLF3
3.38478	4.58146	0	4.94746	4.41214	5.41509	0	4.423	3.86736	Q8IUR7-6;Q8IUR7-3;Q8IUR7-7;Q8IUR7-2;Q8IUR7;Q8IUR7-8	Armadillo repeat-containing protein 8	ARMC8
4.82235	4.76969	0	4.4964	4.33989	4.73565	0	4.62274	0	Q8IUX4;Q9HC16-3;Q8IUX4-2;Q8IUX4-3	DNA dC->dU-editing enzyme APOBEC-3F;DNA dC->dU-editing enzyme APOBEC-3G	APOBEC3F;APOBEC3G
5.39683	4.79914	0	5.00359	5.48366	5.57296	5.23601	5.84861	5.22994	Q8IV04	Carabin	TBC1D10C
4.53546	4.57039	0	4.40625	4.4844	4.69675	0	4.7972	0	Q8IV48	3-5 exoribonuclease 1	ERI1
4.58643	4.75275	0	0	0	0	0	4.47708	0	Q8IVG5	Sterile alpha motif domain-containing protein 9-like	SAMD9L
0	0	0	0	3.50872	5.03032	5.22544	5.80462	5.39166	Q8IWA5-3;Q8IWA5;Q8IWA5-2	Choline transporter-like protein 2	SLC44A2
3.71393	0	0	0	0	0	4.62063	5.29513	4.55428	Q8IWE4	DCN1-like protein 3	DCUN1D3
0	0	0	0	0	0	4.42742	5.33317	0	Q8IWT6	Volume-regulated anion channel subunit LRRC8A	LRRC8A
4.51511	4.1767	0	4.95973	4.78399	5.22264	0	3.90799	0	Q8IX12-2;Q8IX12	Cell division cycle and apoptosis regulator protein 1	CCAR1
4.90683	4.56663	0	4.66217	4.50413	4.72079	0	4.42778	0	Q8IXM2-3;Q8IXM2;Q8IXM2-2	Chromatin complexes subunit BAP18	BAP18
4.42999	4.57497	0	4.92819	4.93122	5.34735	0	4.88678	0	Q8IXQ6-3;Q8IXQ6-2;Q8IXQ6	Poly [ADP-ribose] polymerase 9	PARP9
4.98873	4.07664	0	0	0	0	4.66709	5.68894	5.0812	Q8IY17-5;Q8IY17-2;Q8IY17-3;Q8IY17	Neuropathy target esterase	PNPLA6
4.73746	4.19173	0	0	0	0	4.19565	4.08149	0	Q8IY21	Probable ATP-dependent RNA helicase DDX60	DDX60
[truncated: 839 more rows]
